# Supplementary material for: Transcriptomic profiling after B cell depletion reveals central and peripheral immune cell changes in multiple sclerosis
Source: J Clin Invest. 2025 Mar 11;135(11):e182790. doi: 10.1172/JCI182790 (PMC12126227; doi:10.1172/JCI182790)
Supplement: Supplemental data set 1 [file jci-135-182790-s086.xlsx]

## Sheet: betareg_model_disease
cluster	component	term	estimate	std.error	statistic	p.value	fdr
Mac_1	mean	LPHealthy	1.19264	0.481043	2.47928	0.0131647	0.0743224
DC_1	mean	LPHealthy	0.686344	0.402841	1.70376	0.0884258	0.227381
DC_2	mean	LPHealthy	0.02405	0.174461	0.137853	0.890357	0.912442
DC_3	mean	LPHealthy	-0.0891102	0.217216	-0.410238	0.681631	0.817957
gd T	mean	LPHealthy	-0.197815	0.333639	-0.592902	0.553247	0.766034
memory B cells	mean	LPHealthy	-0.771784	0.504922	-1.52852	0.126383	0.252767
memory CD4 1	mean	LPHealthy	0.266939	0.162898	1.63869	0.101278	0.227875
memory CD4 2	mean	LPHealthy	-0.0600917	0.132633	-0.453069	0.650499	0.817957
memory CD4 3	mean	LPHealthy	-0.146058	0.15007	-0.973263	0.330423	0.495634
memory CD4 4	mean	LPHealthy	0.260655	0.142228	1.83265	0.0668542	0.227381
memory CD4 5	mean	LPHealthy	0.962561	0.34731	2.77148	0.00558024	0.0502222
memory CD8 1	mean	LPHealthy	-0.277115	0.234477	-1.18184	0.237268	0.388256
memory CD8 2	mean	LPHealthy	-0.199653	0.162838	-1.22608	0.220168	0.388256
Mac_2	mean	LPHealthy	0.756605	0.315606	2.39731	0.0165161	0.0743224
NK	mean	LPHealthy	-0.029183	0.265398	-0.109959	0.912442	0.912442
pDC	mean	LPHealthy	0.123617	0.39869	0.310058	0.756517	0.851082
plasmablasts	mean	LPHealthy	-0.502996	0.283742	-1.77272	0.0762746	0.227381
Treg	mean	LPHealthy	-0.563902	0.117585	-4.7957	1.62109e-06	2.91796e-05

## Sheet: betareg_model_treatment
cluster	component	term	estimate	std.error	statistic	p.value	fdr
Mac_1	mean	LPFollow_up	1.3696	0.164606	8.32047	8.76137e-17	7.88523e-16
DC_1	mean	LPFollow_up	0.605175	0.175317	3.45189	0.000556682	0.00200405
DC_2	mean	LPFollow_up	0.178728	0.118218	1.51185	0.130572	0.172177
DC_3	mean	LPFollow_up	0.228788	0.0886202	2.58167	0.00983227	0.0221226
gd T	mean	LPFollow_up	-0.380178	0.168701	-2.25357	0.0242234	0.0436022
memory B cells	mean	LPFollow_up	-1.57815	0.117234	-13.4615	2.63414e-41	4.74145e-40
memory CD4 1	mean	LPFollow_up	0.0766671	0.051151	1.49884	0.133916	0.172177
memory CD4 2	mean	LPFollow_up	0.0293181	0.0649436	0.451439	0.651673	0.651673
memory CD4 3	mean	LPFollow_up	-0.0903682	0.0582748	-1.55073	0.120968	0.172177
memory CD4 4	mean	LPFollow_up	0.105956	0.0826035	1.28271	0.199594	0.239513
memory CD4 5	mean	LPFollow_up	0.89447	0.24284	3.68337	0.00023017	0.00103577
memory CD8 1	mean	LPFollow_up	-0.128997	0.0850663	-1.51643	0.12941	0.172177
memory CD8 2	mean	LPFollow_up	-0.0617708	0.0672464	-0.918575	0.358318	0.403108
Mac_2	mean	LPFollow_up	0.213538	0.0773224	2.76165	0.00575095	0.0147882
NK	mean	LPFollow_up	0.322953	0.107643	3.00023	0.00269774	0.00809322
pDC	mean	LPFollow_up	0.65343	0.0876676	7.4535	9.08942e-14	5.45365e-13
plasmablasts	mean	LPFollow_up	-0.353245	0.143438	-2.4627	0.0137895	0.0275791
Treg	mean	LPFollow_up	-0.0499911	0.0756217	-0.661069	0.508568	0.538484

## Sheet: sccomp_model_trt
cluster	parameter	factor	c_lower	c_effect	c_upper	c_pH0	c_FDR	c_n_eff	c_R_k_hat	v_lower	v_effect	v_upper	v_pH0	v_FDR	v_n_eff	v_R_k_hat
Mac_1	LPFollow_up	LP	0.855418	1.3907	1.94072	0	0	3276.19	0.99983
DC_1	LPFollow_up	LP	0.0523171	0.465267	0.892346	0.09575	0.0384583	3620.54	0.999963
DC_2	LPFollow_up	LP	-0.843671	0.216021	1.10321	0.4835	0.181068	3421.99	1.00015
DC_3	LPFollow_up	LP	-0.479144	0.372773	1.24087	0.342	0.0859375	4883.04	0.99981
NK	LPFollow_up	LP	-0.131432	0.156168	0.441033	0.62375	0.264179	4812.09	0.999916
Treg	LPFollow_up	LP	-0.426846	-0.18222	0.0540928	0.56275	0.236519	4690.52	0.999954
gd T	LPFollow_up	LP	-1.0578	-0.610848	-0.140622	0.0405	0.0135	4398.05	0.999988
memory B cells	LPFollow_up	LP	-2.09899	-1.74551	-1.42099	0	0	3343.61	0.999985
memory CD4 1	LPFollow_up	LP	-0.233016	-0.0713503	0.0822213	0.943	0.399208	4092.41	0.999762
memory CD4 2	LPFollow_up	LP	-0.272371	-0.0988235	0.0763868	0.88125	0.33125	3835.34	0.999752
memory CD4 3	LPFollow_up	LP	-0.43034	-0.209902	0.014616	0.468	0.150825	3763.43	0.999756
memory CD4 4	LPFollow_up	LP	-0.247996	-0.0150244	0.210844	0.94275	0.367221	3166.22	0.99996
memory CD4 5	LPFollow_up	LP	0.13011	0.713568	1.29609	0.0405	0.02025	2960.27	0.999827
memory CD8 1	LPFollow_up	LP	-0.446863	-0.23773	-0.0346343	0.35275	0.115583	5180.47	0.999889
memory CD8 2	LPFollow_up	LP	-0.419422	-0.193859	0.0414547	0.52025	0.209333	4881.37	1.00005
Mac_2	LPFollow_up	LP	-0.427293	0.0595609	0.580672	0.72025	0.294583	4246.81	1.00034
pDC	LPFollow_up	LP	0.0952041	0.619715	1.12256	0.054	0.027	3105.96	1.00008
plasmablasts	LPFollow_up	LP	-1.27209	-0.60108	0.0972784	0.11475	0.0493571	2129.65	1.00077

## Sheet: sccomp_model_disease
cluster	parameter	factor	c_lower	c_effect	c_upper	c_pH0	c_FDR	c_n_eff	c_R_k_hat	v_lower	v_effect	v_upper	v_pH0	v_FDR	v_n_eff	v_R_k_hat
Mac_1	LPHealthy	LP	0.339652	1.21318	2.06672	0.01325	0.01325	5233.17	0.999845
DC_1	LPHealthy	LP	-0.197046	0.453592	1.10664	0.20375	0.0794643	4512.89	1.00109
DC_2	LPHealthy	LP	-0.907377	0.173179	1.34335	0.51675	0.197364	6094.38	0.99975
DC_3	LPHealthy	LP	-2.00777	-0.50213	1.00475	0.3335	0.134028	2194.76	1.00043
NK	LPHealthy	LP	-0.711964	-0.142269	0.420922	0.57675	0.255385	5985.39	0.999752
Treg	LPHealthy	LP	-1.03471	-0.620228	-0.20702	0.02325	0.0180833	5155.38	0.99981
gd T	LPHealthy	LP	-0.705005	-0.013675	0.711438	0.7125	0.349868	4587.56	1.00058
memory B cells	LPHealthy	LP	-1.56245	-0.815921	-0.0622793	0.05475	0.02725	6199.67	0.999775
memory CD4 1	LPHealthy	LP	-0.281648	-0.0164728	0.245469	0.92225	0.381667	4157.51	1.00042
memory CD4 2	LPHealthy	LP	-0.439719	-0.145208	0.134182	0.645	0.305683	5362.78	0.999785
memory CD4 3	LPHealthy	LP	-0.587116	-0.222203	0.130528	0.448	0.165425	5821.74	1.00004
memory CD4 4	LPHealthy	LP	-0.23081	0.142572	0.507402	0.62025	0.281446	6094.98	1.00042
memory CD4 5	LPHealthy	LP	0.2443	1.02063	1.78321	0.01775	0.0155	4877.62	0.999822
memory CD8 1	LPHealthy	LP	-0.52119	-0.166928	0.194066	0.57225	0.228604	5703.74	0.999757
memory CD8 2	LPHealthy	LP	-0.65689	-0.287021	0.0796057	0.3165	0.109094	5234.19	0.999942
Mac_2	LPHealthy	LP	-0.0587824	0.684044	1.46373	0.0965	0.0411	4489.7	1.0007
pDC	LPHealthy	LP	-0.911482	-0.0454566	0.802761	0.65	0.327203	4294.79	1.00014
plasmablasts	LPHealthy	LP	-1.75015	-0.694283	0.267219	0.147	0.05875	2791.57	1.00042
