# Supplementary material for: Transcriptomic profiling after B cell depletion reveals central and peripheral immune cell changes in multiple sclerosis
Source: J Clin Invest. 2025 Mar 11;135(11):e182790. doi: 10.1172/JCI182790 (PMC12126227; doi:10.1172/JCI182790)
Supplement: Supplemental data set 2 [file jci-135-182790-s087.xlsx]

## Sheet: memory CD4 2---disease
gene	shrunken_logFC	pvalue	padj
AL669831.5	0.0418951	0.547805
LINC00115	0.0250141	0.653518
NOC2L	-0.028091	0.80068	0.943522
KLHL17	-0.087042	0.332581
ISG15	-0.0203837	0.801935	0.943522
C1orf159	-0.0221194	0.808364
TNFRSF18	-0.220635	0.0505535
TNFRSF4	0.0558499	0.595663	0.863708
SDF4	0.23606	0.0455962	0.297775
B3GALT6	-1.88917	3.16335e-06	0.000247581
UBE2J2	0.0726389	0.508395	0.822735
ACAP3	0.081469	0.29449	0.680869
PUSL1	0.134428	0.0600572	0.341299
INTS11	0.0807168	0.459909	0.796124
CPTP	0.00990888	0.92696	0.980481
DVL1	-0.0526028	0.529782
AURKAIP1	-0.0412405	0.680356	0.895825
CCNL2	-0.164784	0.169098	0.545042
MRPL20	-0.24168	0.0457454	0.297775
ATAD3B	-0.130405	0.240452	0.626184
ATAD3A	0.007617	0.92928	0.980921
SSU72	-0.0226415	0.825186	0.949264
AL645728.1	0.0464932	0.39673
AL691432.2	-0.0323463	0.70661
MIB2	-0.0723086	0.526388	0.831081
CDK11B	-0.141217	0.235104	0.623069
SLC35E2B	-0.163141	0.181852	0.55969
CDK11A	0.475895	0.00151118	0.0371247
SLC35E2A	0.00602867	0.953956	0.986889
NADK	-0.107759	0.322418	0.701453
GNB1	-0.14991	0.211448	0.595861
PRKCZ	0.0454715	0.621753	0.875116
FAAP20	-0.334997	0.0118517	0.145908
SKI	-0.0729348	0.50928	0.822869
MORN1	0.00871456	0.886019
RER1	-0.0748004	0.477906	0.805475
PEX10	-0.0276949	0.75226	0.926084
PLCH2	-0.153471	0.128362
PANK4	0.0759179	0.328503	0.70813
AL139246.5	-0.0430162	0.658855	0.886864
TNFRSF14-AS1	0.0018829	0.975386
TNFRSF14	-0.224847	0.0439234	0.294877
AL139246.3	-0.0119402	0.879788
FAM213B	-0.0758711	0.46455	0.79916
MMEL1	0.000139637	0.116414
MEGF6	0.0861561	0.103452	0.441958
TPRG1L	0.0573147	0.487283	0.81132
WRAP73	0.0996357	0.329627	0.709081
SMIM1	-0.0619258	0.493124
LRRC47	-0.0193034	0.871513	0.963324
CEP104	-0.0580359	0.597153	0.864499
DFFB	0.00481321	0.953635	0.986889
C1orf174	-0.126353	0.279223	0.666568
KCNAB2	0.0567628	0.599862	0.866326
RPL22	-0.12463	0.00109085	0.0295029
ICMT	-0.0112169	0.907106	0.973125
ACOT7	0.0106765	0.852589
AL031848.2	0.000139387	0.0963566
ESPN	0.0219086	0.695715
TNFRSF25	0.124899	0.251449	0.638342
PLEKHG5	-0.194418	0.0922935
NOL9	0.259833	0.0208816	0.203967
ZBTB48	0.173131	0.00152299	0.0371348
KLHL21	0.0296831	0.733359	0.919585
PHF13	0.0957582	0.168009	0.544353
THAP3	0.045216	0.639263	0.880065
DNAJC11	0.0225249	0.810963	0.945935
CAMTA1	0.0802298	0.456136	0.79491
VAMP3	-0.012638	0.892631	0.969692
PER3	0.000158215	0.0485487
UTS2	-0.0573513	0.381655
PARK7	0.0511929	0.584568	0.859934
RERE	0.0177024	0.874589	0.964244
ENO1	-0.185243	0.073546	0.375408
GPR157	0.0396229	0.473002
H6PD	0.0943756	0.227649	0.612975
SPSB1	0.0222019	0.750792
SLC25A33	-0.108155	0.317861	0.697755
TMEM201	0.000159664	0.021971
PIK3CD	-0.0137954	0.894237	0.970064
CLSTN1	-0.025828	0.814774	0.946443
CTNNBIP1	-0.0123792	0.901313	0.97151
LZIC	0.00873613	0.934205	0.982414
NMNAT1	0.000142347	0.0920995
UBE4B	0.204981	0.05157	0.315411
KIF1B	0.152628	0.0650952	0.351931
PGD	-0.0101759	0.92355	0.9796
DFFA	-0.06532	0.537677	0.835348
PEX14	-0.0428082	0.650351	0.883364
CASZ1	0.000138331	0.206071
TARDBP	-0.0221298	0.815328	0.946443
SRM	-2.00635	1.28614e-16	4.06237e-14
EXOSC10	-0.0484477	0.662078	0.887483
MTOR	-0.0211077	0.838069	0.953952
UBIAD1	0.0726127	0.499712	0.817962
FBXO2	0.000139681	0.213864
FBXO44	0.104295	0.329766	0.709081
FBXO6	-0.192876	0.101016
MAD2L2	-0.011822	0.894271	0.970064
AGTRAP	-0.059962	0.577213	0.855425
MTHFR	0.0502124	0.575376	0.855114
CLCN6	0.0511537	0.506258	0.822134
KIAA2013	-0.284023	0.0456097	0.297775
MFN2	0.00881445	0.925266	0.97992
MIIP	0.109433	0.307698	0.692139
TNFRSF1B	0.17069	0.131259	0.487733
VPS13D	0.144287	0.175403	0.551426
DHRS3	-0.169218	0.154963	0.526707
PRDM2	0.161715	0.146908	0.512526
EFHD2	0.0535534	0.575345	0.855114
CASP9	0.000142473	0.103358
DNAJC16	0.0193407	0.820406	0.948382
AGMAT	0.0182485	0.844403	0.955971
DDI2	-0.111873	0.305433	0.690536
PLEKHM2	-0.00688642	0.934781	0.982512
UQCRHL	0.000159604	0.00817474	0.115745
AL450998.2	-0.13386	0.253353	0.640004
SPEN	0.529176	0.000946644	0.026748
ZBTB17	0.0137965	0.889132	0.968221
ARHGEF19	-0.0275704	0.757793	0.927858
CPLANE2	0.00532105	0.925435
FBXO42	0.145026	0.0985665	0.427944
SZRD1	0.00618329	0.954636	0.987115
NECAP2	0.0940976	0.381229	0.749725
NBPF1	0.0513971	0.577842	0.855867
CROCC	0.0494666	0.6204	0.875116
BX284668.5	-0.26594	0.0591457	0.339079
BX284668.6	0.0705599	0.187305
ATP13A2	-0.00323283	0.967869	0.990451
SDHB	-0.0330669	0.756929	0.927614
RCC2	-0.115644	0.28862	0.675636
IFFO2	0.0515584	0.536623	0.835298
UBR4	0.0560314	0.612213	0.871552
AL035413.1	0.000136375	0.124148
EMC1	-0.111685	0.294747	0.680869
MRTO4	0.169815	0.0891331	0.408845
AKR7A2	0.0885414	0.42368	0.778894
PQLC2	-0.0829018	0.351639
CAPZB	0.161148	0.0811382	0.390205
MINOS1	-1.08091	1.08502e-11	2.13243e-09
NBL1	-0.19886	0.0755457
TMCO4	0.043631	0.610969	0.871536
OTUD3	0.0339338	0.659297
UBXN10-AS1	0.0169196	0.748564
CAMK2N1	0.0372764	0.495169
MUL1	-0.0762693	0.466023	0.800117
PINK1	-0.0645337	0.485587	0.809678
DDOST	0.0667223	0.527684	0.83119
HP1BP3	0.051817	0.576376	0.855396
EIF4G3	-0.275637	0.0479697	0.302459
ECE1	-0.00919478	0.932576	0.981727
AL031728.1	0.000139514	0.177332
NBPF3	0.0796182	0.137585
USP48	-0.0234841	0.832452	0.951539
CDC42	0.109359	0.23785	0.62517
ZBTB40	-0.0539548	0.595766	0.863708
KDM1A	-0.0115875	0.910487	0.974506
LUZP1	0.118004	0.21498	0.598506
HNRNPR	0.0953092	0.378487	0.747798
ZNF436	0.0139991	0.806218
TCEA3	0.321063	0.0116368	0.144342
E2F2	0.000140218	0.128561
ID3	0.424662	0.00458487	0.0820822
MDS2	0.0171446	0.87351	0.963881
RPL11	-0.0552548	0.000796005	0.0240268
ELOA	0.159565	0.074528	0.376213
ELOA-AS1	0.000157033	0.0111646
PITHD1	0.30882	0.0141696	0.162116
LYPLA2	0.312458	0.0133798	0.157355
GALE	0.0163963	0.827442
HMGCL	-0.0638451	0.535943	0.834908
FUCA1	-0.00548585	0.952073	0.986082
PNRC2	0.0337123	0.73194	0.919028
SRSF10	0.13568	0.216291	0.599086
IFNLR1	0.000136806	0.147771
STPG1	0.0237014	0.671161
NIPAL3	0.277877	0.0227392	0.213876
RCAN3	-0.0437505	0.66398	0.88785
AL445686.2	0.000160898	0.0175595	0.182953
SRRM1	-0.00660501	0.931748	0.981464
RUNX3	-0.153875	0.202773	0.585348
SYF2	-0.0175491	0.853484	0.959599
RSRP1	-0.0573893	0.578102	0.855867
TMEM50A	0.259141	0.0235376	0.216841
MACO1	0.0512964	0.6044	0.868451
LDLRAP1	0.0103081	0.915923	0.976204
MAN1C1	0.0519634	0.341246
SELENON	-0.064819	0.50281	0.819505
MTFR1L	0.111848	0.22774	0.612975
STMN1	0.0934615	0.382118	0.749823
PAFAH2	-0.0460717	0.545349
PDIK1L	0.0419906	0.638379	0.880032
ZNF593	-0.13418	0.257597	0.644775
CNKSR1	-0.0182171	0.759873
CEP85	0.0150926	0.858879	0.960382
SH3BGRL3	-0.515311	3.33183e-15	9.50539e-13
UBXN11	0.0413957	0.775213	0.93266
CD52	-0.0299824	0.645115	0.882577
CRYBG2	-0.00323721	0.964381
DHDDS	0.120833	0.162587	0.53734
HMGN2	-0.0518094	0.534029	0.833578
RPS6KA1	0.148384	0.187278	0.565568
ARID1A	-0.0110239	0.920554	0.977595
PIGV	0.0348614	0.680764	0.895825
ZDHHC18	-0.0909026	0.376701	0.746993
GPN2	-0.0385475	0.677915	0.894848
GPATCH3	0.0581083	0.526391	0.831081
NUDC	-0.117998	0.296315	0.68142
KDF1	0.000142027	0.097584
SLC9A1	-0.0395626	0.6514	0.883364
WDTC1	-0.165228	0.163259	0.53818
TMEM222	0.0483717	0.645008	0.882577
SYTL1	0.282461	0.0157564	0.171402
MAP3K6	-0.0622392	0.509315	0.822869
WASF2	0.151995	0.147168	0.512926
BX293535.1	-0.356869	0.0270154
AHDC1	-0.0419406	0.648686	0.883364
IFI6	-0.01697	0.857146	0.960287
FAM76A	0.109323	0.119348	0.467454
STX12	0.117041	0.276598	0.663957
PPP1R8	-0.0778894	0.446493	0.789813
THEMIS2	0.0259099	0.808933	0.945718
RPA2	0.0461706	0.631694	0.877335
XKR8	0.0223532	0.825616	0.94938
EYA3	0.0330036	0.692418	0.899911
DNAJC8	-0.201021	0.0877145	0.406287
ATP5IF1	0.0670795	0.481663	0.807703
AL353622.1	0.000131976	0.181251
SESN2	-0.169581	0.118757
MED18	-0.151915	0.155931
PHACTR4	-0.141122	0.222051	0.606442
RCC1	-0.404732	0.0171369	0.181508
TRNAU1AP	0.0535816	0.60153	0.867522
SNHG12	0.205612	0.0761822	0.380438
TAF12	-0.0403184	0.708088	0.907848
LINC01715	-0.219275	0.0673162
GMEB1	0.0734539	0.454672	0.794498
YTHDF2	0.219811	0.0603429	0.34166
EPB41	0.228631	0.0315317	0.250321
SRSF4	0.107097	0.314585	0.696766
MECR	-0.234904	0.0778285	0.384499
MATN1-AS1	0.054401	0.433797
LAPTM5	0.244879	0.00140542	0.0353111
PUM1	-0.074574	0.511206	0.823967
SNRNP40	-0.164014	0.171651	0.547275
ZCCHC17	-0.200009	0.115008	0.461284
PEF1	0.183223	0.088445	0.407621
PTP4A2	-0.804339	7.1847e-08	7.84463e-06
KHDRBS1	-0.00853539	0.928363	0.980605
TMEM39B	0.0896868	0.347876	0.725648
KPNA6	-0.0777793	0.467052	0.800774
TXLNA	-0.0192777	0.852755	0.9592
CCDC28B	-0.0448856	0.645422	0.882577
TMEM234	-0.0149056	0.861019	0.960622
EIF3I	-0.126834	0.246479	0.633864
LCK	0.22098	0.011321	0.143367
HDAC1	0.174454	0.120023	0.468341
MARCKSL1	0.110497	0.304435	0.689961
FAM229A	0.0289649	0.604665
BSDC1	0.148999	0.180703	0.557632
ZBTB8OS	0.0761755	0.473434	0.802962
RBBP4	-0.102006	0.364467	0.737699
YARS	-0.00950307	0.930437	0.981133
S100PBP	0.0474919	0.642768	0.881003
RNF19B	0.0208521	0.711601
AK2	-0.101116	0.382801	0.75033
AZIN2	0.040328	0.45987
TRIM62	0.023674	0.743634
ZNF362	-0.135384	0.238356	0.625187
PHC2	-0.0164744	0.826725
SMIM12	0.0738578	0.507165	0.822701
DLGAP3	0.0332216	0.548089
AC114490.3	0.000142409	0.0577966
AC114490.2	-0.241322	0.0595742
TMEM35B	-0.368224	0.0132725	0.156509
ZMYM6	0.00427016	0.970427	0.990451
ZMYM1	-0.00512556	0.959229	0.988077
SFPQ	-0.0410478	0.674776	0.89297
ZMYM4	0.0545923	0.546948	0.839938
KIAA0319L	0.249968	0.0128455	0.153521
NCDN	0.0618953	0.454743	0.794498
AC004865.2	0.00093463	0.990859	0.997627
PSMB2	0.274416	0.0233043	0.216353
C1orf216	0.0774764	0.377637	0.746997
AGO4	0.0294876	0.69989	0.903959
AGO1	-0.0862127	0.411664	0.770204
AGO3	0.110479	0.285345	0.671635
ADPRHL2	0.0457761	0.655776	0.884983
TRAPPC3	-0.102726	0.378626	0.747798
MAP7D1	0.131864	0.238808	0.625413
THRAP3	0.00224609	0.97131	0.990521
EVA1B	0.000129283	0.259816
STK40	-0.110173	0.303483	0.688945
LSM10	-0.0394144	0.704675	0.90544
MRPS15	0.0986504	0.367829	0.740178
LINC01137	-0.189197	0.123851	0.474139
ZC3H12A	0.217207	0.0370879	0.271978
MEAF6	-0.0247959	0.801435	0.943522
SNIP1	-0.0436398	0.68077	0.895825
GNL2	-0.0228601	0.832622	0.951539
C1orf109	0.0833749	0.283963	0.670726
YRDC	-0.166267	0.156595	0.5288
C1orf122	0.0876734	0.368827	0.740837
MTF1	0.201228	0.00936739	0.125523
INPP5B	0.0325084	0.72034	0.914576
SF3A3	-0.00741543	0.949842	0.985972
FHL3	-0.0723669	0.467085	0.800774
UTP11	-0.0844355	0.423353	0.778894
RRAGC	0.0328927	0.72976	0.918457
AL139260.1	0.000141597	0.17995
MYCBP	-0.273674	0.0533966	0.320815
AKIRIN1	0.0631075	0.550229	0.842608
NDUFS5	-0.0480987	0.573981	0.854929
MACF1	0.0388548	0.691299	0.899911
PABPC4	-0.781	1.74747e-05	0.00103031
HPCAL4	0.0198981	0.809459	0.945935
PPIE	0.0710789	0.497302	0.81629
TRIT1	0.0219101	0.781175	0.935239
CAP1	-0.031052	0.744872	0.923775
PPT1	-0.179649	0.141491	0.502144
RLF	0.159022	0.135736	0.493941
AL050341.2	0.00933188	0.91835	0.97701
ZMPSTE24	-0.0335293	0.749247	0.924478
SMAP2	0.230331	0.0509531	0.313202
ZFP69B	0.000133772	0.154848
ZFP69	-0.0326992	0.665901
EXO5	0.0421751	0.441328
ZNF684	0.022378	0.68814
NFYC-AS1	0.000151137	0.029824
NFYC	-0.162331	0.18228	0.55969
CITED4	-0.677774	0.00469392	0.0835272
CTPS1	0.0600826	0.470849	0.802071
SCMH1	0.0585767	0.514181	0.825421
HIVEP3	0.0150771	0.883419	0.966352
FOXJ3	-0.0856582	0.450145	0.792076
PPCS	-0.0628008	0.564022	0.850215
PPIH	0.0427279	0.68998	0.899911
YBX1	-0.297699	4.68908e-05	0.00236973
P3H1	-0.00334231	0.974817	0.992149
C1orf50	-0.00339917	0.964539	0.989787
AC098484.3	-0.0624254	0.505565	0.821462
SVBP	0.148653	0.179461	0.557238
ERMAP	0.0511209	0.347023
ZNF691	0.0293669	0.721583	0.915067
SLC2A1	0.0553644	0.553852	0.843642
EBNA1BP2	-0.0434935	0.683134	0.896784
ELOVL1	-0.177881	0.145646	0.510945
MED8	0.0221244	0.831212	0.951002
SZT2	0.253888	0.0167013	0.178605
HYI	0.201171	0.0227806	0.213876
KDM4A	0.0599227	0.268182
ST3GAL3	0.0155882	0.857439	0.960287
IPO13	-0.029207	0.73454	0.920412
DPH2	-0.0273151	0.791537	0.941027
ATP6V0B	0.318439	0.0111527	0.14192
DMAP1	0.143475	0.172613	0.549092
ERI3	0.119714	0.217274	0.599554
RNF220	-0.282273	0.0454014	0.297775
TMEM53	-0.0117613	0.875586
ARMH1	-0.133211	0.234668	0.622496
RPS8	0.111976	0.000865959	0.0252757
PLK3	0.94593	8.49775e-06	0.000591177
EIF2B3	-0.0433476	0.668377	0.890355
HECTD3	-0.110469	0.329348	0.708872
UROD	-0.08108	0.466974	0.800774
MUTYH	0.139833	0.159352	0.533828
TOE1	-0.00596942	0.948478	0.985936
TESK2	-0.0954536	0.320617	0.699974
CCDC163	0.000152143	0.00909443
MMACHC	0.000135431	0.185543
PRDX1	0.055596	0.580719	0.856494
AKR1A1	-0.0263998	0.805145	0.944197
NASP	0.142142	0.173218	0.549964
GPBP1L1	0.0594194	0.580026	0.856494
TMEM69	0.11937	0.225025	0.609717
IPP	-0.0233299	0.785294	0.937645
MAST2	-0.0834123	0.346047
POMGNT1	-0.0329656	0.756843	0.927614
LRRC41	0.112263	0.24072	0.626184
UQCRH	0.0408626	0.587112	0.860196
NSUN4	0.000174052	0.0032072	0.0649072
MKNK1	0.0221863	0.815339	0.946443
MOB3C	0.0445711	0.59052	0.861382
ATPAF1	-0.151922	0.210836	0.595538
EFCAB14	0.100954	0.359938	0.735081
CMPK1	-0.181813	0.074917	0.376974
FAF1	0.106551	0.272806	0.660651
CDKN2C	0.00331139	0.966667	0.990451
RNF11	-0.0624474	0.579489	0.856494
EPS15	-0.0916113	0.42509	0.779328
OSBPL9	-0.397965	0.00939583	0.125524
NRDC	0.331387	0.0101193	0.131999
TXNDC12	0.00192872	0.992954	0.998343
KTI12	0.14411	0.116232	0.463626
BTF3L4	0.0992003	0.369744	0.741287
ZFYVE9	0.00622509	0.93772
CC2D1B	0.181518	0.0160842	0.173898
PRPF38A	0.0568268	0.595311	0.863708
TUT4	0.0925823	0.387516	0.75439
GPX7	-0.0638743	0.572395	0.853813
SHISAL2A	0.0461809	0.671403	0.891783
COA7	-0.111229	0.227125
ZYG11B	0.0841955	0.380646	0.749537
ECHDC2	0.303594	0.0150613	0.167138
SCP2	0.176461	0.119586	0.46756
CPT2	-0.031519	0.735035	0.920512
C1orf123	0.0434251	0.693339	0.899911
MAGOH	0.157549	0.157005	0.529683
LRP8	0.00423701	0.941385
LINC01771	-0.0216635	0.726222
AC119428.2	-1.04069	0.00129428
NDC1	0.000169398	0.00622352	0.0993517
YIPF1	0.0737536	0.411814	0.770322
HSPB11	0.08861	0.421012	0.777847
LRRC42	0.0946752	0.175379	0.551426
TMEM59	0.199422	0.0625855	0.345156
TCEANC2	0.0660672	0.426725	0.779529
MRPL37	-0.0307848	0.793019	0.94122
SSBP3	-0.101166	0.334043	0.712697
TTC4	-0.0823042	0.429615	0.780132
PARS2	0.0299349	0.592732
TTC22	-0.0122827	0.877455
DHCR24	-0.393051	0.0155121	0.17021
USP24	-0.0454784	0.665051	0.888871
OMA1	-0.136239	0.247111	0.635013
MYSM1	0.0193484	0.845104	0.956624
JUN	0.25686	0.0338691	0.260628
FGGY	-0.217242	0.0835768
HOOK1	0.0152762	0.861619	0.960673
NFIA	-0.0536519	0.515596
TM2D1	0.182342	0.104254	0.443279
PATJ	0.221217	0.0227775	0.213876
USP1	-0.133686	0.240895	0.626242
DOCK7	-0.0272299	0.73776
ATG4C	0.0262984	0.762431	0.929164
ALG6	0.16517	0.0659241	0.354361
ITGB3BP	-0.0699228	0.498264	0.816954
EFCAB7	-0.00656654	0.937984	0.98274
PGM1	0.0481837	0.63355	0.877543
JAK1	0.0755338	0.344774	0.722302
LEPROT	0.145488	0.153725	0.525123
LEPR	0.000137969	0.187537
PDE4B	0.0424498	0.645852	0.882702
MIER1	-0.0709794	0.514677	0.825512
SLC35D1	0.0811911	0.240155	0.626161
IL12RB2	-0.0469335	0.537155
SERBP1	-0.0474669	0.612095	0.871552
GADD45A	-0.0688467	0.446348	0.789813
LRRC40	0.10617	0.178827	0.556815
SRSF11	0.129438	0.199561	0.580185
ANKRD13C	0.16522	0.107805	0.449822
HHLA3	-0.0143597	0.869172	0.962433
ZRANB2	0.450226	0.000574823	0.0184193
LRRIQ3	0.0393694	0.465516
FPGT	-0.0250053	0.756154
CRYZ	0.00744179	0.939543	0.983497
TYW3	0.0987538	0.310888	0.693981
ACADM	-0.0562637	0.615527	0.872531
RABGGTB	-0.280834	0.0392507	0.280429
PIGK	-0.062172	0.535959	0.834908
AK5	0.0979611	0.240404	0.626184
AC118549.1	0.00894125	0.93264	0.981727
USP33	0.0429121	0.681909	0.8966
MIGA1	-0.0118581	0.905174	0.97235
FUBP1	0.0760156	0.4805	0.807297
DNAJB4	0.0929494	0.182039	0.55969
IFI44L	-0.193903	0.138542	0.497469
IFI44	0.0407123	0.650695	0.883364
LINC01725	-0.0539925	0.469505
PRKACB	-0.179342	0.139142	0.498208
RPF1	-0.0172064	0.86113	0.960625
GNG5	0.0281184	0.768899	0.930644
CTBS	0.37136	0.00558774	0.0935946
SSX2IP	-0.00251474	0.970346
MCOLN2	0.00437741	0.95977	0.98838
MCOLN3	0.000122406	0.424817
SYDE2	0.000126966	0.314115
C1orf52	0.00766837	0.956715	0.98728
BCL10	0.0331473	0.746913	0.924188
ZNHIT6	-0.0904427	0.395302	0.759172
ODF2L	0.477274	0.00148767	0.0366489
AL049597.2	-0.00275892	0.961455
SH3GLB1	-0.271269	0.0387508	0.278377
SELENOF	0.330969	0.00714808	0.106787
HS2ST1	0.0164831	0.860896	0.960622
LMO4	0.0318926	0.739704	0.922072
PKN2	0.150336	0.165207	0.541022
GTF2B	0.170245	0.124373	0.474139
KYAT3	0.190749	0.0644806	0.350348
RBMXL1	0.0346386	0.692709	0.899911
GBP3	-0.0171788	0.864759	0.960725
GBP1	-0.23336	0.0679385	0.360544
GBP2	-0.223706	0.076751	0.381685
GBP4	-0.32002	0.0332431	0.257726
AC099063.4	-0.0585469	0.544446	0.838426
GBP5	-0.458138	0.00448983	0.0813376
LRRC8B	0.155391	0.00402312	0.0765172
LRRC8C-DT	0.117211	0.0278505	0.234345
LRRC8C	0.0438631	0.673193	0.89221
LRRC8D	0.0953338	0.367764	0.740178
ZNF326	0.0319456	0.749154	0.924478
ZNF644	0.0164529	0.880428	0.965827
CDC7	-0.112615	0.267242
TGFBR3	0.0676857	0.498699	0.817516
BTBD8	0.0153322	0.796603
GLMN	0.054509	0.578665	0.855948
RPAP2	0.225425	0.0459743	0.297775
GFI1	-0.031508	0.704047	0.90523
RPL5	-0.119244	0.000769639	0.0234713
FAM69A	0.107583	0.269604	0.658055
MTF2	0.0676996	0.523285	0.830488
TMED5	0.0925091	0.395846	0.759172
CCDC18	-0.0620282	0.545876	0.839314
DR1	0.39348	0.00371431	0.0726755
FNBP1L	0.0282661	0.607865
DNTTIP2	0.0795727	0.469264	0.801265
GCLM	-0.0448073	0.680083	0.895825
ABCD3	0.119724	0.13373	0.490547
ALG14	-0.218349	0.07733
RWDD3	-0.0543436	0.616781	0.873609
PTBP2	-0.018352	0.839957	0.954385
DPYD	0.0071199	0.948213	0.985775
AGL	0.0946761	0.353257	0.729943
SLC35A3	-0.0031631	0.968022
MFSD14A	0.263142	0.0297949	0.243987
SASS6	0.0558471	0.489921	0.812006
TRMT13	0.125381	0.117373	0.464242
DBT	0.0505206	0.353322	0.729943
RTCA-AS1	0.000129589	0.214064
RTCA	0.17466	0.115871	0.463397
CDC14A	0.140239	0.212014	0.595861
EXTL2	0.033386	0.555205
SLC30A7	0.10879	0.27965	0.667009
DPH5	0.19649	0.0448787	0.297775
AC093157.1	-0.0504963	0.632896	0.87754
AL109741.1	-0.755401	0.00302309	0.0621772
S1PR1	0.0852184	0.362799	0.737268
RNPC3	0.361655	0.00621855	0.0993517
AMY2B	-0.0376987	0.63554
PRMT6	-0.152784	0.195076	0.573607
VAV3	-0.287815	0.0364152
SLC25A24	0.0569907	0.578135	0.855867
AL359258.2	0.000126205	0.310132
FAM102B	0.0203387	0.720113
HENMT1	0.0261522	0.778853	0.933745
PRPF38B	0.399253	0.00191672	0.0435771
STXBP3	-0.0939221	0.399583	0.760427
GPSM2	0.0001306	0.204718
CLCC1	0.095725	0.255396	0.642824
WDR47	-0.0012304	0.989271	0.99705
TAF13	-0.0206137	0.773926
TMEM167B	0.0956376	0.322491	0.701453
KIAA1324	0.118867	0.136473	0.49486
SARS	-0.0952538	0.395622	0.759172
PSMA5	0.0244359	0.815156	0.946443
ATXN7L2	-0.0237903	0.790134
CYB561D1	-0.0689566	0.531315	0.833549
AMIGO1	-0.0282565	0.742813	0.923435
GNAI3	0.0599237	0.590811	0.861523
AMPD2	0.129288	0.168084	0.544353
GSTM4	0.0349329	0.65051	0.883364
GSTM2	0.196067	0.0250609	0.223651
GSTM1	0.00016988	6.73612e-07	6.27097e-05
GSTM3	0.000173311	2.97908e-05	0.00160652
CSF1	-0.205234	0.0838773	0.39809
AHCYL1	-0.0658875	0.510098	0.823081
STRIP1	-0.0769493	0.488905	0.811538
KCNC4	-0.0743555	0.36171
RBM15	0.0284552	0.752246	0.926084
LAMTOR5	0.000462569	0.988964	0.996968
AL365361.1	-0.507711	0.00760276	0.110409
KCNA3	0.229408	0.0502539	0.31015
CD53	-0.146233	0.164875	0.540658
LRIF1	0.0436139	0.657953	0.886118
DRAM2	0.136596	0.208534	0.593205
CEPT1	0.0529818	0.587463	0.860196
AL355816.2	0.0888721	0.0961317	0.423823
DENND2D	0.203896	0.061684	0.344185
CHI3L2	0.0381376	0.490675
WDR77	0.0638781	0.516762	0.826786
ATP5PB	0.108171	0.294949	0.680869
C1orf162	-0.0348264	0.777669	0.933238
RAP1A	0.116051	0.255515	0.642824
DDX20	0.0254392	0.78867	0.939619
ST7L	0.0437932	0.596347	0.863827
CAPZA1	0.08971	0.415113	0.772978
MOV10	0.106657	0.207014	0.590457
RHOC	-1.61915	0.000114774	0.00505004
SLC16A1	0.00966474	0.901871	0.97151
SLC16A1-AS1	0.0808349	0.370866	0.741684
LRIG2	-0.0435107	0.655295	0.884983
MAGI3	0.000139233	0.0831368
PHTF1	0.0842335	0.229628	0.615452
RSBN1	-0.0648324	0.554012	0.843642
PTPN22	-0.0686032	0.523104	0.830488
AP4B1	-0.146604	0.196505	0.575995
DCLRE1B	-0.0607679	0.456689
HIPK1	0.00041913	0.997523	1
TRIM33	0.141207	0.143847	0.50624
BCAS2	0.11687	0.282087	0.668663
NRAS	0.0588491	0.525088	0.83093
CSDE1	0.319282	0.0014162	0.0354813
SIKE1	-0.0629932	0.558026	0.845108
TSPAN2	-0.140233	0.189562	0.567915
VANGL1	-0.1379	0.162626
ATP1A1	-0.17599	0.085276	0.400734
CD58	0.167388	0.116477	0.463811
CD2	-0.100998	0.253706	0.640347
CD101	0.00012112	0.377035
TTF2	0.115594	0.174952	0.551417
MAN1A2	0.0287467	0.79161	0.941027
TENT5C	0.000183316	0.000344261	0.012478
GDAP2	0.11387	0.183404	0.559814
WDR3	-0.00180568	0.985664	0.995684
WARS2	0.011487	0.896543	0.971218
AL359915.2	0.000148386	0.0215783
PHGDH	0.000119417	0.388291
NOTCH2	0.0386075	0.686403	0.899074
SEC22B	0.0457716	0.668886	0.890632
NBPF26	-0.114564	0.27983	0.667051
LINC00623	-0.381665	0.0106146	0.137245
SRGAP2C	-0.165829	0.150495	0.519305
AC239800.3	0.00113554	0.988459
AC246785.3	-0.201183	0.114277	0.459813
NBPF15	0.109411	0.322108	0.701325
SRGAP2B	0.0214272	0.693659
AC245014.3	0.000140085	0.113932
NBPF20	-0.343588	0.0201106	0.198642
GPR89A	-0.323414	0.0343407	0.262469
RNF115	0.0948821	0.373186	0.743007
POLR3C	0.227833	0.0407854	0.286158
PIAS3	0.115429	0.175242	0.551426
PEX11B	-0.0917033	0.431309	0.78086
RBM8A	-0.0946602	0.37056	0.741287
LIX1L	-0.060195	0.587049	0.860196
ANKRD34A	0.000136613	0.147522
POLR3GL	-0.141503	0.220091	0.603813
TXNIP	0.0290234	0.661176	0.887269
NBPF10	0.163804	0.0277606	0.234345
NOTCH2NL	0.0177178	0.753821
NBPF12	0.0531398	0.553171	0.843642
PRKAB2	0.0944729	0.175601	0.551426
AC242426.2	-0.0484245	0.511218
CHD1L	-0.0789113	0.4407	0.787544
BCL9	-0.0753423	0.416947	0.774481
ACP6	0.045632	0.556989	0.845108
GPR89B	-0.00166055	0.989767	0.997322
NBPF11	0.0701228	0.453219	0.794436
PPIAL4G	0.01848	0.791127
NBPF14	0.228748	0.0403405	0.284495
PDE4DIP	-0.176572	0.137555	0.496246
NBPF9	0.00483549	0.954266	0.986964
AC245297.3	-0.792938	0.00136402	0.0346493
NBPF19	0.97238	1.49297e-05	0.00090437
HIST2H2BF	0.0229108	0.689254
HIST2H2AC	0.0194624	0.801814	0.943522
HIST2H2AB	-0.00277387	0.963444
BOLA1	-0.061045	0.541606	0.836299
SV2A	0.000873111	0.997421
SF3B4	0.125841	0.260377	0.64721
OTUD7B	0.00586108	0.936881	0.982625
VPS45	-0.0583914	0.576662	0.855396
PLEKHO1	-0.189624	0.128647	0.482206
ANP32E	0.00860161	0.93571	0.982625
APH1A	-0.0222656	0.856244	0.959896
C1orf54	-0.10411	0.298877	0.68443
MRPS21	0.00127461	0.993291	0.998343
PRPF3	0.197348	0.0659432	0.354361
RPRD2	-0.0575903	0.605733	0.869095
TARS2	0.0583946	0.501084	0.818125
MCL1	-0.282631	0.0149733	0.16678
ENSA	-0.165329	0.160841	0.53574
GOLPH3L	0.0487271	0.600459	0.866589
CTSS	0.0440946	0.682627	0.89671
ARNT	-0.0142281	0.887211	0.967867
SETDB1	0.167496	0.0621179	0.344866
CERS2	0.290516	0.0192497	0.193679
MINDY1	-0.149291	0.167883	0.544353
PRUNE1	0.00294471	0.979696	0.993313
C1orf56	0.0709217	0.18312	0.559806
CDC42SE1	0.0341113	0.727476	0.917541
MLLT11	-0.0296412	0.729732	0.918457
GABPB2	0.0554839	0.523982	0.83093
TNFAIP8L2	0.0398478	0.707703	0.907501
SCNM1	0.194031	0.0863012	0.402206
VPS72	0.0480287	0.650277	0.883364
PIP5K1A	0.0299457	0.766517	0.93048
PSMD4	-0.194796	0.109365	0.452474
ZNF687	-0.0448399	0.633876	0.877721
PI4KB	0.158379	0.133404	0.490439
RFX5	0.0526802	0.593127	0.862337
PSMB4	-0.131409	0.273203	0.660708
POGZ	0.166659	0.137616	0.496246
SNX27	0.0195405	0.847506	0.95729
MRPL9	0.00481179	0.977669	0.992824
TDRKH	0.0284813	0.743019	0.923435
TDRKH-AS1	-0.180549	0.119727
RORC	-0.0660073	0.349728
C2CD4D	-0.181675	0.101679
THEM4	-0.0543338	0.603966	0.86825
S100A10	-0.204849	0.0176725	0.183661
S100A11	-0.292637	0.00128519	0.0331734
S100A6	-0.202379	0.00525024	0.0894665
S100A4	-0.498733	1.01993e-07	1.07384e-05
CHTOP	0.00313899	0.979446	0.99326
SNAPIN	0.0459847	0.650694	0.883364
ILF2	-0.0657132	0.528568	0.831642
INTS3	0.0522399	0.573332	0.854726
SLC27A3	-0.0489282	0.557352
GATAD2B	0.113168	0.295167	0.680869
DENND4B	0.0739087	0.452275	0.793764
CRTC2	0.00551845	0.962273	0.989426
SLC39A1	0.0954897	0.328804	0.70839
CREB3L4	0.0195757	0.734141
JTB	-0.0457543	0.675143	0.893065
AL358472.2	0.000134362	0.17872
RPS27	-0.270332	8.23684e-14	2.02352e-11
TPM3	-0.157108	0.067167	0.358278
C1orf43	-0.028983	0.748609	0.924478
UBAP2L	0.00782226	0.940053	0.983497
HAX1	0.00537509	0.970403	0.990451
ATP8B2	0.0351596	0.729383	0.918452
IL6R-AS1	0.000141001	0.076099
IL6R	0.231169	0.0490072	0.3057
UBE2Q1	-0.151562	0.191992	0.570173
ADAR	-0.0754162	0.47388	0.803027
PMVK	-0.0415551	0.705277	0.905819
PBXIP1	0.151181	0.166516	0.54251
PYGO2	0.0132848	0.90043	0.97151
AL451085.2	-0.0436937	0.563962
SHC1	-0.00548401	0.958139	0.987966
CKS1B	0.0432654	0.649315	0.883364
FLAD1	-0.0989513	0.404121	0.764502
ZBTB7B	0.0317565	0.770983	0.931499
ADAM15	-0.0129385	0.892925	0.969692
EFNA4	0.0242865	0.755665	0.927564
SLC50A1	0.156602	0.132918	0.48946
DPM3	-0.107403	0.348121	0.725648
KRTCAP2	-0.260556	0.0117572	0.145224
TRIM46	-0.378802	0.0153516
THBS3	-0.0539721	0.523519
MTX1	-0.499024	0.00820516	0.115775
GBA	-0.223666	0.0871317	0.404511
FAM189B	0.046541	0.54751	0.840273
SCAMP3	-0.0183609	0.85706	0.960287
CLK2	-0.142325	0.21527	0.598506
FDPS	-0.0354188	0.74388	0.923435
RUSC1	0.0470402	0.621463	0.875116
ASH1L	0.31317	0.0124835	0.15062
ASH1L-AS1	0.12595	0.144658	0.508284
MSTO1	0.152675	0.0044744	0.0813376
YY1AP1	0.103495	0.332192	0.710989
DAP3	-0.0356463	0.741414	0.922621
GON4L	0.224252	0.0537992	0.321922
SYT11	0.0710608	0.415878	0.773461
RIT1	-0.0518942	0.586053	0.8601
KHDC4	0.117017	0.231762	0.618311
ARHGEF2	0.0976548	0.372346	0.742404
SSR2	0.107627	0.178766	0.556815
UBQLN4	0.173845	0.0198632	0.197475
LAMTOR2	-0.0685324	0.538703	0.83553
LMNA	-0.00732731	0.899744
SLC25A44	-0.0792789	0.440465	0.787418
PMF1	0.000146113	0.128539
SMG5	0.0854201	0.398297	0.75976
TMEM79	-0.0301401	0.755197	0.927376
GLMP	-0.0155183	0.877225	0.964334
CCT3	-0.0298332	0.762163	0.929164
MEF2D	0.0409607	0.669786	0.891033
NAXE	-0.0321846	0.766855	0.93048
GPATCH4	-0.288394	0.0411855	0.286172
ISG20L2	0.0258632	0.807669	0.945344
RRNAD1	0.000156162	0.0511633
MRPL24	0.108482	0.300083	0.685338
HDGF	0.00424572	0.962272	0.989426
PRCC	-0.0609475	0.588943	0.860927
SH2D2A	0.00725325	0.949822	0.985972
ARHGEF11	0.0532671	0.325985	0.705475
ETV3	-0.123945	0.258301	0.645349
FCRL3	-0.00296168	0.983576	0.994429
PYHIN1	0.36617	0.00654833	0.102502
IFI16	0.121289	0.266337	0.655163
AIM2	-0.048308	0.594671
DUSP23	0.0546054	0.594078	0.862872
TAGLN2	-0.238664	0.0165605	0.177744
PIGM	0.180272	0.0608375	0.34222
IGSF8	0.548403	0.000685137	0.0211865
PEA15	-0.033277	0.740532	0.922431
DCAF8	-0.00128093	0.993569	0.998343
AL139011.1	0.00576838	0.926169
PEX19	0.0737909	0.418741	0.775895
COPA	-0.0433473	0.690309	0.899911
NCSTN	-0.0737423	0.482638	0.808266
SLAMF6	0.00655457	0.945466	0.985469
CD84	0.0176662	0.832866	0.951539
SLAMF1	0.125246	0.259352	0.646297
CD48	0.000233965	0.996736	0.999901
LY9	0.149371	0.180654	0.557632
F11R	0.0230283	0.67894
TSTD1	0.0440971	0.613579	0.871552
USF1	0.0976102	0.24614	0.633212
ARHGAP30	0.248253	0.0347286	0.262875
PFDN2	-0.0250426	0.814234	0.946443
NIT1	0.185435	0.053724	0.321689
DEDD	-0.0611205	0.590788	0.861523
UFC1	0.11614	0.272461	0.660177
USP21	0.0559643	0.576201	0.855396
PPOX	0.040651	0.62921	0.87693
B4GALT3	0.0803545	0.456976	0.79491
NDUFS2	0.125553	0.258473	0.645349
FCER1G	0.000128701	0.343032
TOMM40L	0.0321236	0.638603
SDHC	0.00781483	0.945767	0.985556
AL592295.4	0.0295002	0.593524
DUSP12	0.0797173	0.452427	0.793764
ATF6	0.134423	0.14035	0.500377
UHMK1	0.324945	0.0111208	0.141719
UAP1	0.0911979	0.343958	0.721547
HSD17B7	0.0783645	0.426557	0.779529
RGS5.1	0.0423766	0.443975
MGST3	-0.169186	0.15152	0.520671
ALDH9A1	0.269984	0.0258339	0.227112
TMCO1	-0.389057	0.00553673	0.0930929
AL451074.2	0.000137345	0.107425
UCK2	0.000150702	0.0542759
POGK	0.015862	0.880611	0.965885
TADA1	0.0402718	0.655832	0.884983
GPA33	0.225979	0.0146684	0.165046
POU2F1	-0.0449557	0.621414	0.875116
CD247	0.149838	0.141778	0.502359
CREG1	-0.101816	0.362469	0.736788
RCSD1	-0.441866	0.000128019	0.00547779
MPZL1	0.0128073	0.860341
MPC2	-0.0317768	0.765233	0.93026
DCAF6	0.0982449	0.308952	0.692793
TIPRL	0.119754	0.271885	0.659537
SFT2D2	0.235829	0.0331004	0.25724
NME7	-0.145856	0.174184	0.549964
BLZF1	-0.0182248	0.862084	0.960673
SLC19A2	0.000139448	0.118515
F5	-0.0071054	0.906216	0.972996
C1orf112	-0.025554	0.721261
SELL	0.373881	0.000351165	0.0125788
METTL18	-0.0638093	0.541986	0.836299
SCYL3	0.0955691	0.279655	0.667009
KIFAP3	0.180217	0.0489467	0.3057
GORAB	0.125511	0.0778045	0.384499
FMO4	0.000148835	0.0778252
PRRC2C	0.178627	0.0744742	0.376213
VAMP4	-0.159465	0.188614	0.566922
METTL13	0.072052	0.444888	0.78946
PIGC	-0.0868381	0.456247	0.79491
SUCO	0.0557291	0.603181	0.868109
FASLG	-0.0964999	0.245788
PRDX6	-0.18405	0.108267	0.450421
KLHL20	-0.215022	0.0962465	0.423987
CENPL	0.0398494	0.566215	0.850934
DARS2	0.0229953	0.683463
ZBTB37	0.0655882	0.222124
RC3H1	-0.12191	0.293975	0.680869
AL121983.2	0.000141173	0.0696135
RABGAP1L	0.150206	0.189255	0.567915
CACYBP	0.138833	0.202393	0.584954
MRPS14	-0.0530863	0.607975	0.869771
KIAA0040	0.336198	0.0095363	0.126146
COP1	0.223358	0.0458004	0.297775
RALGPS2	0.114956	0.031559	0.250321
FAM20B	-0.0581341	0.513537	0.825318
TOR3A	0.00565874	0.964959	0.989787
ABL2	0.0131217	0.877292	0.964334
SOAT1	0.120836	0.243938	0.630424
TOR1AIP2	-0.0348055	0.728088	0.91792
AL353708.3	0.00688327	0.918735
TOR1AIP1	-0.00419894	0.970957	0.990451
CEP350	0.198561	0.0865548	0.402714
QSOX1	0.113844	0.150335	0.519157
ACBD6	0.078866	0.464926	0.799368
XPR1	0.117958	0.167368	0.543847
STX6	0.0854507	0.350653	0.728316
MR1	-0.0197524	0.83878	0.954018
IER5	0.020929	0.762817	0.92925
GLUL	-0.0172378	0.874617	0.964244
RNASEL	0.159206	0.116891	0.463902
RGS16	0.000152219	0.121341
NPL	-0.14927	0.143587
DHX9	0.196075	0.0879396	0.406979
SMG7	0.207216	0.0649995	0.351931
NCF2	0.000150423	0.0980588
ARPC5	0.172614	0.0893891	0.409186
RGL1	0.0175992	0.751582
TSEN15	0.0807359	0.459827	0.796124
EDEM3	0.193885	0.0915876	0.413356
FAM129A	0.22126	0.0344014	0.262469
RNF2	-0.0536057	0.613328	0.871552
TRMT1L	-0.00337218	0.969665	0.990451
SWT1	0.0921535	0.0808624	0.389658
IVNS1ABP	0.114035	0.300553	0.685959
TPR	0.0251706	0.838106	0.953952
ODR4	-0.00849405	0.924218	0.9796
ERVMER61-1	0.000132059	0.217225
RGS1	0.159312	0.0364929	0.269257
AL136454.1	-0.513979	0.00977607	0.128469
RGS2	0.000144463	0.140071
UCHL5	0.153696	0.155079	0.526712
TROVE2	0.00203185	0.992933	0.998343
GLRX2	0.0243509	0.786902	0.938425
CDC73	-0.0219843	0.838721	0.954018
ZBTB41	0.12355	0.124264	0.474139
DENND1B	0.247133	0.0254562	0.225135
NEK7	0.119194	0.268434	0.657626
PTPRC	0.240875	0.00374643	0.0731421
MIR181A1HG	0.0608162	0.440541	0.787418
ZNF281	0.153404	0.14037	0.500377
DDX59	0.217492	0.0407018	0.286083
CAMSAP2	0.000133171	0.162034
GPR25	0.0501179	0.814935	0.946443
KIF21B	-0.411356	0.0139662	0.16062
TMEM9	0.00964648	0.919674	0.977226
CSRP1	0.0294557	0.797596	0.942662
AC096677.1	0.000148123	0.0952436
IPO9	-0.0234857	0.826882	0.949582
TIMM17A	0.0661837	0.513784	0.825421
RNPEP	0.157441	0.124938	0.474838
ARL8A	-0.0366646	0.698442	0.903618
PTPN7	-0.0587792	0.597846	0.864794
UBE2T	-0.0537023	0.551351	0.842895
PPP1R12B	0.0840397	0.224093	0.608498
KDM5B	0.307741	0.00896074	0.121921
RABIF	0.0109144	0.917808	0.976965
KLHL12	-0.0447102	0.65369	0.884414
ADIPOR1	0.163625	0.141197	0.501705
CYB5R1	-0.0271179	0.802871	0.943611
TMEM183A	0.070939	0.517447	0.827004
BTG2	0.710106	1.53413e-05	0.000916744
ATP2B4	0.155024	0.16344	0.53818
LAX1	-0.00868578	0.936085	0.982625
ZC3H11A	-0.158689	0.189386	0.567915
ZBED6	0.0513858	0.505501	0.821462
SNRPE	-0.0148683	0.88647	0.967468
PPP1R15B	0.101689	0.272987	0.660708
PIK3C2B	0.0590718	0.274514	0.662792
MDM4	0.165327	0.13841	0.497387
RBBP5	0.0705696	0.449632	0.791983
DSTYK	0.151717	0.0689846	0.362292
NUAK2	0.0235006	0.824627	0.948943
ELK4	0.0757726	0.445605	0.789813
NUCKS1	0.32312	0.0083638	0.11717
RAB29	0.112042	0.312702	0.695819
SLC41A1	0.0454229	0.557787	0.845108
SRGAP2	-0.13827	0.183784
IKBKE	0.0710403	0.509978	0.823081
RASSF5	-0.0109322	0.929325	0.980921
EIF2D	-0.0753512	0.508901	0.822869
MAPKAPK2	0.11767	0.193225	0.572105
FCMR	0.184912	0.0726831	0.373057
YOD1	0.000144365	0.0715367
CD55	0.22742	0.0659953	0.354379
CD46	0.0359814	0.728202	0.917932
MIR29B2CHG	0.0271124	0.728933	0.918452
TRAF3IP3	0.508987	1.45305e-06	0.000124765
UTP25	0.0433982	0.638807	0.880032
HHAT	0.0586776	0.279454
RCOR3	0.189866	0.0807883	0.389581
TRAF5	-0.18151	0.14037	0.500377
LINC00467	0.00014857	0.0500417
SLC30A1	-0.0321614	0.604747
LPGAT1	0.13055	0.206108	0.589336
INTS7	-0.100028	0.313534	0.696541
PPP2R5A	-0.0205421	0.847125	0.95729
TMEM206	-0.076848	0.459545	0.796124
NENF	-0.322151	0.0186914	0.191106
NSL1	0.0199159	0.863036	0.960673
TATDN3	-0.00131087	0.987523	0.996595
FLVCR1-DT	0.0405619	0.457836	0.795188
FLVCR1	-0.412197	0.0155723
ANGEL2	0.130195	0.201995	0.584187
RPS6KC1	0.0679571	0.472083	0.802649
SMYD2	0.228213	0.0420646	0.29037
CENPF	0.000147423	0.158418
GPATCH2	0.11358	0.18294	0.55969
RRP15	-0.125826	0.270128	0.658055
LYPLAL1	0.15598	0.0598983	0.341108
EPRS	0.128052	0.248546	0.635762
BPNT1	0.0631859	0.238732	0.625413
IARS2	0.000947623	0.989141	0.997032
RAB3GAP2	0.0453905	0.655589	0.884983
DUSP10	0.000121687	0.387061
TAF1A	-0.0170983	0.824822
TAF1A-AS1	-0.0175585	0.772663
MIA3	0.342033	0.00887362	0.120936
AIDA	-0.367236	0.0144973	0.164267
BROX	0.28602	0.00991978	0.1299
AL392172.1	0.0294097	0.703913	0.90523
DISP1	0.0260153	0.635384
SUSD4	0.000146968	0.125284
CAPN2	0.000751738	0.999429	1
TP53BP2	-0.259722	0.0560534	0.329831
FBXO28	0.156951	0.058865	0.338933
DEGS1	0.250148	0.0360512	0.267256
NVL	-0.0299892	0.752958	0.926263
CNIH4	-0.0867788	0.440109	0.787362
WDR26	-0.0920431	0.407257	0.767743
CNIH3	0.000139895	0.10815
LBR	0.271	0.0233573	0.216353
SRP9	0.200555	0.0555408	0.327906
AL591895.1	0.0121407	0.830788
TMEM63A	0.151817	0.173437	0.549964
PYCR2	-1.13003	8.92632e-05	0.00404843
SDE2	0.137178	0.0566595	0.331852
H3F3A	-0.0663014	0.279026	0.666415
ACBD3	0.0807861	0.358856	0.73381
LIN9	0.0337873	0.669674
PARP1	0.0183958	0.840828	0.95449
ITPKB	-0.0529579	0.618012	0.874511
COQ8A	0.171574	0.0802896	0.389211
ZNF678	0.0635949	0.365087	0.737699
SNAP47	-0.164037	0.174217	0.549964
JMJD4	0.0284115	0.749873	0.92469
ARF1	0.483717	1.93409e-05	0.00111798
C1orf35	0.110595	0.294429	0.680869
MRPL55	0.194468	0.0892905	0.408951
GUK1	-0.199769	0.0476334	0.301292
IBA57	-0.0206495	0.777076
OBSCN	0.0388055	0.690056	0.899911
TRIM11	0.113629	0.26234	0.649898
HIST3H2A	-0.0941676	0.384309	0.75212
RNF187	0.143881	0.195396	0.573826
RHOU	-0.404912	0.0152988
RAB4A	0.129737	0.2445	0.630424
CCSAP	0.063258	0.238701
NUP133	0.0772155	0.434035	0.78339
ABCB10	0.101851	0.0564548	0.331092
TAF5L	-0.0515789	0.570274
URB2	-0.33408	0.035749	0.266356
GALNT2	0.121066	0.182956	0.55969
COG2	0.030544	0.76541	0.93026
C1orf198	0.000151097	0.0716997
TTC13	0.128245	0.199094	0.579588
ARV1	-0.126316	0.263609	0.651581
FAM89A	-0.000824256	0.988973
C1orf131	0.0764933	0.470231	0.801713
GNPAT	0.0567064	0.595683	0.863708
EXOC8	-0.149307	0.194859	0.573607
SPRTN	0.0437044	0.645213	0.882577
EGLN1	-0.0864719	0.434631	0.783985
AL445524.1	-0.142259	0.127335
TSNAX	0.0753253	0.273313	0.660793
DISC1	-0.122392	0.222027	0.606442
MAP10	0.000150745	0.0127041
NTPCR	0.245159	0.0283455	0.236052
PCNX2	-0.025434	0.793087	0.94122
SLC35F3	-0.16832	0.019282
AL355472.1	0.0307957	0.724239	0.916498
COA6	0.0157259	0.883265	0.966352
TARBP1	0.0708429	0.305243	0.690536
IRF2BP2	-0.189008	0.128804	0.482278
TOMM20	0.186942	0.0621871	0.345033
RBM34	0.0338591	0.734062	0.920204
ARID4B	0.149112	0.157096	0.529683
GGPS1	0.000156829	0.0321885
TBCE	0.000154984	0.0422626
TBCE.1	0.000142668	0.0805616
B3GALNT2	0.0896453	0.0932667
LYST	0.0386491	0.687267	0.899196
GPR137B	0.170217	0.00196454	0.0443224
ERO1B	0.214198	0.0470356	0.300263
EDARADD	0.0625736	0.254311	0.641326
LGALS8	0.245325	0.0319988	0.252451
HEATR1	0.207906	0.0191079	0.193041
MTR	0.133981	0.22044	0.604086
CHRM3-AS2	0.0194087	0.857369	0.960287
GREM2	0.000155897	0.0156714
FH	-0.0443009	0.674987	0.893065
OPN3	-0.639931	0.0068007
CHML	-0.134704	0.161853
CEP170	0.0723374	0.443794	0.788614
SDCCAG8	0.349288	0.00632503	0.100248
AKT3	0.0193038	0.850928	0.958798
ZBTB18	0.0436719	0.427848
ADSS	0.0447011	0.685843	0.898607
DESI2	0.0909529	0.375154	0.745085
COX20	-0.282409	0.032602	0.255613
HNRNPU	-0.0846119	0.394934	0.759154
EFCAB2	-0.0505892	0.545598
SMYD3	-0.0858907	0.427881	0.779754
TFB2M	-0.19885	0.110805	0.455161
CNST	0.3673	0.00378389	0.0735681
SCCPDH	0.0573235	0.403977
AHCTF1	0.171697	0.108914	0.45204
ZNF670	0.000132175	0.213318
ZNF669	0.0128148	0.894989	0.970283
ZNF124	-0.0102755	0.903789	0.972037
AL390728.6	0.00225432	0.965319
AL390728.5	-0.806438	0.0037733
ZNF496	-0.113132	0.249011
NLRP3	-0.163418	0.153409	0.524712
SH3BP5L	0.16834	0.0236769	0.216993
ZNF672	0.193902	0.0548123	0.325659
ZNF692	0.0109481	0.910947	0.974876
PGBD2	-0.0347864	0.716766	0.913595
SH3YL1	0.118157	0.292368	0.679721
ACP1	-0.0222436	0.83597	0.952993
TMEM18	0.0927736	0.397168	0.759473
EIPR1	0.24886	0.0133369	0.157059
TRAPPC12	0.0105578	0.931388	0.981437
ADI1	0.15534	0.166593	0.54251
AC231981.1	0.0272081	0.704168
RNASEH1	-0.121836	0.304422	0.689961
RNASEH1-AS1	0.047572	0.56763	0.851589
RPS7	0.084281	0.0137026	0.159607
CMPK2	-0.0324395	0.761864	0.929164
RSAD2	-0.0682599	0.401701
RNF144A	0.0100592	0.926567	0.980418
LINC01871	-2.15419	2.95099e-06	0.000235122
ID2	-0.405548	0.0124151	0.150204
KIDINS220	-0.159992	0.186942	0.565547
ITGB1BP1	0.00735708	0.934853	0.982512
CPSF3	0.0433913	0.629272	0.87693
IAH1	0.136233	0.225902	0.610864
ADAM17	0.0509257	0.585973	0.8601
YWHAQ	0.148696	0.168707	0.54474
TAF1B	-0.106414	0.319322	0.699031
AC104794.2	-0.0207741	0.728423
KLF11	-0.139485	0.187405
HPCAL1	0.150361	0.175885	0.551785
ODC1	-0.0812947	0.468958	0.801265
NOL10	0.163282	0.0512216	0.31415
PDIA6	0.239329	0.038746	0.278377
PQLC3	0.0784033	0.488174	0.811538
ROCK2	-0.162777	0.165075	0.540911
E2F6	0.0812312	0.240156	0.626161
LPIN1	-0.0118055	0.913376	0.975945
TRIB2	0.142945	0.202889	0.585348
NBAS	0.104894	0.306425	0.691954
DDX1	-0.152385	0.208337	0.592836
SMC6	0.027111	0.776293	0.933055
GEN1	0.000148312	0.0419211
RDH14	0.0411819	0.703367	0.90523
LINC00954	0.229087	0.0126662	0.151994
TTC32	-0.099748	0.368138	0.740265
AC013400.1	-0.00398521	0.949598
WDR35	0.0165482	0.816724
LAPTM4A	-0.0244166	0.840212	0.954385
PUM2	-0.226715	0.0698397	0.364308
RHOB	0.0370276	0.497551
HS1BP3	-0.030768	0.747139	0.924188
LDAH	0.122309	0.154625	0.526059
ATAD2B	0.152914	0.128521	0.482206
UBXN2A	0.0453118	0.661842	0.887406
WDCP	0.00181706	0.975435	0.992149
SF3B6	-0.023841	0.803577	0.943802
FAM228B	0.0508214	0.541372	0.836299
ITSN2	-0.00278591	0.978355	0.992837
NCOA1	0.00547423	0.945006	0.985227
PTRHD1	-0.114799	0.319728	0.699451
CENPO	-0.020752	0.781457
ADCY3	-0.291169	0.036632
DNAJC27	0.108517	0.171334	0.547275
DNAJC27-AS1	0.00013922	0.114852
POMC	-0.0579909	0.53167	0.833549
DNMT3A	-0.0250623	0.807628	0.945344
DTNB	0.217578	0.0450758	0.297775
ASXL2	0.0634187	0.556961	0.845108
KIF3C	0.000132394	0.307718
RAB10	0.181157	0.112381	0.457386
GAREM2	0.0423621	0.542095
HADHA	0.0095226	0.915936	0.976204
HADHB	-0.00688125	0.940717	0.983497
SELENOI	0.0462126	0.581338	0.856607
SLC35F6	-0.18846	0.112015	0.457358
TMEM214	-0.0723421	0.51702	0.826857
AGBL5	-0.140774	0.164668
OST4	-0.369325	1.20644e-06	0.000105641
KHK	-0.0282673	0.732983
PREB	0.243525	0.0366271	0.269492
SLC5A6	0.0374243	0.663005	0.887483
ATRAID	-0.0478246	0.663804	0.887749
CAD	-0.0200034	0.830002	0.950477
MPV17	-0.263539	0.0529801	0.320052
GTF3C2	-0.0255284	0.803297	0.943724
EIF2B4	0.0924789	0.330389	0.709209
SNX17	0.0457152	0.665754	0.889067
ZNF513	-0.0997909	0.302074
PPM1G	0.0763246	0.458228	0.795557
NRBP1	0.104061	0.353925	0.729943
KRTCAP3	0.0585415	0.444116
IFT172	-0.0250634	0.766622
ZNF512	-0.0591985	0.58582	0.8601
GPN1	0.155168	0.0954506	0.423276
SUPT7L	0.179047	0.0789008	0.386378
SLC4A1AP	-0.237561	0.0732757	0.374812
MRPL33	0.00509115	0.954512	0.987103
RBKS	0.000146084	0.0603116
BABAM2	-0.0719625	0.497729	0.816439
FOSL2	-0.175809	0.0746453
PPP1CB	0.227573	0.0509609	0.313202
TRMT61B	-0.207216	0.103543	0.441958
WDR43	-0.197505	0.11536	0.462051
CLIP4	0.225676	0.0271386	0.232121
YPEL5	0.145323	0.197774	0.577836
LBH	0.0166712	0.832842	0.951539
LCLAT1	0.13154	0.175615	0.551426
EHD3	0.000138123	0.227384
MEMO1	-0.0286955	0.777064	0.933236
DPY30	0.104798	0.343004	0.721237
SPAST	0.0292509	0.731082	0.918767
AL121658.1	0.0226943	0.685258
SLC30A6	0.0511864	0.558054	0.845108
YIPF4	0.370122	0.0058859	0.0962198
BIRC6	0.17441	0.12777	0.481724
TTC27	0.127608	0.138748	0.497742
FAM98A	0.109267	0.198019	0.578171
FEZ2	0.275783	0.00848407	0.117667
STRN	0.031568	0.757667	0.927858
HEATR5B	0.177607	0.0909339	0.411677
GPATCH11	-0.34535	0.0252342	0.224518
EIF2AK2	-0.0132879	0.932774	0.981727
CEBPZOS	0.196517	0.0864174	0.402462
CEBPZ	-0.181318	0.133268	0.490276
NDUFAF7	0.151621	0.0665584	0.35589
PRKD3	-0.00230639	0.975772	0.992149
AC006369.1	-0.902071	5.49095e-05	0.00268298
CDC42EP3	-0.107135	0.332107	0.710989
ATL2	0.128617	0.0710452	0.367871
HNRNPLL	0.17528	0.124559	0.474215
GALM	0.0738992	0.481971	0.807764
SRSF7	0.347258	0.00100112	0.0280188
GEMIN6	0.13677	0.113538	0.458716
DHX57	0.0560573	0.413473	0.771674
SOS1	0.0861892	0.269126	0.658055
MAP4K3	0.0131541	0.859737
AC007388.1	0.137392	0.0563109	0.330467
THUMPD2	-0.146233	0.202469	0.584985
EML4	0.505647	0.000100558	0.00446901
COX7A2L	-0.0307496	0.791899	0.941027
MTA3	0.0546876	0.509287	0.822869
ZFP36L2	1.00435	1.8119e-26	1.06829e-23
THADA	0.0645736	0.497858	0.816439
DYNC2LI1	-0.101844	0.277438
LRPPRC	-0.245057	0.0625238	0.345156
PPM1B	0.084164	0.443551	0.788614
SLC3A1	0.000136362	0.131882
PREPL	0.2047	0.021398	0.20705
CAMKMT	0.0699384	0.466201	0.800132
SRBD1	0.0282706	0.75431	0.927189
PRKCE	0.000146884	0.0591433
ATP6V1E2	-0.531311	0.00777089	0.112108
RHOQ	0.000119603	0.415687
PIGF	-0.014748	0.883886	0.966577
CRIPT	0.0122969	0.908513	0.973572
SOCS5	-0.123332	0.218237
MCFD2	0.258987	0.0185665	0.19049
TTC7A	0.120142	0.18295	0.55969
CALM2	-0.185728	0.053603	0.3214
MSH2	-0.0261971	0.790329	0.940356
KCNK12	-0.262369	0.0574254
MSH6	0.042756	0.641098	0.880739
FBXO11	0.170047	0.0734704	0.375374
AC079807.1	-0.00464631	0.936645
FOXN2	0.137705	0.216878	0.599205
PPP1R21	0.0759895	0.467761	0.800785
ASB3	-0.0260632	0.784202	0.936595
CHAC2	-0.00722523	0.923335
ERLEC1	-0.0130747	0.918977	0.97709
PSME4	-0.064758	0.521868	0.829213
ACYP2	0.0277501	0.788395	0.939572
SPTBN1	-0.224951	0.0767346	0.381685
RTN4	0.296537	0.0152242	0.168515
RPS27A	0.06175	0.0257204	0.226565
MTIF2	0.042249	0.628113	0.87693
CCDC88A	0.045264	0.550352	0.842608
CFAP36	0.276134	0.0228207	0.214025
PPP4R3B	0.212644	0.0683319	0.361576
AC015982.1	0.0844649	0.312813	0.695819
PNPT1	0.0934406	0.333707	0.712675
VRK2	0.15495	0.0608671	0.34222
FANCL	-0.0831176	0.348534
PAPOLG	-0.105782	0.346449	0.724349
REL	0.0628454	0.571309	0.853346
PUS10	-0.0198075	0.829206
PEX13	0.0599036	0.492071	0.812916
KIAA1841	0.0869585	0.212927
C2orf74	-0.61751	0.00418458	0.0787413
USP34	0.046399	0.671762	0.891783
AC016727.1	-0.0317045	0.744052	0.923435
XPO1	0.251436	0.0328025	0.256316
FAM161A	0.0169886	0.79579
CCT4	0.0473072	0.614481	0.872306
COMMD1	-0.0526095	0.63621	0.879063
B3GNT2	0.156593	0.147087	0.512926
EHBP1	0.023884	0.78209	0.935335
WDPCP	-0.0343381	0.672923
MDH1	-0.0329494	0.765372	0.93026
UGP2	-0.212018	0.0875436	0.40621
VPS54	-0.0689841	0.426895
PELI1	0.364076	0.00627636	0.0998348
AC012368.1	-0.208951	0.0919594
AFTPH	0.181916	0.100063	0.432108
SERTAD2	-6.21849e-05	0.99737	0.999971
SLC1A4	-0.0100124	0.886327
CEP68	0.109324	0.298963	0.684449
RAB1A	-0.10573	0.348084	0.725648
ACTR2	0.0102075	0.917261	0.976674
ETAA1	0.0714226	0.388018	0.754458
C1D	0.0160632	0.880995	0.965961
WDR92	-0.0266438	0.665
PNO1	-0.230143	0.0839033	0.39809
PPP3R1	-0.00196053	0.97636	0.992178
AC017083.2	0.0308663	0.57981
AC017083.1	0.0163892	0.771686
PLEK	-0.155674	0.124907
FBXO48	-0.00312549	0.979725
APLF	0.000159231	0.0301824
ARHGAP25	0.00786223	0.947383	0.985608
GFPT1	0.151195	0.115408	0.462051
NFU1	-0.0052885	0.951728	0.985972
AAK1	-0.219977	0.0429652	0.292032
ANXA4	0.0746374	0.333927	0.712675
GMCL1	0.0151009	0.88907	0.968221
SNRNP27	-0.05456	0.613405	0.871552
MXD1	-0.173927	0.135868	0.493941
PCBP1	0.203396	0.0107322	0.138159
C2orf42	0.0544063	0.534358	0.833633
TIA1	0.0141783	0.89516	0.970283
PCYOX1	-0.0625442	0.540744	0.83622
SNRPG	-0.0480061	0.607257	0.869771
FAM136A	0.00737582	0.941965	0.983738
TEX261	-0.084281	0.394466	0.758899
NAGK	0.108201	0.290941	0.678019
MCEE	0.108228	0.241344	0.626857
MPHOSPH10	0.0301221	0.77368	0.931969
PAIP2B	0.0210242	0.763966
ZNF638	-0.0275503	0.796069	0.941911
EXOC6B	0.0588296	0.398971
SFXN5	0.000140668	0.113308
RAB11FIP5	-0.198422	0.0970961
SMYD5	-0.0472973	0.585137
PRADC1	0.0474628	0.565256	0.850594
CCT7	0.0035507	0.953206	0.986889
FBXO41	-0.0171214	0.826141
ALMS1	-0.139692	0.215212	0.598506
TPRKB	0.0441536	0.682072	0.8966
DUSP11	-0.0179963	0.864853	0.960725
STAMBP	0.0252927	0.807445	0.945344
DGUOK	-0.187334	0.113823	0.458972
TET3	0.0222388	0.753098
BOLA3	-0.735941	0.000156555	0.00646998
BOLA3-AS1	-0.0140767	0.849371
MOB1A	-0.0850596	0.437059	0.785321
MTHFD2	-0.00106971	0.992091	0.998185
DCTN1	-0.00139704	0.985519	0.995651
WDR54	0.0612891	0.559009	0.845975
INO80B	0.00014033	0.110634
WBP1	-0.261265	0.0490639	0.3057
MOGS	0.0507161	0.612288	0.871552
MRPL53	-0.719162	0.0035336	0.0700699
CCDC142	0.0371001	0.626343
TTC31	0.066354	0.498793	0.817518
PCGF1	0.00585015	0.955037	0.987185
AUP1	0.183688	0.0980222	0.426418
HTRA2	0.0475701	0.654407	0.884681
DOK1	0.049413	0.6165	0.87335
SEMA4F	-0.146535	0.181583	0.559553
HK2	-0.306217	0.0313322
POLE4	0.0614229	0.575781	0.855114
MRPL19	-0.0928521	0.415639	0.773388
GCFC2	0.127418	0.160425	0.535397
SUCLG1	0.107983	0.322321	0.701453
TRABD2A	0.134961	0.210427	0.595421
TMSB10	-0.474147	5.36318e-22	2.49642e-19
KCMF1	-0.0193034	0.842538	0.955186
TGOLN2	-0.0335959	0.762041	0.929164
RETSAT	-0.0121784	0.881393	0.966047
ELMOD3	0.0494078	0.604086	0.868282
CAPG	-0.56349	0.00538771	0.0916325
MAT2A	0.0129681	0.895172	0.970283
GGCX	0.152196	0.0377186	0.274432
VAMP8	-0.315197	0.00439303	0.0804388
VAMP5	-0.0816996	0.46081	0.796756
RNF181	-0.0547196	0.611335	0.871552
TMEM150A	-0.186092	0.128399	0.482206
USP39	0.0435755	0.690863	0.899911
C2orf68	0.0677417	0.508975	0.822869
GNLY	0.000125794	0.454195
ST3GAL5	0.033094	0.703535	0.90523
POLR1A	-0.560807	0.0080479	0.114658
PTCD3	0.0590198	0.560938	0.848023
IMMT	0.190215	0.0908222	0.411677
AC009309.1	0.000132313	0.178387
MRPL35	0.1131	0.204622	0.587026
KDM3A	0.0894546	0.363543	0.737699
CHMP3	-0.156086	0.194078	0.572905
RNF103	0.00846987	0.912825
RMND5A	-0.214984	0.0950526	0.423073
CD8A	0.0721648	0.190147
CD8B	0.00792518	0.951486	0.985972
LINC01943	0.000159176	0.0531586
CYTOR	-0.0645407	0.573121	0.854609
AC133644.2	0.0285711	0.698573	0.903618
RGPD2	0.00804348	0.904826
KRCC1	-0.0382899	0.723225	0.915913
EIF2AK3	0.0715776	0.35543	0.730858
RPIA	0.201158	0.0792707	0.387508
IGKC	0.0836816	0.11563	0.462729
IGKV3-11	0.000161153	0.11638
IGKV3-15	0.000126647	0.341347
AC103563.7	-0.126557	0.191794
MAL	-0.256325	0.0108075	0.138725
MRPS5	-0.0627335	0.569271	0.852802
ZNF514	-0.184519	0.123945	0.474139
ZNF2	-0.0193177	0.788881
FAHD2A	-0.147024	0.216034	0.599086
AC009237.14	-0.178409	0.109975
LINC00342	0.0102737	0.902939
ANKRD36C	0.306707	0.0134386	0.157627
GPAT2	0.0256825	0.643301
DUSP2	0.0159458	0.85846	0.960382
STARD7	0.236071	0.0457171	0.297775
TMEM127	-0.0670428	0.489027	0.811589
CIAO1	0.157449	0.159496	0.534108
SNRNP200	-0.347425	0.0116337	0.144342
AC021188.1	0.000147006	0.0528335
ITPRIPL1	-0.18763	0.0940109
ARID5A	0.223963	0.054734	0.325533
KANSL3	-0.109994	0.31738	0.697749
LMAN2L	0.0395526	0.568999	0.852775
CNNM4	0.000127077	0.260842
CNNM3	-0.0288039	0.722666
ANKRD39	-0.123868	0.283239	0.669956
SEMA4C	0.0315301	0.714502	0.912235
FAHD2B	-0.0431796	0.643426	0.881382
ANKRD36	0.0420148	0.672624	0.892051
AC092683.1	0.0999905	0.0605582	0.34222
ANKRD36B	0.214588	0.0505936	0.311812
COX5B	-0.236822	0.0182706	0.188768
ACTR1B	0.215125	0.0659519	0.354361
ZAP70	0.187404	0.0787112	0.385762
TMEM131	-0.0297056	0.766617	0.93048
INPP4A	-0.0726259	0.532088	0.833549
COA5	-0.087148	0.442781	0.788614
UNC50	0.0938778	0.374716	0.74455
MGAT4A	0.106746	0.314794	0.696882
AC109826.1	-0.111684	0.279258	0.666568
TSGA10	0.018378	0.848045	0.95729
LIPT1	0.0445041	0.621468	0.875116
MITD1	-0.516428	0.00197515	0.0444484
MRPL30	-1.22077	0.000563741	0.0181299
TXNDC9	0.26193	0.0286252	0.237606
EIF5B	-0.611714	0.00016517	0.00672976
REV1	0.102523	0.325648	0.705198
AFF3	0.00476529	0.946777	0.985608
PDCL3	0.0398117	0.715631	0.912724
RPL31	0.0152635	0.891848	0.969099
CNOT11	-0.0885931	0.416188	0.773757
RNF149	0.449201	0.000811945	0.0243647
MAP4K4	0.140816	0.171318	0.547275
IL18R1	0.104983	0.0502131	0.310115
MFSD9	0.0348039	0.650098
TMEM182	0.0525945	0.339514
MRPS9	0.0326322	0.739834	0.922072
TGFBRAP1	0.0230378	0.790493	0.940378
AC012360.3	0.0668889	0.329503	0.709033
C2orf49	0.069455	0.466923	0.800774
NCK2	0.0304166	0.77369	0.931969
C2orf40	0.000141215	0.19294
UXS1	-0.216979	0.085999	0.402206
GCC2	-0.0257822	0.798844	0.943295
GCC2-AS1	0.0297276	0.589584
LIMS1	0.0330801	0.769085	0.930644
RANBP2	0.0329132	0.751808	0.925786
CCDC138	0.0829697	0.120066
EDAR	0.000144372	0.0402574
SMIM37	-0.309738	0.0209515	0.20407
MIR4435-2HG	-0.0515053	0.581001	0.856538
BCL2L11	-0.023391	0.787361	0.938729
ANAPC1	0.0443767	0.651382	0.883364
TMEM87B	0.160296	0.142749	0.504117
FBLN7	0.0947553	0.386931	0.754131
ZC3H8	-0.0817556	0.462098	0.797735
ZC3H6	0.11582	0.278169	0.665439
TTL	0.0392225	0.571592
POLR1B	-0.296192	0.0424592	0.290662
CHCHD5	0.0746346	0.495597	0.814954
AC079922.2	-0.155045	0.173127	0.549964
SLC20A1	-0.327893	0.0211049	0.205181
PSD4	0.0360162	0.720126	0.914576
PAX8	0.000135819	0.132947
CBWD2	0.0628515	0.544314	0.838368
RABL2A	0.0693675	0.195385
SLC35F5	0.108219	0.120871	0.468917
ACTR3	0.271689	0.00807475	0.114812
DDX18	-0.227465	0.048371	0.303615
CCDC93	0.410427	0.00095547	0.0269114
INSIG2	-0.0957206	0.390082	0.755389
C2orf76	0.101946	0.14455	0.508109
DBI	-0.249546	0.0224158	0.212938
TMEM177	-0.232781	0.0781572	0.384506
PTPN4	0.0558524	0.60804	0.869771
EPB41L5	0.0453277	0.516271
TMEM185B	-0.000466073	0.995871	0.999488
RALB	-0.131654	0.252886	0.640004
CLASP1	0.0630401	0.508674	0.822735
NIFK-AS1	0.15221	0.0861097	0.402206
NIFK	-0.0819084	0.468452	0.800886
TSN	0.458199	0.00171128	0.0401447
GYPC	0.0165747	0.806168	0.944838
BIN1	0.0521483	0.589953	0.861382
ERCC3	0.0691746	0.49302	0.812916
MAP3K2	0.0801222	0.43877	0.787252
IWS1	0.10976	0.300126	0.685338
LIMS2	0.0643302	0.49427	0.814028
WDR33	0.0414105	0.704167	0.90523
SFT2D3	0.0311292	0.686624	0.899152
POLR2D	-0.234581	0.0746259	0.376493
AMMECR1L	-0.0731363	0.442415	0.788614
AC012306.2	0.0131997	0.85386
SAP130	0.172632	0.0569337	0.332467
UGGT1	-0.0264171	0.794372	0.941812
HS6ST1	0.0181258	0.751068
SMPD4	-0.0101386	0.915606	0.976204
MZT2B	-1.41257	1.49233e-23	7.76363e-21
CCDC115	0.0194104	0.87584	0.964264
IMP4	0.136238	0.218782	0.601278
PTPN18	-0.195451	0.118092	0.465213
FAM168B	-0.0143744	0.893953	0.970064
PLEKHB2	-0.1273	0.276856	0.663957
MZT2A	-0.560366	3.07329e-05	0.00164728
MGAT5	0.227491	0.0309056	0.24803
CCNT2	0.202592	0.0685324	0.361851
RAB3GAP1	0.513441	0.00100433	0.0280197
ZRANB3	0.0173769	0.760748
R3HDM1	-0.00398235	0.972049	0.990644
UBXN4	0.121427	0.235236	0.623069
MCM6	0.0153686	0.865635	0.960923
DARS	0.612346	0.000232907	0.00895577
CXCR4	1.09059	3.59167e-07	3.41556e-05
SPOPL	-0.0438163	0.589553
ARHGAP15	0.222801	0.0368175	0.270668
GTDC1	-0.021203	0.818282	0.947732
ZEB2	0.000132001	0.245765
ACVR2A	-0.00677998	0.931575
ORC4	-0.00504073	0.9612	0.988934
MBD5	0.224423	0.0473856	0.30063
EPC2	0.204928	0.0305964	0.247118
KIF5C	0.0291083	0.671058
MMADHC	0.0781107	0.466715	0.800774
RBM43	-0.0687463	0.520693	0.828536
NMI	-0.168836	0.167895	0.544353
RIF1	0.080626	0.441009	0.787936
ARL5A	0.0975871	0.370274	0.741287
STAM2	0.0364341	0.671243	0.891764
PRPF40A	0.0610786	0.567771	0.851656
ARL6IP6	-0.0774226	0.480139	0.807297
LINC01876	0.000141024	0.197271
NR4A2	0.000145018	0.137094
GPD2	0.0584165	0.279332
CYTIP	0.0500039	0.589216	0.861167
ACVR1C	0.000146057	0.114836
ACVR1	-0.383442	0.021216	0.20574
PKP4	0.00779035	0.925794	0.97992
WDSUB1	0.0925859	0.0804143	0.389211
BAZ2B	0.166349	0.048792	0.30539
AC009961.1	0.000151079	0.0351018
MARCH7	0.111058	0.316103	0.697662
LY75	-0.0244982	0.796109	0.941911
RBMS1	-0.255007	0.0450124	0.297775
TANK	-0.0380317	0.730495	0.918729
LINC01806	-0.172921	0.124008
PSMD14	0.226612	0.0344624	0.262469
DPP4	-0.246388	0.0611082	0.343137
IFIH1	-0.043477	0.655643	0.884983
GCA	0.0809018	0.353341	0.729943
TTC21B	-0.150016	0.196995	0.576614
STK39	0.108954	0.121519	0.469857
CERS6	0.0931704	0.0781713	0.384506
FASTKD1	0.034659	0.700513	0.904428
PPIG	-0.14648	0.167772	0.544353
PHOSPHO2	0.0702269	0.191335
SSB	0.306677	0.0116358	0.144342
METTL5	-0.164406	0.167655	0.544353
UBR3	0.110358	0.163071	0.53818
GORASP2	0.220861	0.0608675	0.34222
TLK1	0.107581	0.300285	0.685523
METTL8	0.0685555	0.477237	0.804962
DCAF17	0.0280684	0.754973	0.927344
DYNC1I2	-0.505664	0.00414425	0.078164
SLC25A12	-0.115544	0.287081	0.673647
HAT1	-0.123802	0.285166	0.671635
METAP1D	0.121576	0.0216329	0.208638
ITGA6	0.106929	0.331813	0.710989
AC078883.1	0.140127	0.108491	0.450679
PDK1	-0.023746	0.831974	0.95138
CDCA7	0.119492	0.212439	0.595861
SP3	0.067189	0.539075	0.83553
OLA1	0.272262	0.0233651	0.216353
CIR1	-0.0718667	0.522175	0.829404
SCRN3	0.0367394	0.692164	0.899911
GPR155	0.0688082	0.458958	0.795888
WIPF1	0.214058	0.0490835	0.3057
CHN1	0.115428	0.0659061	0.354361
ATF2	-0.09216	0.412866	0.771264
ATP5MC3	0.0254519	0.767139	0.93048
LNPK	0.255488	0.0121144	0.147173
MTX2	0.135514	0.161523	0.536395
HNRNPA3	0.0349817	0.729736	0.918457
NFE2L2	-0.091718	0.42551	0.779361
AGPS	-0.0167616	0.859148	0.960382
TTC30B	-0.0555239	0.393768
RBM45	0.0504151	0.544855	0.838911
AC009948.1	0.023189	0.685922
PRKRA	0.256852	0.0304184	0.246236
PLEKHA3	0.162692	0.0832999	0.396718
TTN-AS1	0.308995	0.00267241	0.0560066
TTN	0.173187	0.0988241	0.428431
CCDC141	0.000167605	0.00726767	0.108026
SESTD1	0.000146504	0.115652
CWC22	0.15811	0.142308	0.503325
UBE2E3	-0.219	0.0898212	0.410108
LINC01934	-0.0128065	0.909459	0.973877
ITGA4	-0.0368243	0.739786	0.922072
SSFA2	0.115466	0.103944	0.443025
DNAJC10	0.259481	0.0260716	0.228315
DUSP19	0.000110729	0.530539
NUP35	-0.090519	0.37824	0.747689
ZC3H15	-0.0513399	0.604813	0.86862
ITGAV	0.0363735	0.598737
WDR75	-0.0373059	0.732396	0.919028
SLC40A1	-0.131383	0.295141	0.680869
ASNSD1	-0.449616	0.00661067	0.10275
ANKAR	-0.0274663	0.777295	0.933238
OSGEPL1	0.0449834	0.58813	0.86045
ORMDL1	-0.100025	0.35489	0.730193
PMS1	0.10417	0.306745	0.692099
HIBCH	0.294018	0.00583842	0.0959758
INPP1	0.0320459	0.564783
MFSD6	-0.00123454	0.984868	0.995221
NEMP2	0.13723	0.091168	0.412046
NAB1	-0.7711	0.00307919	0.0628922
GLS	0.230182	0.0466919	0.299551
STAT1	-0.251311	0.0620676	0.344866
STAT4	-0.124978	0.281973	0.668663
NABP1	-0.00184003	0.991871	0.998135
SLC39A10	0.0861958	0.419355	0.776439
STK17B	0.387774	0.00089399	0.0257539
AC020571.1	0.0900737	0.0909804
GTF3C3	0.0820992	0.349744	0.728139
PGAP1	-0.0127688	0.879933
ANKRD44	0.0940255	0.379049	0.74795
AC013264.1	-0.00638106	0.957856	0.987966
SF3B1	0.232582	0.0422647	0.290662
COQ10B	0.106117	0.323476	0.70253
HSPD1	0.0784431	0.438288	0.78715
HSPE1	-0.176	0.100077	0.432108
MOB4	0.066659	0.510446	0.823239
MARS2	-0.041129	0.653005	0.884
PLCL1	0.0828848	0.336035	0.715085
FTCDNL1	0.0135635	0.81304
C2orf69	0.0479135	0.614758	0.87242
TYW5	0.00016749	0.00452472	0.0815003
MAIP1	-0.0747974	0.454431	0.794498
SPATS2L	-0.0822685	0.38268	0.75033
KCTD18	0.0796037	0.35661	0.732093
SGO2	0.0596324	0.276774
BZW1	-0.139757	0.229251	0.614952
CLK1	0.0369899	0.733157	0.919513
PPIL3	-0.25695	0.0607925	0.34222
NIF3L1	-0.045974	0.668257	0.890338
ORC2	-0.0521574	0.628665	0.87693
AC005037.1	-0.306871	0.0345718
FAM126B	0.0832409	0.399809	0.760427
NDUFB3	-0.110608	0.32701	0.706624
CFLAR	-0.0409916	0.70324	0.90523
CASP10	0.0434337	0.575083	0.855114
CASP8	0.0921586	0.392111	0.756309
TRAK2	-0.118791	0.30709	0.692099
STRADB	0.08474	0.352504	0.729762
TMEM237	-0.0765359	0.344403
ALS2	0.000155299	0.0474727
SUMO1	0.0855755	0.417733	0.775067
NOP58	-0.0136028	0.889397	0.968221
BMPR2	0.000161443	0.0280551	0.23512
FAM117B	0.150553	0.106053	0.446452
ICA1L	0.000142451	0.150534
WDR12	-0.0398296	0.682914	0.896761
CARF	0.0913594	0.275074	0.662976
NBEAL1	-0.0241911	0.825716	0.94938
CYP20A1	-0.0501057	0.651636	0.883364
ABI2	-0.00592891	0.952076	0.986082
CD28	0.0448676	0.671125	0.891742
CTLA4	-0.0235229	0.780432	0.934869
ICOS	-0.0849806	0.454073	0.794498
INO80D	0.158398	0.111015	0.455598
AC007383.2	-0.00779899	0.924993	0.979834
NDUFS1	0.0805494	0.411073	0.769913
EEF1B2	0.00103549	0.841922	0.9551
ZDBF2	0.0599086	0.268342
FASTKD2	0.0089272	0.923624	0.9796
KLF7	-0.10021	0.339708	0.717921
CREB1	0.174769	0.123176	0.47364
METTL21A	-0.142629	0.223474	0.607971
CCNYL1	-0.00375038	0.958023
PLEKHM3	0.0924598	0.0836377	0.397684
IDH1	-0.0435761	0.661602	0.887389
PIKFYVE	0.265401	0.0185267	0.190302
RPE	0.0386789	0.655061	0.884983
LANCL1	0.0434347	0.673004	0.892094
IKZF2	0.0241304	0.643134
SPAG16	0.167882	0.00210211	0.0465855
BARD1	0.038097	0.680597	0.895825
ATIC	0.314596	0.012992	0.154645
MREG	0.000133442	0.197851
PECR	0.117236	0.252622	0.639803
TMEM169	0.000145553	0.118646
XRCC5	0.19107	0.0749344	0.376974
LINC01963	-0.0113096	0.850933
SMARCAL1	-0.0550195	0.568146	0.852075
RPL37A	0.155263	0.0188847	0.192077
ARPC2	0.143146	0.0601247	0.341299
AAMP	-0.0725681	0.525463	0.83093
PNKD	-0.0482851	0.650174	0.883364
TMBIM1	0.060826	0.560173	0.847301
SLC11A1	-0.0659007	0.439821
CTDSP1	-0.29902	0.0200157	0.198451
USP37	-0.0259261	0.790106	0.940356
CNOT9	-0.0590929	0.572876	0.854387
ZNF142	-0.0302243	0.739374	0.922072
BCS1L	0.0716159	0.39396	0.758255
RNF25	0.0967755	0.305543	0.690575
TTLL4	0.0383088	0.486613
WNT10A	0.0287406	0.674226
NHEJ1	-0.0807208	0.379964
CNPPD1	0.023789	0.82057	0.948382
RETREG2	-0.151119	0.213368	0.596579
ZFAND2B	-0.222307	0.0767945	0.381685
ATG9A	0.0102132	0.912683	0.975443
ANKZF1	0.0990283	0.358603	0.733551
STK16	0.0476829	0.639512	0.880065
TUBA4A	0.0983867	0.320928	0.699974
DNAJB2	0.0360594	0.726115	0.91706
DNPEP	0.197434	0.0849231	0.399713
GMPPA	0.0339544	0.716909	0.913595
CHPF	0.0401798	0.630908	0.877086
STK11IP	-0.0823512	0.382904
EPHA4	0.155939	0.120854	0.468917
SGPP2	0.0270228	0.745707	0.923982
FARSB	0.0138371	0.878712	0.964917
ACSL3	0.0979819	0.338032	0.716941
WDFY1	0.112217	0.258833	0.645789
MRPL44	0.0944719	0.348362	0.725945
CUL3	-0.0729391	0.49076	0.812854
DOCK10	0.030827	0.765125	0.93026
RHBDD1	-0.262299	0.0585916	0.338019
MFF	0.0172979	0.867297	0.961561
AGFG1	-0.0356681	0.717493	0.913944
TRIP12	0.141552	0.187323	0.565568
SP110	0.05888	0.590277	0.861382
SP140	-0.580741	0.000816171	0.0243647
SP140L	0.0817122	0.454646	0.794498
SP100	-0.0812695	0.414873	0.772978
CAB39	-0.0252432	0.820994	0.948382
ITM2C	0.116349	0.249535	0.636173
GPR55	-0.0111578	0.849603
PSMD1	0.0220954	0.82565	0.94938
NCL	0.0931285	0.284019	0.670726
PTMA	-0.0463717	0.225775	0.610864
PDE6D	0.027146	0.815004	0.946443
COPS7B	0.187769	0.0931112	0.417865
DIS3L2	-0.119249	0.285584	0.671908
TIGD1	-0.254117	0.0625001	0.345156
EIF4E2	0.0959335	0.387635	0.754426
AC073254.1	-0.0870452	0.33135
GIGYF2	0.173342	0.0861235	0.402206
INPP5D	0.0804251	0.446488	0.789813
ATG16L1	0.123	0.187499	0.565568
DGKD	0.0698434	0.506994	0.822639
USP40	-0.0400488	0.631187
LINC01891	0.149052	0.00605785	0.0976086
ARL4C	0.061888	0.526185	0.831081
COPS8	-0.0307535	0.775812	0.933055
COL6A3	-3.37932	3.10253e-23	1.52438e-20
LRRFIP1	0.048805	0.587391	0.860196
UBE2F	-0.331398	0.0221262	0.211322
SCLY	0.0432668	0.623156	0.875905
ILKAP	0.0363378	0.729027	0.918452
PER2	-0.134426	0.162925
TRAF3IP1	-0.00515155	0.941057
ASB1	-0.0872148	0.418031	0.775067
HDAC4	0.0300434	0.739855	0.922072
AC062017.1	-0.0441359	0.619809
NDUFA10	0.076951	0.484313	0.809337
COPS9	-0.151536	0.176075	0.552006
ANKMY1	0.147308	0.122353	0.47191
DUSP28	0.129354	0.154637	0.526059
RNPEPL1	-0.911492	5.15391e-06	0.000383035
CAPN10-DT	0.000144164	0.044156
CAPN10	0.0531248	0.442631	0.788614
SNED1	0.000167006	0.00938822
MTERF4	0.513602	0.000793398	0.0240268
PASK	0.376487	0.00319316	0.0648027
PPP1R7	0.236408	0.043943	0.294877
HDLBP	0.171167	0.133023	0.489578
SEPT2	0.00588235	0.95769	0.987966
FARP2	0.000151695	0.0716458
STK25	0.0852739	0.428942	0.780099
THAP4	0.0575368	0.59883	0.865518
ATG4B	0.145116	0.180541	0.557632
DTYMK	0.0726667	0.452572	0.793841
ING5	0.079935	0.456902	0.79491
D2HGDH	-0.0118424	0.902602	0.97151
PDCD1	0.00217217	0.966767	0.990451
TRNT1	0.0687605	0.511993	0.824785
CRBN	0.0345474	0.753006	0.926263
SUMF1	0.149988	0.0902915	0.410559
SETMAR	-0.0402024	0.62617
ITPR1	0.0521748	0.569402	0.852802
AC018816.1	-0.0999176	0.300754	0.686064
BHLHE40	-1.62808	9.90536e-07	9.03123e-05
ARL8B	0.127398	0.228009	0.61314
EDEM1	-0.0929611	0.417522	0.775067
LMCD1	-0.00976408	0.869139
RAD18	0.0886353	0.200965	0.58235
SRGAP3	-0.167532	0.105978
THUMPD3-AS1	0.340856	0.00778316	0.112108
THUMPD3	0.0775181	0.427813	0.779754
SETD5	0.139808	0.204925	0.587474
MTMR14	-0.0492268	0.67203	0.892006
BRPF1	0.0113924	0.907982	0.973357
OGG1	-0.0247114	0.811672	0.945935
CAMK1	0.0317516	0.570021
TADA3	0.0319988	0.769012	0.930644
ARPC4	-0.013558	0.904003	0.972037
ARPC4-TTLL3	-0.0638081	0.433448
TTLL3	0.0862754	0.105114
RPUSD3	-0.0198841	0.862195	0.960673
JAGN1	-0.193919	0.112919	0.457811
CRELD1	0.0115756	0.907367	0.973288
PRRT3	0.0464779	0.501219
EMC3	-0.247776	0.061806	0.344529
FANCD2	0.0708427	0.363012	0.737364
BRK1	-0.0928605	0.28948	0.676728
VHL	0.380683	0.00506422	0.0872726
IRAK2	0.000153613	0.0548808
TATDN2	0.00220087	0.971077	0.990451
SEC13	-0.0198221	0.855242	0.959625
ATG7	0.0512144	0.559114	0.845989
VGLL4	0.0991658	0.263436	0.651518
TAMM41	0.209149	0.0184395	0.189626
TSEN2	0.0206677	0.810212	0.945935
MKRN2	-0.0137117	0.893132	0.969692
RAF1	0.0219272	0.838487	0.954018
RPL32	-0.0506113	0.0468464	0.299573
IQSEC1	0.147355	0.157863	0.531158
NUP210	0.157177	0.162023	0.537217
HDAC11	0.000142009	0.10101
WNT7A	0.0567223	0.514995	0.825831
CHCHD4	-0.295131	0.0436941	0.294206
TMEM43	0.0438848	0.67679	0.89363
XPC	-0.0723831	0.518717	0.827441
LSM3	-0.265586	0.046515	0.29875
SLC6A6	-0.126969	0.253603	0.640345
CCDC174	0.0640525	0.565446	0.850594
FGD5-AS1	-0.189078	0.127877	0.481724
NR2C2	-0.0408034	0.701579	0.904813
MRPS25	-0.139881	0.236381	0.623761
RBSN	0.0299676	0.760898	0.929164
CAPN7	0.0543965	0.611208	0.871552
SH3BP5-AS1	-0.0359459	0.660807	0.887269
SH3BP5	-0.218809	0.0654914	0.353174
METTL6	0.00531084	0.961655	0.989284
EAF1	0.230426	0.00425493	0.0792222
HACL1	0.202525	0.0472962	0.300446
BTD	0.226626	0.00487995	0.0853271
ANKRD28	0.0388261	0.658176	0.886118
DPH3	0.124849	0.209677	0.594736
OXNAD1	-0.13845	0.188147	0.566561
RFTN1	0.0626203	0.556257	0.845108
PLCL2	-0.0596041	0.580378	0.856494
TBC1D5	-0.0285674	0.790213	0.940356
SATB1	-0.0487314	0.649561	0.883364
RAB5A	0.210258	0.0635625	0.348079
KAT2B	0.0476632	0.59873	0.865518
UBE2E1	-0.137554	0.247823	0.635288
NKIRAS1	0.0539736	0.317945
RPL15	0.131747	0.00227872	0.0491537
NR1D2	0.0521872	0.593956	0.862872
TOP2B	0.0268273	0.795855	0.941911
NGLY1	0.0800376	0.465037	0.799368
OXSM	0.0629368	0.412928	0.771264
SLC4A7	-0.214111	0.0923866	0.415388
LINC02084	0.0044628	0.955824	0.987189
EOMES	-0.0137788	0.837262
CMC1	-0.0604036	0.575457	0.855114
AZI2	0.0602215	0.569625	0.85299
TGFBR2	0.0388008	0.726332	0.91706
STT3B	-0.228278	0.0717779	0.369717
OSBPL10	0.0001441	0.119453
GPD1L	0.123114	0.125511	0.476402
CMTM8	0.0919307	0.397721	0.759708
CMTM7	0.331842	0.00907932	0.123156
CMTM6	0.429655	0.00259897	0.0548575
DYNC1LI1	-0.0670601	0.542259	0.836299
CNOT10	0.248516	0.0135899	0.158884
CCR4	0.162166	0.118352	0.465233
GLB1	-0.128472	0.262776	0.650431
CRTAP	0.117497	0.289727	0.676974
UBP1	-0.0756084	0.479296	0.806584
CLASP2	0.212107	0.0399795	0.283544
PDCD6IP	-0.0247986	0.814014	0.946443
TRANK1	-0.154913	0.216257	0.599086
EPM2AIP1	0.0855243	0.375038	0.745021
MLH1	0.135184	0.119805	0.467795
LRRFIP2	0.0901209	0.395514	0.759172
GOLGA4	0.0248899	0.797443	0.942654
VILL	0.112987	0.247458	0.635013
PLCD1	0.0553074	0.574818	0.855114
DLEC1	0.000142597	0.0904463
ACAA1	0.0687439	0.519563	0.827745
MYD88	0.00982132	0.931863	0.981469
OXSR1	0.0578936	0.566325	0.850934
ACVR2B	-0.0173481	0.797448
EXOG	-0.069811	0.519911	0.827745
WDR48	0.0630271	0.535666	0.834908
GORASP1	0.114436	0.0300583	0.244992
CSRNP1	0.224574	0.00524638	0.0894665
SLC25A38	0.01524	0.885452	0.967431
RPSA	0.0682731	0.141724	0.502359
EIF1B	0.0467499	0.667422	0.88981
ENTPD3-AS1	-0.393429	0.0175837	0.182953
RPL14	-0.10481	0.00193114	0.0436803
ZNF619	0.0359843	0.5132
ZNF620	0.000141588	0.0984865
ZNF621	0.0671415	0.381663	0.749725
CTNNB1	-0.0698915	0.530273	0.832846
ULK4	0.0500099	0.542281	0.836299
TRAK1	0.0615827	0.252844
VIPR1	0.213719	0.060826	0.34222
SEC22C	-0.046934	0.666149	0.889271
SS18L2	-0.067148	0.514513	0.825512
NKTR	0.529887	0.000172256	0.00695459
HIGD1A	-0.885124	0.0020278	0.0455174
POMGNT2	0.0632717	0.3639	0.737699
SNRK	0.133428	0.222602	0.60695
ANO10	0.0919295	0.0832242
ABHD5	0.0474094	0.581683	0.856973
TCAIM	-0.0440679	0.66054	0.887269
ZNF445	-0.0880346	0.405682	0.766144
ZNF852	0.00844946	0.906573
ZKSCAN7	0.000134437	0.249767
ZNF197	0.0532331	0.326334
ZNF502	0.000144815	0.0772918
ZNF501	-0.0726034	0.401049
KIAA1143	-0.0746046	0.501241	0.818125
TMEM42	0.0755859	0.42665	0.779529
ZDHHC3	0.100799	0.337517	0.716941
EXOSC7	0.065132	0.509863	0.823081
LARS2	0.0806929	0.128054	0.481724
LIMD1	-0.150965	0.175084	0.551426
SACM1L	-0.0633383	0.570182	0.853035
LZTFL1	0.100379	0.0606829	0.34222
FYCO1	-0.10055	0.349607	0.728025
CCR2	0.000144254	0.0622214
CCR5	0.000123144	0.333858
ALS2CL	-0.0816762	0.430117	0.780132
CCDC12	0.080192	0.460742	0.796756
NBEAL2	-0.103934	0.358552	0.733551
SETD2	-0.0203456	0.849248	0.957759
KIF9	0.000135236	0.243531
KLHL18	0.00167352	0.981913	0.993738
AC099778.1	0.000143268	0.068702
PTPN23	-0.233579	0.0748671	0.376974
SCAP	-0.0146515	0.890483	0.968923
ELP6	-0.113987	0.31495	0.696949
SMARCC1	-0.0851387	0.455703	0.79491
DHX30	-0.00798217	0.940581	0.983497
MAP4	0.0324693	0.7634	0.929576
ZNF589	-0.0304991	0.722781	0.915667
NME6	0.0398626	0.694111	0.900586
CCDC51	-0.12335	0.239372
TMA7	-0.302584	1.17581e-06	0.000103988
ATRIP	0.101304	0.286047	0.67246
TREX1	-0.313589	0.0378548
SHISA5	0.00874415	0.92769	0.980481
PFKFB4	0.000140719	0.106619
UQCRC1	0.143905	0.195868	0.574547
SLC26A6	-0.00267931	0.964502
NCKIPSD	0.0896441	0.0916383	0.413356
IP6K2	0.0348622	0.738595	0.922072
PRKAR2A	0.124918	0.251818	0.638865
SLC25A20	-0.0417273	0.626699
ARIH2OS	-0.0132089	0.87033	0.962752
ARIH2	-0.16371	0.169571	0.545482
P4HTM	0.100547	0.343422	0.721547
WDR6	-0.365749	0.0162293	0.175039
DALRD3	0.0544575	0.607839	0.869771
NDUFAF3	-0.157297	0.160399	0.535397
IMPDH2	-0.0715878	0.513804	0.825421
QRICH1	0.107766	0.307692	0.692139
QARS	0.0650833	0.53272	0.833549
USP19	-0.0901983	0.389891	0.755335
[truncated: 8,973 more rows]

## Sheet: memory CD4 2---Trt
gene	shrunken_logFC	pvalue	padj
AL669831.5	0.149369	0.172114	0.332976
LINC00115	-0.113507	0.227785	0.403172
NOC2L	-0.348077	3.79843e-06	6.50178e-05
KLHL17	-0.0202401	0.822502	0.897509
ISG15	-0.281629	1.83996e-05	0.000250472
C1orf159	-0.163309	0.114715	0.253147
TNFRSF18	-0.0434188	0.641504	0.774152
TNFRSF4	-0.175469	0.0225197	0.0787399
SDF4	-0.223	0.000176969	0.00167244
B3GALT6	0.239446	0.029102	0.0942187
UBE2J2	-0.443743	1.59591e-09	5.64851e-08
ACAP3	-0.159439	0.13925	0.288438
PUSL1	-0.313207	0.00329403	0.0182444
INTS11	-0.140179	0.0398202	0.119308
CPTP	-0.330676	0.000337024	0.00291397
DVL1	-0.159404	0.101974	0.233241
AURKAIP1	-0.167228	0.00124829	0.00843885
CCNL2	-0.295619	3.08216e-05	0.000397647
MRPL20	-0.166798	0.00280977	0.0162428
ATAD3B	-0.240251	0.0252389	0.0852015
ATAD3A	-0.0122157	0.91018	0.949557
SSU72	-0.143011	0.000927491	0.00668183
AL645728.1	-0.174211	0.0876357	0.209116
AL691432.2	-0.224872	0.0247722	0.084185
MIB2	-0.020404	0.807033	0.886629
CDK11B	0.0964449	0.234619	0.41122
SLC35E2B	-0.0886611	0.305033	0.490094
CDK11A	-0.237005	0.00299112	0.0170044
SLC35E2A	0.00411119	0.967111	0.981332
NADK	-0.125491	0.230515	0.406417
GNB1	0.000346516	0.998461	0.999189
PRKCZ	-0.136671	0.180357	0.343119
FAAP20	-0.0345888	0.52095	0.685191
SKI	-0.0653609	0.45936	0.635374
MORN1	-0.0523285	0.571592	0.722608
RER1	-0.119261	0.0437002	0.127512
PEX10	-0.096787	0.380246	0.562878
PLCH2	-0.175394	0.0563787	0.152474
PANK4	-0.0636576	0.541299	0.699517
AL139246.5	0.0592269	0.57405	0.725129
TNFRSF14-AS1	-0.029827	0.752007	0.849657
TNFRSF14	-0.196914	3.35315e-05	0.000425326
AL139246.3	-0.135552	0.189262	0.354245
FAM213B	-0.110564	0.30055	0.484804
MMEL1	-0.0445732	0.609471	0.75168
MEGF6	-0.389717	0.000338154	0.00292144
TPRG1L	-0.0298421	0.779382	0.86728
WRAP73	-0.0745802	0.403234	0.585007
SMIM1	0.2878	0.00959394	0.0410069
LRRC47	-0.263667	0.00163206	0.0103929
CEP104	-0.160241	0.0763444	0.18967
DFFB	-0.23847	0.0272584	0.0896789
C1orf174	-0.00429201	0.943282	0.969253
KCNAB2	-0.246763	0.000117144	0.00119564
RPL22	0.0317497	4.44484e-07	9.58129e-06
ICMT	-0.144496	0.165945	0.324727
ACOT7	-0.0199201	0.835022	0.905515
AL031848.2	-0.0394273	0.644879	0.776601
ESPN	-0.066421	0.47194	0.644875
TNFRSF25	-0.204717	0.00073157	0.00554336
PLEKHG5	0.0619378	0.496722	0.664476
NOL9	-0.0922681	0.272207	0.453623
ZBTB48	-0.403781	0.000102556	0.0010676
KLHL21	0.120835	0.255	0.434273
PHF13	-0.109522	0.311014	0.496428
THAP3	-0.206033	0.0361838	0.110896
DNAJC11	-0.272814	0.00776877	0.0347206
CAMTA1	0.08193	0.26963	0.451317
VAMP3	-0.0806528	0.366882	0.550599
PER3	0.103178	0.321621	0.507379
UTS2	0.079751	0.450716	0.627737
PARK7	-0.0568353	0.155749	0.311428
RERE	0.0435692	0.54772	0.70411
ENO1	-0.0855772	0.0225106	0.0787331
GPR157	-0.1889	0.0409032	0.121656
H6PD	-0.229697	0.0308141	0.0985119
SPSB1	-0.194251	0.058671	0.156746
SLC25A33	-0.253526	0.0179597	0.0658822
TMEM201	-0.0631603	0.524327	0.686943
PIK3CD	0.107255	0.0770908	0.190888
CLSTN1	-0.105962	0.140253	0.289369
CTNNBIP1	-0.189805	0.0693165	0.176747
LZIC	-0.123267	0.123792	0.268111
NMNAT1	-0.393749	0.000260579	0.00232068
UBE4B	-0.206375	0.0295765	0.0954171
KIF1B	-0.16831	0.115628	0.254651
PGD	-0.0548192	0.504664	0.671864
DFFA	-0.151562	0.123016	0.266957
PEX14	-0.16152	0.124894	0.269833
CASZ1	0.0441399	0.650125	0.78069
TARDBP	-0.0694365	0.506779	0.673332
SRM	0.471858	6.47095e-09	2.05795e-07
EXOSC10	-0.0243325	0.757529	0.853142
MTOR	-0.22414	0.01764	0.0650357
UBIAD1	-0.2006	0.0158523	0.0601424
FBXO2	-0.0915326	0.331489	0.516727
FBXO44	-0.298629	0.00126451	0.00852095
FBXO6	-0.0644984	0.530293	0.691348
MAD2L2	-0.0308778	0.716169	0.825574
AGTRAP	-0.160364	0.0903827	0.213402
MTHFR	-0.228506	0.0260754	0.0871987
CLCN6	0.157278	0.145112	0.296052
KIAA2013	-0.118891	0.270115	0.451577
MFN2	-0.139495	0.185403	0.349526
MIIP	-0.318434	0.00017129	0.00162718
TNFRSF1B	-0.466283	1.30316e-12	6.51675e-11
VPS13D	-0.0931751	0.246281	0.425409
DHRS3	0.0579112	0.580902	0.729432
PRDM2	-0.164937	0.025008	0.0847398
EFHD2	-0.218803	0.0234035	0.0807241
CASP9	-0.0278816	0.776371	0.865534
DNAJC16	-0.215108	0.0390547	0.117496
AGMAT	-0.179984	0.0769513	0.190761
DDI2	-0.219954	0.0339133	0.105883
PLEKHM2	-0.166382	0.120681	0.26293
UQCRHL	-0.22544	0.0328055	0.103224
AL450998.2	-0.107881	0.273248	0.454599
SPEN	-0.140404	0.0414286	0.122891
ZBTB17	-0.155183	0.134921	0.282816
ARHGEF19	-0.206069	0.0542399	0.14844
CPLANE2	-0.07384	0.411718	0.592364
FBXO42	-0.194496	0.0452848	0.130582
SZRD1	-0.228468	0.00165215	0.0104965
NECAP2	-0.178714	0.00060147	0.0047375
NBPF1	-0.0958575	0.361043	0.545632
CROCC	-0.208538	0.0354928	0.109359
BX284668.5	0.393339	0.000274662	0.00243621
BX284668.6	-0.0456485	0.664414	0.790838
ATP13A2	-0.165753	0.117089	0.256734
SDHB	-0.0403635	0.589376	0.735472
RCC2	-0.00760381	0.945074	0.970277
IFFO2	-0.126791	0.238763	0.416438
UBR4	-0.221381	0.00236153	0.0139907
AL035413.1	-0.0570221	0.539443	0.698462
EMC1	-0.0891032	0.401124	0.583317
MRTO4	-0.359101	0.000138243	0.00135914
AKR7A2	-0.0296188	0.674681	0.797608
PQLC2	-0.181998	0.0707325	0.179731
CAPZB	-0.0887283	0.00499602	0.0250876
MINOS1	0.403862	6.15151e-14	3.46125e-12
NBL1	0.052752	0.549945	0.70518
TMCO4	-0.115901	0.273575	0.454902
OTUD3	-0.02756	0.795125	0.878827
UBXN10-AS1	-0.0419081	0.507821	0.674146
CAMK2N1	-0.0565312	0.531387	0.692215
MUL1	-0.10723	0.299364	0.483317
PINK1	-0.0739394	0.489885	0.65893
DDOST	-0.213532	3.60118e-05	0.000450024
HP1BP3	-0.222624	7.61068e-08	1.89352e-06
EIF4G3	0.064996	0.543147	0.700036
ECE1	-0.124974	0.108445	0.243114
AL031728.1	-0.0297952	0.72562	0.831993
NBPF3	-0.126487	0.231142	0.407001
USP48	-0.113005	0.10593	0.239641
CDC42	-0.0714226	0.0631968	0.165133
ZBTB40	-0.0412369	0.680546	0.802099
KDM1A	-0.1004	0.322769	0.508185
LUZP1	-0.105533	0.265522	0.446552
HNRNPR	-0.231163	5.48096e-06	8.94897e-05
ZNF436	0.110921	0.258245	0.437804
TCEA3	-0.135176	0.114675	0.25311
E2F2	-0.0490808	0.549256	0.704851
ID3	0.117217	0.0256978	0.0864168
MDS2	-0.0720094	0.456953	0.633413
RPL11	0.0319495	0.000425481	0.00355821
ELOA	-0.0591348	0.542724	0.699737
ELOA-AS1	0.0478568	0.649239	0.780164
PITHD1	-0.248435	0.000187959	0.00175963
LYPLA2	-0.161514	0.0261866	0.0874109
GALE	-0.266735	0.0107914	0.0449689
HMGCL	-0.116835	0.262429	0.442436
FUCA1	-0.015733	0.875898	0.930337
PNRC2	-0.0143433	0.757448	0.853142
SRSF10	-0.104042	0.0417807	0.123397
IFNLR1	-0.0611977	0.462917	0.63795
STPG1	-0.0970039	0.305801	0.490821
NIPAL3	-0.183528	0.0129445	0.0517025
RCAN3	-0.0337129	0.446733	0.624305
AL445686.2	0.100668	0.35413	0.538832
SRRM1	-0.0416685	0.281469	0.463148
RUNX3	-0.160719	0.0536387	0.147315
SYF2	0.0590258	0.190548	0.355984
RSRP1	-0.0649965	0.16714	0.326251
TMEM50A	-0.149945	0.000848156	0.00625401
MACO1	-0.0529748	0.551609	0.706379
LDLRAP1	-0.31072	3.14255e-11	1.39032e-09
MAN1C1	0.0105462	0.912391	0.950869
SELENON	0.0219492	0.839132	0.908063
MTFR1L	-0.289232	0.0043118	0.0223578
STMN1	-0.0129729	0.908478	0.948503
PAFAH2	0.0745008	0.459959	0.635616
PDIK1L	-0.11854	0.246045	0.425068
ZNF593	-0.0590696	0.460362	0.636023
CNKSR1	-0.159777	0.0291165	0.094238
CEP85	-0.136531	0.20436	0.374017
SH3BGRL3	-0.0618994	0.00316452	0.0176968
UBXN11	-0.0703049	0.320211	0.506247
CD52	-0.320284	1.63684e-51	3.04396e-49
CRYBG2	-0.11784	0.230149	0.40598
DHDDS	-0.236401	0.026507	0.0881879
HMGN2	-0.19464	6.39514e-08	1.62802e-06
RPS6KA1	-0.293204	8.20903e-06	0.000127217
ARID1A	-0.17743	0.0137577	0.0540844
PIGV	-0.0281232	0.788143	0.873439
ZDHHC18	-0.0316812	0.767161	0.859525
GPN2	0.0929851	0.380656	0.563333
GPATCH3	-0.231477	0.0248489	0.0843311
NUDC	-0.11065	0.0594446	0.157957
KDF1	-0.0466658	0.641364	0.774152
SLC9A1	-0.058135	0.584849	0.732363
WDTC1	-0.0310184	0.761711	0.85584
TMEM222	-0.311192	0.000496114	0.00406221
SYTL1	-0.149759	0.00361864	0.0195491
MAP3K6	-0.10466	0.326477	0.512241
WASF2	-0.0699567	0.126362	0.272066
BX293535.1	0.0510634	0.598005	0.742902
AHDC1	-0.0707853	0.504766	0.671878
IFI6	-0.375851	2.0444e-05	0.000276928
FAM76A	-0.112174	0.287151	0.469471
STX12	-0.144245	0.0740234	0.185812
PPP1R8	-0.073261	0.470039	0.643532
THEMIS2	0.0198488	0.821779	0.89708
RPA2	-0.324796	4.38194e-08	1.15852e-06
XKR8	0.0720878	0.441137	0.618708
EYA3	0.0348258	0.746286	0.845394
DNAJC8	0.013942	0.775049	0.86465
ATP5IF1	-0.0289066	0.451958	0.628745
AL353622.1	0.0385955	0.669618	0.794448
SESN2	0.0716557	0.500711	0.668264
MED18	-0.126394	0.241513	0.419749
PHACTR4	0.0939926	0.29526	0.478946
RCC1	-0.0795421	0.447149	0.624585
TRNAU1AP	-0.290875	0.00033192	0.00287664
SNHG12	-0.271641	4.14349e-05	0.000507392
TAF12	-0.189333	0.0161027	0.0609193
LINC01715	-0.137572	0.111287	0.248004
GMEB1	-0.265796	0.00516051	0.0257208
YTHDF2	-0.168427	0.00509751	0.0254574
EPB41	-0.114047	0.0042775	0.0222325
SRSF4	-0.165933	0.000925284	0.00667031
MECR	0.0423303	0.68828	0.807421
MATN1-AS1	-0.110316	0.296848	0.480598
LAPTM5	-0.189045	7.09857e-15	4.21003e-13
PUM1	-0.191907	0.00619416	0.0294592
SNRNP40	-0.117011	0.079854	0.195527
ZCCHC17	0.0174093	0.842101	0.910044
PEF1	-0.215918	0.0083427	0.0365559
PTP4A2	0.0911366	0.0521291	0.144374
KHDRBS1	-0.0907084	0.0235158	0.0810349
TMEM39B	-0.30352	0.0021915	0.0131971
KPNA6	-0.166762	0.0733271	0.184486
TXLNA	0.0359029	0.717278	0.826251
CCDC28B	0.0175453	0.868654	0.925974
TMEM234	-0.0948412	0.378656	0.56134
EIF3I	-0.0847715	0.0929674	0.217585
LCK	-0.273664	6.70036e-22	5.48629e-20
HDAC1	-0.198481	0.00013474	0.00133186
MARCKSL1	-0.216923	5.76765e-06	9.40307e-05
FAM229A	-0.00337589	0.975271	0.985965
BSDC1	-0.374192	2.11998e-06	3.9244e-05
ZBTB8OS	-0.0128759	0.854717	0.917877
RBBP4	-0.014582	0.788531	0.873617
YARS	-0.130234	0.0879942	0.209657
S100PBP	0.125083	0.140781	0.290112
RNF19B	0.0181451	0.866472	0.924439
AK2	-0.158797	0.0342379	0.106682
AZIN2	-0.28552	0.000673001	0.00518187
TRIM62	-0.155339	0.130375	0.277137
ZNF362	-0.00654023	0.949611	0.972297
PHC2	0.0418136	0.687149	0.806698
SMIM12	-0.160342	0.0446359	0.129272
DLGAP3	-0.178337	0.0184966	0.0674908
AC114490.3	-0.0453581	0.643096	0.775346
AC114490.2	-0.0313266	0.731022	0.835585
TMEM35B	0.581253	8.45167e-16	5.48708e-14
ZMYM6	-0.0734702	0.495783	0.663995
ZMYM1	-0.272001	0.00762254	0.0342483
SFPQ	-0.11251	0.021885	0.0769129
ZMYM4	0.0826097	0.412581	0.592977
KIAA0319L	-0.145185	0.106017	0.239782
NCDN	-0.121345	0.257183	0.437096
AC004865.2	-0.439988	5.24126e-05	0.000617692
PSMB2	-0.00277662	0.975069	0.985965
C1orf216	-0.22309	0.0340052	0.106086
AGO4	0.0360096	0.739934	0.841195
AGO1	-0.084791	0.421799	0.601323
AGO3	-0.189847	0.0285877	0.0929651
ADPRHL2	-0.129216	0.144412	0.295307
TRAPPC3	-0.0974936	0.155799	0.311428
MAP7D1	-0.159438	0.0121173	0.049241
THRAP3	-0.0672597	0.102852	0.234699
EVA1B	-0.0413332	0.592787	0.73784
STK40	0.168949	0.105674	0.239358
LSM10	-0.254856	0.000134046	0.0013274
MRPS15	-0.128841	0.0609002	0.160547
LINC01137	0.124658	0.257699	0.437485
ZC3H12A	-0.281614	0.00327794	0.0181828
MEAF6	-0.152099	0.00183842	0.0114284
SNIP1	-0.12116	0.219169	0.392288
GNL2	-0.124022	0.158532	0.314882
C1orf109	0.0197287	0.853621	0.917177
YRDC	0.183144	0.0881403	0.20996
C1orf122	-0.0820582	0.38251	0.565163
MTF1	-0.200114	0.0479123	0.135838
INPP5B	-0.0843857	0.416953	0.597009
SF3A3	-0.0424808	0.470005	0.643532
FHL3	-0.00564019	0.960996	0.978293
UTP11	0.0165484	0.872246	0.928342
RRAGC	-0.143583	0.129162	0.276142
AL139260.1	-0.130745	0.146085	0.29743
MYCBP	0.431269	0.000127713	0.00127736
AKIRIN1	-0.22723	3.33254e-05	0.000424183
NDUFS5	-0.0140001	0.735621	0.838396
MACF1	-0.246382	2.16635e-06	4.00155e-05
PABPC4	-0.0347482	0.585503	0.732795
HPCAL4	-0.184198	0.0886349	0.210726
PPIE	-0.0334775	0.658616	0.787097
TRIT1	-0.0474331	0.660429	0.788491
CAP1	-0.192748	2.80666e-06	5.02877e-05
PPT1	-0.0252169	0.708163	0.821524
RLF	-0.195337	0.0220888	0.0775049
AL050341.2	0.10951	0.304702	0.489916
ZMPSTE24	-0.0450114	0.637	0.77116
SMAP2	-0.166061	0.00419816	0.0218927
ZFP69B	0.0295353	0.759447	0.854106
ZFP69	-0.208944	0.0267122	0.0885456
EXO5	-0.0262683	0.800532	0.882314
ZNF684	-0.0757798	0.423656	0.602586
NFYC-AS1	-0.0813446	0.427929	0.605915
NFYC	-0.188092	0.011784	0.0482892
CITED4	0.376626	0.000562515	0.0044952
CTPS1	-0.29818	0.00544006	0.0267369
SCMH1	-0.131977	0.204912	0.374421
HIVEP3	0.106307	0.29149	0.474585
FOXJ3	0.0914973	0.256227	0.435864
PPCS	-0.235692	6.60173e-05	0.000751392
PPIH	-0.0492827	0.500917	0.668457
YBX1	-0.0110186	0.635236	0.770181
P3H1	0.0320268	0.762787	0.856383
C1orf50	0.0323403	0.758823	0.853754
AC098484.3	-0.278318	0.00975253	0.0415391
SVBP	-0.0894268	0.220032	0.393575
ERMAP	0.0619251	0.562789	0.715465
ZNF691	0.0113767	0.922705	0.957324
SLC2A1	-0.0774306	0.449743	0.627171
EBNA1BP2	0.00950089	0.918948	0.954711
ELOVL1	-0.308556	0.000154392	0.00148803
MED8	-0.173407	0.0413305	0.122728
SZT2	-0.23453	0.0189933	0.0689593
HYI	-0.111871	0.294882	0.478545
KDM4A	0.0805842	0.461852	0.637395
ST3GAL3	-0.0843563	0.432314	0.609999
IPO13	-0.237121	0.0277563	0.0909748
DPH2	-0.287537	0.00690814	0.0319815
ATP6V0B	-0.194018	0.000487426	0.00399704
DMAP1	-0.0670186	0.428551	0.606326
ERI3	-0.21311	0.0207987	0.0737807
RNF220	0.047268	0.601911	0.746125
TMEM53	-0.0910052	0.367271	0.551107
ARMH1	-0.163707	0.0238431	0.0818423
RPS8	-0.160504	8.76973e-66	1.9637e-63
PLK3	-0.40382	2.79763e-09	9.45042e-08
EIF2B3	0.0195687	0.836892	0.906812
HECTD3	-0.072101	0.454637	0.631028
UROD	-0.103973	0.222045	0.396142
MUTYH	-0.377217	0.000109606	0.0011292
TOE1	-0.29239	0.00569885	0.0276794
TESK2	-0.0625573	0.558287	0.711939
CCDC163	-0.130287	0.198524	0.366269
MMACHC	0.00998769	0.938233	0.965784
PRDX1	-0.170864	4.10813e-05	0.000504188
AKR1A1	-0.161264	0.0159272	0.0603513
NASP	-0.247086	0.000351289	0.00301592
GPBP1L1	-0.128818	0.0664707	0.170988
TMEM69	0.00472869	0.97752	0.987147
IPP	-0.147334	0.168419	0.327932
MAST2	-0.013462	0.897649	0.942489
POMGNT1	-0.395347	0.000256627	0.00229508
LRRC41	-0.103207	0.278815	0.460716
UQCRH	0.0381276	0.310862	0.496406
NSUN4	-0.158249	0.133778	0.281413
MKNK1	-0.212934	0.0405897	0.120921
MOB3C	0.0744622	0.492932	0.66141
ATPAF1	-0.231156	0.00724976	0.0330746
EFCAB14	-0.0460036	0.483812	0.653902
CMPK1	0.0612631	0.150009	0.303335
FAF1	0.0201734	0.826536	0.90003
CDKN2C	-0.222554	0.0392915	0.118047
RNF11	-0.188615	0.0201126	0.0719045
EPS15	0.101626	0.128526	0.275267
OSBPL9	0.115341	0.133626	0.281194
NRDC	-0.218829	0.000546928	0.00440832
TXNDC12	-0.0703138	0.328485	0.514068
KTI12	0.059239	0.557791	0.71172
BTF3L4	-0.096202	0.164378	0.32264
ZFYVE9	-0.0771378	0.455439	0.631901
CC2D1B	-0.249692	0.0142948	0.0556969
PRPF38A	-0.335631	1.71602e-05	0.000235647
TUT4	-0.113535	0.0482871	0.136442
GPX7	-0.113057	0.175697	0.337372
SHISAL2A	-0.153749	0.0170926	0.0636377
COA7	-0.0892911	0.345062	0.530319
ZYG11B	-0.0767306	0.44206	0.619612
ECHDC2	-0.114479	0.157559	0.313647
SCP2	-0.184608	0.00179602	0.0112029
CPT2	-0.198264	0.0609803	0.16072
C1orf123	-0.12547	0.0888683	0.210961
MAGOH	-0.113097	0.0455345	0.131164
LRP8	0.0102565	0.90703	0.947478
LINC01771	-0.0326843	0.681534	0.802597
AC119428.2	-0.195041	0.0159895	0.060558
NDC1	0.0419759	0.697769	0.814502
YIPF1	-0.263185	0.0116353	0.0477599
HSPB11	-0.0905527	0.199877	0.367995
LRRC42	-0.0401026	0.713849	0.824539
TMEM59	-0.17128	4.20327e-05	0.000512425
TCEANC2	-0.0820243	0.457294	0.633559
MRPL37	0.084673	0.297604	0.481381
SSBP3	-0.176119	0.0902604	0.213285
TTC4	0.0287431	0.773169	0.863255
PARS2	-0.0892448	0.383298	0.566023
TTC22	-0.00406348	0.970393	0.983026
DHCR24	-0.0552869	0.606959	0.749528
USP24	-0.125475	0.175858	0.337505
OMA1	-0.162404	0.0815077	0.198326
MYSM1	0.0112318	0.906149	0.946893
JUN	0.168836	0.00221367	0.0132729
FGGY	-0.134712	0.140864	0.290163
HOOK1	-0.149261	0.151039	0.304771
NFIA	-0.00945877	0.920119	0.955543
TM2D1	-0.172739	0.0161883	0.0610791
PATJ	-0.25362	0.0090788	0.0391405
USP1	-0.180425	0.00543466	0.0267275
DOCK7	-0.0957936	0.359453	0.544439
ATG4C	0.0919123	0.381597	0.564269
ALG6	-0.140076	0.155758	0.311428
ITGB3BP	0.265809	0.00793231	0.0352361
EFCAB7	-0.07891	0.462938	0.63795
PGM1	-0.132998	0.112297	0.24962
JAK1	-0.153894	7.17241e-07	1.48763e-05
LEPROT	-0.178038	0.0503556	0.140586
LEPR	0.132579	0.155781	0.311428
PDE4B	-0.402895	2.41401e-07	5.4387e-06
MIER1	0.0441766	0.475783	0.647464
SLC35D1	-0.0604947	0.575261	0.725908
IL12RB2	0.0864574	0.329352	0.515058
SERBP1	-0.106258	0.00462133	0.0236388
GADD45A	-0.0135637	0.890818	0.93891
LRRC40	0.0810062	0.425023	0.60367
SRSF11	-0.252055	3.56937e-09	1.18676e-07
ANKRD13C	-0.185399	0.0490066	0.137971
HHLA3	-0.0491647	0.646482	0.77776
ZRANB2	-0.0358613	0.445852	0.623489
LRRIQ3	-0.08886	0.315546	0.50082
FPGT	0.182755	0.0913128	0.214869
CRYZ	-0.0761359	0.398521	0.580609
TYW3	0.07148	0.428088	0.606062
ACADM	-0.204517	0.0138793	0.0544064
RABGGTB	-0.0326488	0.673305	0.797097
PIGK	0.191206	0.057618	0.154682
AK5	-0.223923	0.0366939	0.112146
AC118549.1	-0.191702	0.0203941	0.072698
USP33	-0.204372	0.00840524	0.036742
MIGA1	0.0509677	0.601378	0.745977
FUBP1	-0.108963	0.127622	0.273831
DNAJB4	-0.208476	0.0497687	0.139479
IFI44L	-0.108909	0.373654	0.55671
IFI44	-0.214708	0.0334829	0.104844
LINC01725	0.011672	0.900537	0.944166
PRKACB	0.202296	0.00104408	0.00733867
RPF1	0.181002	0.0380453	0.115154
GNG5	-0.0369123	0.333078	0.517932
CTBS	-0.447364	1.24887e-07	2.98531e-06
SSX2IP	-0.0185798	0.854343	0.9177
MCOLN2	0.0271859	0.791356	0.876073
MCOLN3	0.0360413	0.670794	0.795412
SYDE2	-0.00011875	0.994404	0.996436
C1orf52	-0.104654	0.156382	0.312308
BCL10	0.0421001	0.635789	0.770219
ZNHIT6	-0.127047	0.206034	0.37614
ODF2L	-0.238232	0.000614259	0.00481403
AL049597.2	-0.0981253	0.231433	0.407327
SH3GLB1	0.0376554	0.575791	0.726242
SELENOF	-0.119294	0.0168202	0.0630082
HS2ST1	-0.0992899	0.328672	0.514233
LMO4	-0.117562	0.220024	0.393575
PKN2	-0.295596	0.000319952	0.00278391
GTF2B	-0.0118129	0.834471	0.905172
KYAT3	-0.201964	0.0279058	0.0913433
RBMXL1	-0.188032	0.0726924	0.183424
GBP3	-0.454512	2.25085e-06	4.15063e-05
GBP1	-0.455888	3.01435e-10	1.17699e-08
GBP2	-0.102533	0.110388	0.246424
GBP4	-0.0940314	0.218132	0.391115
AC099063.4	-0.258805	0.0167818	0.062929
GBP5	-0.0647229	0.297724	0.481381
LRRC8B	-0.20552	0.0523645	0.144867
LRRC8C-DT	-0.106062	0.325318	0.511008
LRRC8C	-0.0628847	0.466333	0.640616
LRRC8D	-0.149534	0.0815625	0.198382
ZNF326	-0.265161	0.00715122	0.0327612
ZNF644	-0.0792078	0.251708	0.431242
CDC7	0.0521126	0.629053	0.76527
TGFBR3	-0.219584	0.0268664	0.0888957
BTBD8	-0.0896496	0.35714	0.541983
GLMN	-0.196403	0.0387722	0.11683
RPAP2	-0.270392	0.00106526	0.00745408
GFI1	-0.0599582	0.573341	0.724485
RPL5	-0.0317519	1.18376e-06	2.3152e-05
FAM69A	0.131505	0.152172	0.306355
MTF2	-0.160091	0.0371462	0.113025
TMED5	0.0869958	0.189048	0.353965
CCDC18	-0.224642	0.0329517	0.103565
DR1	-0.0448	0.499297	0.667046
FNBP1L	-0.0598516	0.487202	0.65689
DNTTIP2	-0.134936	0.0347246	0.107748
GCLM	-0.214392	0.0164062	0.0617738
ABCD3	-0.144924	0.170432	0.330793
ALG14	0.153425	0.162419	0.320054
RWDD3	0.0283576	0.715611	0.825259
PTBP2	-0.152923	0.149167	0.301968
DPYD	0.0138738	0.823674	0.898256
AGL	-0.147496	0.0858598	0.206184
SLC35A3	0.026948	0.801082	0.882647
MFSD14A	-0.171389	0.0290207	0.0940666
SASS6	-0.25693	0.0161562	0.0610421
TRMT13	-0.32264	0.00159695	0.0102287
DBT	-0.0245562	0.814077	0.8916
RTCA-AS1	0.0149084	0.855004	0.918006
RTCA	-0.212035	0.00859425	0.0373746
CDC14A	-0.388976	5.09969e-09	1.65055e-07
EXTL2	-0.036232	0.740867	0.841839
SLC30A7	-0.14172	0.114033	0.252431
DPH5	-0.224933	0.0171958	0.0639135
AC093157.1	0.0738975	0.456311	0.632712
AL109741.1	0.0956672	0.357831	0.542807
S1PR1	-0.0364854	0.351332	0.536213
RNPC3	-0.25197	0.000867279	0.00636082
AMY2B	-0.100901	0.256414	0.436114
PRMT6	-0.0512255	0.622508	0.760767
VAV3	0.0483154	0.658581	0.787097
SLC25A24	-0.0209004	0.820261	0.895691
AL359258.2	0.177831	0.0433742	0.126941
FAM102B	0.315977	0.00296132	0.01687
HENMT1	-0.14595	0.150237	0.303685
PRPF38B	-0.270706	8.14045e-08	1.99814e-06
STXBP3	0.161666	0.0749834	0.18745
GPSM2	0.0519129	0.572359	0.723326
CLCC1	-0.120734	0.254998	0.434273
WDR47	0.00286024	0.979083	0.98818
TAF13	0.0173069	0.839914	0.90874
TMEM167B	-0.123879	0.194029	0.360794
KIAA1324	-0.102367	0.330752	0.516218
SARS	-0.0434768	0.442166	0.619676
PSMA5	-0.1003	0.0500452	0.140004
ATXN7L2	-0.0771167	0.469982	0.643532
CYB561D1	0.0210555	0.822861	0.897637
AMIGO1	-0.0408847	0.7024	0.81743
GNAI3	-0.32805	7.98981e-06	0.000124346
AMPD2	-0.152708	0.13904	0.288121
GSTM4	0.111086	0.308707	0.494111
GSTM2	0.0637228	0.540115	0.69901
GSTM1	0.0757023	0.460811	0.636377
GSTM3	-0.0632752	0.550539	0.70542
CSF1	-0.141104	0.173489	0.334426
AHCYL1	-0.335004	0.00125501	0.0084738
STRIP1	0.0149927	0.872978	0.928851
KCNC4	0.0290027	0.735761	0.838468
RBM15	-0.0393936	0.696142	0.812993
LAMTOR5	-0.131315	0.0305153	0.097813
AL365361.1	0.20816	0.031424	0.100024
KCNA3	-0.140218	0.0202556	0.0722747
CD53	-0.167891	0.000206743	0.00190941
LRIF1	0.0862973	0.353823	0.538663
DRAM2	-0.209457	0.0103818	0.0435267
CEPT1	-0.089136	0.339094	0.523651
AL355816.2	-0.277472	0.0115067	0.0473534
DENND2D	-0.175705	6.73273e-05	0.000759476
CHI3L2	-0.172188	0.108253	0.242794
WDR77	-0.0646021	0.474141	0.646407
ATP5PB	-0.126224	0.00341488	0.0186873
C1orf162	-0.0484043	0.493994	0.662685
RAP1A	-0.202562	2.69609e-06	4.86537e-05
DDX20	-0.224475	0.0245169	0.0835921
ST7L	-0.0959833	0.368931	0.55254
CAPZA1	-0.251919	5.94456e-06	9.64848e-05
MOV10	-0.292705	0.00391985	0.020757
RHOC	0.300702	0.00640418	0.0302423
SLC16A1	-0.0258406	0.811098	0.889404
SLC16A1-AS1	-0.394244	0.000165784	0.00158111
LRIG2	-0.214206	0.0434172	0.126985
MAGI3	-0.13224	0.142319	0.291983
PHTF1	-0.125632	0.246714	0.425968
RSBN1	-0.126999	0.038883	0.117096
PTPN22	0.0221924	0.805132	0.88525
AP4B1	-0.0276152	0.793103	0.877299
DCLRE1B	0.132521	0.211056	0.382382
HIPK1	0.100701	0.299076	0.483136
TRIM33	-0.229786	0.019504	0.0702784
BCAS2	-0.126542	0.0779101	0.192234
NRAS	0.0112921	0.916715	0.953654
CSDE1	-0.135046	0.00010623	0.00110112
SIKE1	0.00261256	0.994505	0.996436
TSPAN2	0.153202	0.16701	0.326231
VANGL1	0.0953211	0.341078	0.525826
ATP1A1	-0.118494	0.00476962	0.0242391
CD58	-0.0567329	0.495681	0.663995
CD2	-0.066158	0.0482103	0.136329
CD101	0.174387	0.0562743	0.152267
TTF2	-0.284828	0.00614981	0.0292863
MAN1A2	-0.0521371	0.453734	0.630188
TENT5C	-0.14904	0.162274	0.319938
GDAP2	0.0197228	0.842426	0.910044
WDR3	-0.0106273	0.910911	0.949868
WARS2	-0.0534181	0.609067	0.751369
AL359915.2	-0.370441	0.000444116	0.00369435
PHGDH	-0.061673	0.45535	0.631859
NOTCH2	-0.0737741	0.431587	0.609208
SEC22B	0.0105855	0.906674	0.947341
NBPF26	-0.254932	0.0120744	0.0491395
LINC00623	-0.151191	0.0343775	0.107032
SRGAP2C	0.111138	0.314076	0.499281
AC239800.3	0.109929	0.308685	0.494111
AC246785.3	0.378	0.00087379	0.00640429
NBPF15	-0.127282	0.0707838	0.179819
SRGAP2B	-0.0356216	0.728942	0.83444
AC245014.3	0.0297778	0.751728	0.849517
NBPF20	-0.141519	0.157466	0.31356
GPR89A	0.0124506	0.889704	0.938204
RNF115	-0.174145	0.0236959	0.0815531
POLR3C	-0.304287	0.000841198	0.00621105
PIAS3	-0.195661	0.0629726	0.164756
PEX11B	-0.121351	0.130365	0.277137
RBM8A	-0.093231	0.0485424	0.136917
LIX1L	-0.04537	0.492678	0.661243
ANKRD34A	0.0298635	0.725503	0.831993
POLR3GL	-0.117746	0.0505181	0.140896
TXNIP	-0.527421	3.02504e-83	8.2977e-81
NBPF10	-0.272865	0.00702505	0.0323589
NOTCH2NL	0.0671483	0.492983	0.66141
NBPF12	-0.416564	5.0764e-05	0.000601082
PRKAB2	-0.369522	0.000720333	0.00547106
AC242426.2	0.0931609	0.334205	0.519097
CHD1L	-0.119515	0.229031	0.404789
BCL9	-0.132266	0.224046	0.39878
ACP6	0.126481	0.243737	0.422145
GPR89B	0.322836	0.00179407	0.0111971
NBPF11	-0.27592	0.00721917	0.0329664
PPIAL4G	-0.167903	0.090499	0.213631
NBPF14	-0.390114	7.90631e-06	0.000123749
PDE4DIP	-0.187421	0.0122148	0.0494909
NBPF9	0.00120741	0.991713	0.995433
AC245297.3	0.0856281	0.387642	0.569709
NBPF19	-0.171379	0.0230403	0.0798731
HIST2H2BF	0.146756	0.146467	0.297981
HIST2H2AC	0.109714	0.312286	0.497534
HIST2H2AB	0.215533	0.0246293	0.083897
BOLA1	-0.0209512	0.836186	0.906136
SV2A	-0.0671468	0.44283	0.62029
SF3B4	-0.0266588	0.68048	0.802099
OTUD7B	-0.232533	0.0279741	0.0915122
VPS45	0.0531187	0.5796	0.728617
PLEKHO1	-0.118466	0.187458	0.352156
ANP32E	-0.139675	0.0260991	0.0872248
APH1A	-0.215045	4.61954e-05	0.000557598
C1orf54	-0.161125	0.131986	0.279289
MRPS21	0.00997078	0.843965	0.910971
PRPF3	-0.150377	0.0712544	0.18068
RPRD2	-0.226736	0.00353427	0.0192161
TARS2	-0.316722	0.00258605	0.0151733
MCL1	-0.0474735	0.333996	0.518851
ENSA	-0.204826	0.000613013	0.00481403
GOLPH3L	-0.0334655	0.740254	0.841404
CTSS	-0.133978	0.0530997	0.146164
ARNT	-0.114855	0.252075	0.431545
SETDB1	-0.111854	0.241245	0.419475
CERS2	-0.140608	0.0575524	0.154581
MINDY1	-0.224484	0.0363943	0.111386
PRUNE1	-0.107881	0.248935	0.428374
C1orf56	-0.257133	0.0178578	0.0656401
CDC42SE1	-0.0544247	0.248476	0.428054
MLLT11	-0.132439	0.217307	0.390292
GABPB2	-0.108058	0.295124	0.478797
TNFAIP8L2	-0.0983662	0.198694	0.366522
SCNM1	-0.13119	0.0726915	0.183424
VPS72	-0.0566438	0.469368	0.643176
PIP5K1A	-0.137743	0.157158	0.313232
PSMD4	-0.189052	0.00139385	0.00921283
ZNF687	-0.124982	0.240216	0.418159
PI4KB	-0.224792	0.00706752	0.0324865
RFX5	-0.175152	0.0755834	0.188349
PSMB4	-0.271448	6.88088e-05	0.000772743
POGZ	-0.236763	0.00109782	0.00760913
SNX27	-0.0543111	0.542322	0.699517
MRPL9	0.00169872	0.997119	0.99812
TDRKH	-0.0892644	0.406595	0.587567
TDRKH-AS1	-0.00877192	0.922943	0.95741
RORC	0.113608	0.212206	0.384086
C2CD4D	-0.0862992	0.320959	0.506924
THEM4	-0.15547	0.00244615	0.0144452
S100A10	0.0497244	0.0873887	0.208934
S100A11	0.127345	2.05878e-05	0.000277924
S100A6	0.0429388	0.0635285	0.165684
S100A4	-0.0482015	0.0474702	0.134898
CHTOP	-0.0524521	0.472078	0.644875
SNAPIN	0.0091122	0.905776	0.946776
ILF2	-0.132586	0.0180619	0.0661687
INTS3	-0.0500151	0.619301	0.758452
SLC27A3	-0.316022	0.00226007	0.0134842
GATAD2B	-0.0818437	0.279428	0.461173
DENND4B	-0.141509	0.140084	0.289369
CRTC2	0.00560277	0.942952	0.969187
SLC39A1	-0.0861365	0.345152	0.530319
CREB3L4	-0.0322821	0.739032	0.841195
JTB	-0.290886	2.47897e-10	9.78392e-09
AL358472.2	0.050685	0.592661	0.737767
RPS27	0.538371	0	0
TPM3	-0.137103	8.39471e-06	0.000129545
C1orf43	-0.0813941	0.116522	0.255977
UBAP2L	0.00493437	0.95908	0.977432
HAX1	-0.0482574	0.328345	0.513997
ATP8B2	0.141638	0.0795979	0.195249
IL6R-AS1	-0.173583	0.0585508	0.156573
IL6R	-0.340193	4.96958e-09	1.6132e-07
UBE2Q1	0.0412472	0.681841	0.802868
ADAR	-0.285434	5.21919e-09	1.68426e-07
PMVK	-0.313284	9.77601e-05	0.00103064
PBXIP1	-0.275907	1.45889e-08	4.2914e-07
PYGO2	-0.0784769	0.339726	0.524332
AL451085.2	0.0720813	0.443229	0.620769
SHC1	-0.174469	0.0561677	0.152053
CKS1B	-0.0273716	0.783097	0.870049
FLAD1	-0.230039	0.00833433	0.0365339
ZBTB7B	-0.102403	0.203576	0.372894
ADAM15	0.0802783	0.443612	0.621148
EFNA4	-0.159438	0.132399	0.279684
SLC50A1	-0.0396249	0.644263	0.776115
DPM3	0.365594	1.96016e-07	4.48996e-06
KRTCAP2	0.237408	1.81142e-10	7.36109e-09
TRIM46	-0.00965616	0.948048	0.971785
THBS3	0.00448587	0.966535	0.981164
MTX1	-0.00584	0.934521	0.96359
GBA	-0.089449	0.365143	0.549143
FAM189B	-0.472673	3.09144e-05	0.000397647
SCAMP3	-0.244076	0.000417046	0.00349834
CLK2	0.0374439	0.710103	0.822469
FDPS	-0.336376	4.96478e-07	1.05365e-05
RUSC1	-0.121512	0.224591	0.399456
ASH1L	-0.124298	0.0295671	0.0954148
ASH1L-AS1	-0.242069	0.0196839	0.0707407
MSTO1	-0.285245	0.00689096	0.0319277
YY1AP1	-0.111297	0.155593	0.311356
DAP3	-0.264986	1.13737e-06	2.24447e-05
GON4L	-0.260415	0.000121773	0.00123085
SYT11	-0.0718471	0.475144	0.646969
RIT1	-0.0801813	0.436509	0.614181
KHDC4	-0.252005	0.00718843	0.0329042
ARHGEF2	-0.341192	2.50067e-06	4.54261e-05
SSR2	-0.0493626	0.0474232	0.134835
UBQLN4	-0.184362	0.07794	0.192257
LAMTOR2	0.0420597	0.543011	0.699943
LMNA	0.039271	0.698685	0.814922
SLC25A44	-0.0594552	0.579071	0.728411
PMF1	0.0618946	0.55457	0.709204
SMG5	-0.248892	0.00713232	0.0327052
TMEM79	-0.23984	0.0242914	0.082952
GLMP	-0.0423159	0.650887	0.781093
CCT3	-0.0772655	0.109399	0.244914
MEF2D	0.0480262	0.627831	0.764569
NAXE	-0.12451	0.0633508	0.165339
GPATCH4	-0.205602	0.0257974	0.0866125
ISG20L2	-0.099406	0.212068	0.383899
RRNAD1	0.0745156	0.484249	0.654332
MRPL24	-0.111639	0.154163	0.309398
HDGF	0.00450132	0.963063	0.97967
PRCC	-0.0213801	0.78383	0.870463
SH2D2A	0.000697196	0.988739	0.993993
ARHGEF11	0.150191	0.171105	0.331921
ETV3	0.0388711	0.721905	0.829603
FCRL3	-0.269333	0.0162451	0.0612301
PYHIN1	-0.0507252	0.464901	0.63929
IFI16	-0.334087	1.13074e-08	3.40838e-07
AIM2	0.0137222	0.897231	0.942431
DUSP23	-0.0574428	0.505785	0.67268
TAGLN2	0.0447769	0.233502	0.409787
PIGM	-0.352148	0.00029282	0.00257522
IGSF8	-0.229665	0.00258961	0.0151842
PEA15	-0.21581	0.0316592	0.100511
DCAF8	-0.0919131	0.265752	0.44678
AL139011.1	-0.132075	0.150345	0.303847
PEX19	-0.000518167	0.992666	0.995661
COPA	-0.130176	0.0871231	0.208624
NCSTN	-0.125912	0.185906	0.350113
SLAMF6	-0.205281	0.00812086	0.0357696
CD84	-0.166743	0.0175503	0.0647485
SLAMF1	-0.43914	8.79461e-12	4.08828e-10
CD48	-0.60399	1.09787e-49	1.94288e-47
LY9	-0.295835	3.86e-06	6.57638e-05
F11R	0.0369703	0.704147	0.818855
TSTD1	-0.0823684	0.0358154	0.110044
USF1	-0.164883	0.114288	0.252765
ARHGAP30	-0.28101	8.42416e-09	2.62585e-07
PFDN2	-0.153869	0.015127	0.057992
NIT1	-0.164694	0.0743189	0.186383
DEDD	-0.436044	8.30073e-07	1.69285e-05
UFC1	-0.0942171	0.040384	0.120504
USP21	-0.1659	0.0905538	0.213714
PPOX	-0.421022	0.000114317	0.00117004
B4GALT3	-0.174827	0.0161694	0.0610499
NDUFS2	-0.20195	0.0010291	0.00726597
FCER1G	0.0445062	0.803853	0.884642
TOMM40L	-0.108903	0.290478	0.473468
SDHC	-0.22913	0.00028047	0.0024817
AL592295.4	-0.117628	0.192171	0.358128
DUSP12	-0.13089	0.123598	0.267882
ATF6	-0.0716084	0.453314	0.630188
UHMK1	-0.16332	0.010399	0.0435653
UAP1	-0.200182	0.0454133	0.130918
HSD17B7	-0.0811934	0.375324	0.558532
RGS5.1	-0.135584	0.175805	0.337461
MGST3	-0.0142709	0.797522	0.880324
ALDH9A1	-0.218353	0.00126624	0.00852341
TMCO1	0.113116	0.0559981	0.151867
AL451074.2	-0.0148294	0.871278	0.927673
UCK2	0.0198434	0.831313	0.903086
POGK	-0.099211	0.282581	0.464381
TADA1	-0.0717337	0.463383	0.638162
GPA33	-0.300211	0.00387977	0.0206045
POU2F1	-0.084461	0.429351	0.606922
CD247	-0.157109	8.37453e-05	0.000913373
CREG1	0.082731	0.40905	0.589685
RCSD1	-0.137136	0.00123077	0.00833578
MPZL1	0.18037	0.0982338	0.227293
MPC2	-0.205997	0.00156104	0.0100515
DCAF6	-0.118498	0.203166	0.372498
TIPRL	0.038491	0.589969	0.735699
SFT2D2	-0.286334	0.000952085	0.00680983
NME7	-0.161863	0.131972	0.279289
BLZF1	0.078448	0.441749	0.619409
SLC19A2	0.0911074	0.33209	0.517276
F5	-0.124158	0.217513	0.390598
C1orf112	0.0430318	0.668143	0.793412
SELL	-0.000389973	0.994529	0.996436
METTL18	0.0253923	0.801106	0.882647
SCYL3	-0.00501794	0.960672	0.978236
KIFAP3	0.069806	0.462564	0.637763
GORAB	-0.197738	0.0623482	0.1635
FMO4	0.0558937	0.586503	0.733209
PRRC2C	-0.254019	7.20694e-12	3.39376e-10
VAMP4	-0.0870228	0.314511	0.499756
METTL13	-0.0736127	0.423548	0.602512
PIGC	-0.156708	0.0173832	0.0643916
SUCO	-0.328414	9.5387e-05	0.00101119
FASLG	0.0272983	0.752445	0.850065
PRDX6	0.00955108	0.860606	0.921405
KLHL20	-0.340547	0.000287713	0.00253802
CENPL	-0.292137	0.00672517	0.0313061
DARS2	0.126909	0.237793	0.415588
ZBTB37	0.0620005	0.564131	0.716398
RC3H1	-0.0371769	0.619193	0.758404
AL121983.2	0.0481114	0.562918	0.715465
RABGAP1L	-0.174027	0.00727325	0.0331519
CACYBP	-0.126027	0.014049	0.0549342
MRPS14	-0.0341595	0.691308	0.809415
KIAA0040	-0.248616	0.000381498	0.0032448
COP1	-0.158052	0.0621524	0.16326
RALGPS2	-0.193184	0.0690825	0.176232
FAM20B	-0.112806	0.295656	0.479376
TOR3A	-0.33447	0.000266075	0.00236578
ABL2	-0.161927	0.13473	0.282704
SOAT1	-0.170263	0.0504664	0.140823
TOR1AIP2	0.0937307	0.349843	0.53483
AL353708.3	0.159832	0.120679	0.26293
TOR1AIP1	0.0418339	0.569527	0.72091
CEP350	-0.234761	0.000259976	0.00231719
QSOX1	-0.00452998	0.958454	0.977156
ACBD6	-0.248016	0.00125313	0.00846634
XPR1	0.0238332	0.817773	0.893516
STX6	-0.0370242	0.704025	0.818801
MR1	-0.102007	0.310868	0.496406
IER5	0.103697	0.338841	0.523365
GLUL	0.0731076	0.398749	0.580788
RNASEL	-0.0704412	0.447037	0.624546
RGS16	0.0466309	0.548389	0.704557
NPL	0.132075	0.180694	0.343659
DHX9	-0.0301341	0.646555	0.77776
SMG7	-0.104339	0.192643	0.358846
NCF2	-0.155323	0.0910206	0.214539
ARPC5	-0.141399	0.000219917	0.00202187
RGL1	-0.0148394	0.863237	0.922782
TSEN15	-0.112311	0.168143	0.327568
EDEM3	-0.283034	8.68709e-05	0.000940915
FAM129A	-0.125154	0.176449	0.338107
RNF2	0.0156099	0.875435	0.930112
TRMT1L	0.149827	0.12449	0.269153
SWT1	-0.0499801	0.64754	0.77848
IVNS1ABP	-0.0849837	0.231679	0.407631
TPR	-0.118379	0.00738574	0.033417
ODR4	-0.0764515	0.467303	0.641467
ERVMER61-1	-0.00613982	0.933341	0.963227
RGS1	-0.0933661	0.136946	0.285388
AL136454.1	0.274079	0.0129678	0.0517587
RGS2	-0.00397167	0.975362	0.985965
UCHL5	-0.13885	0.0772325	0.190984
TROVE2	-0.11639	0.0771883	0.19095
GLRX2	0.0667844	0.501857	0.669519
CDC73	-0.0862469	0.229603	0.405408
ZBTB41	0.014435	0.890768	0.93891
DENND1B	-0.195609	0.0311631	0.0993959
NEK7	0.0422981	0.588067	0.734548
PTPRC	-0.0842413	0.000595308	0.0046957
MIR181A1HG	-0.13134	0.253887	0.433485
ZNF281	-0.331636	0.000176717	0.0016715
DDX59	-0.134575	0.139626	0.288753
CAMSAP2	0.11766	0.219746	0.393191
GPR25	-0.111029	0.0962149	0.223564
KIF21B	0.0503638	0.541337	0.699517
TMEM9	-0.0618739	0.519703	0.684535
CSRP1	-0.0181143	0.812586	0.890501
AC096677.1	0.0598785	0.547297	0.703814
IPO9	-0.216575	0.0204374	0.0727972
TIMM17A	-0.218126	0.0139883	0.0547361
RNPEP	-0.294041	0.00153677	0.00994774
ARL8A	-0.0649089	0.529369	0.690717
PTPN7	-0.310035	1.3575e-05	0.000191693
UBE2T	-0.0281911	0.785495	0.871784
PPP1R12B	-0.153099	0.156218	0.312037
KDM5B	-0.398978	1.13701e-05	0.000165894
RABIF	-0.0601484	0.462775	0.637885
KLHL12	-0.256216	0.0143423	0.0558227
ADIPOR1	-0.0318332	0.618611	0.757989
CYB5R1	-0.16927	0.0491218	0.138161
TMEM183A	-0.00218294	0.95253	0.974404
BTG2	0.127486	0.00288362	0.0165217
ATP2B4	-0.194734	0.00441679	0.022825
LAX1	-0.312226	0.000479699	0.00394547
ZC3H11A	0.307776	0.00151962	0.00985998
ZBED6	-0.228683	0.0344184	0.107101
SNRPE	0.0896328	0.137242	0.285787
PPP1R15B	-0.139069	0.160486	0.317583
PIK3C2B	-0.166264	0.119021	0.260087
MDM4	-0.332138	1.1395e-05	0.000166037
RBBP5	0.0684464	0.4458	0.623489
DSTYK	-0.384383	0.000308022	0.00269077
NUAK2	-0.0690942	0.400027	0.582108
ELK4	0.0473159	0.606658	0.74924
NUCKS1	-0.194821	9.4299e-05	0.00100257
RAB29	-0.420189	8.01814e-10	2.9325e-08
SLC41A1	-0.0527754	0.626002	0.763251
SRGAP2	-0.00605352	0.933869	0.963278
IKBKE	-0.265855	0.000531416	0.00430627
RASSF5	-0.220133	2.6507e-06	4.79135e-05
EIF2D	-0.0396656	0.641699	0.774302
MAPKAPK2	-0.228173	0.028415	0.0926726
FCMR	-0.0555141	0.157327	0.313454
YOD1	-0.0146387	0.879383	0.932501
CD55	0.37162	2.53457e-09	8.63644e-08
CD46	-0.110823	0.02639	0.0879559
MIR29B2CHG	-0.16445	0.127216	0.273153
TRAF3IP3	-0.204843	6.86462e-12	3.24649e-10
UTP25	0.0229074	0.817295	0.89343
HHAT	-0.132535	0.171945	0.332851
RCOR3	0.0611664	0.481465	0.651746
TRAF5	-0.320959	1.2023e-05	0.000173345
LINC00467	0.0723448	0.49221	0.660868
SLC30A1	-0.127625	0.117593	0.257539
LPGAT1	-0.0507905	0.549051	0.704851
INTS7	-0.209397	0.0529868	0.145973
PPP2R5A	-0.124181	0.129486	0.276513
TMEM206	0.107128	0.295967	0.479738
NENF	0.123253	0.0817108	0.198611
NSL1	-0.149471	0.0510673	0.142103
TATDN3	-0.288755	0.00382085	0.0203804
FLVCR1-DT	-0.295837	0.00458518	0.0235307
FLVCR1	0.006452	0.949104	0.972178
ANGEL2	0.00730473	0.928184	0.959943
RPS6KC1	-0.313638	0.00285165	0.0163985
SMYD2	-0.220883	0.00694621	0.0320765
CENPF	0.0729131	0.460466	0.636023
GPATCH2	-0.091981	0.370491	0.55412
RRP15	0.108749	0.260646	0.440649
LYPLAL1	-0.190141	0.0500186	0.139975
EPRS	-0.195659	0.00174267	0.0109198
BPNT1	-0.148127	0.169836	0.330032
IARS2	0.101254	0.163988	0.32199
RAB3GAP2	-0.093722	0.286252	0.468461
DUSP10	-0.0750634	0.422396	0.601571
TAF1A	-0.145769	0.171775	0.332699
TAF1A-AS1	0.0770435	0.397707	0.579963
MIA3	-0.253761	0.000546949	0.00440832
AIDA	0.00390656	0.959638	0.977637
BROX	-0.0675294	0.465793	0.640196
AL392172.1	0.0301666	0.768418	0.860578
DISP1	-0.0926313	0.321055	0.506924
SUSD4	-0.0184822	0.837783	0.90724
CAPN2	-0.17306	0.000949623	0.00679665
TP53BP2	-0.103303	0.310564	0.496142
FBXO28	-0.162452	0.103052	0.234923
DEGS1	-0.247932	0.000227665	0.00207642
NVL	0.0363232	0.722952	0.829951
CNIH4	-0.0810578	0.269138	0.450761
WDR26	-0.115836	0.229425	0.405224
CNIH3	-0.110625	0.206245	0.376338
LBR	-0.125523	0.0206916	0.0735432
SRP9	0.0254531	0.521026	0.685208
AL591895.1	-0.0322861	0.712158	0.82372
TMEM63A	-0.228515	0.00070435	0.00537049
PYCR2	0.296524	0.00100364	0.00712287
SDE2	0.0850479	0.39815	0.580378
H3F3A	-0.207589	2.26639e-20	1.72687e-18
ACBD3	-0.101749	0.317118	0.502851
LIN9	-0.0177046	0.864107	0.923262
PARP1	-0.173887	0.00046367	0.00384244
ITPKB	-0.239561	0.00449153	0.0231149
COQ8A	-0.27004	0.00329829	0.0182502
ZNF678	-0.0651989	0.548574	0.704714
SNAP47	-0.0672959	0.462124	0.637469
JMJD4	0.0225234	0.838037	0.907258
ARF1	-0.219047	7.09284e-09	2.24921e-07
C1orf35	-0.153916	0.0539056	0.147826
MRPL55	-0.243683	0.00134915	0.00897686
GUK1	-0.067026	0.0745667	0.186834
IBA57	-0.158761	0.0878811	0.209479
OBSCN	-0.0246967	0.779048	0.867108
TRIM11	-0.36824	3.67161e-05	0.000457783
HIST3H2A	-0.124952	0.202311	0.371445
RNF187	-0.233801	0.000194203	0.0018119
RHOU	0.0345275	0.706019	0.819902
RAB4A	-0.0403925	0.540646	0.699517
CCSAP	0.100397	0.336796	0.521277
NUP133	-0.0163384	0.859804	0.920817
ABCB10	-0.200137	0.0621877	0.163279
TAF5L	-0.281847	0.00783491	0.034945
URB2	0.138135	0.212328	0.384136
GALNT2	-0.127948	0.257809	0.437504
COG2	-0.0306082	0.730809	0.835497
C1orf198	-0.0107134	0.882178	0.934201
TTC13	-0.233443	0.0176541	0.0650657
ARV1	0.0598698	0.540183	0.69901
FAM89A	0.0143621	0.885427	0.935835
C1orf131	-0.137263	0.0829374	0.200969
GNPAT	-0.25461	0.00085909	0.00632189
EXOC8	0.055936	0.570325	0.721505
SPRTN	0.0308179	0.745321	0.8448
EGLN1	-0.196025	0.0356863	0.109801
AL445524.1	0.131947	0.223596	0.398069
TSNAX	0.00869179	0.938145	0.965784
DISC1	0.0528513	0.621837	0.760455
MAP10	-0.266964	0.0107396	0.0447871
NTPCR	-0.242524	0.00978645	0.0416212
PCNX2	-0.141218	0.164264	0.322473
SLC35F3	-0.111077	0.0841669	0.203186
AL355472.1	0.0131539	0.906159	0.946893
COA6	-0.103524	0.148738	0.301489
TARBP1	-0.101055	0.346111	0.531531
IRF2BP2	-0.0657618	0.394866	0.577048
TOMM20	-0.199447	3.75982e-08	1.00372e-06
RBM34	0.243737	0.0095553	0.0408895
ARID4B	-0.333965	1.35384e-13	7.39024e-12
GGPS1	-0.155459	0.136681	0.284944
TBCE	-0.0942236	0.332375	0.517426
TBCE.1	-0.0940129	0.30712	0.492439
B3GALNT2	-0.108561	0.304926	0.490065
LYST	-0.226521	0.0173374	0.06432
GPR137B	-0.204996	0.0443186	0.12862
ERO1B	0.00561651	0.940945	0.967577
EDARADD	-0.0260628	0.790394	0.875096
LGALS8	-0.198196	0.0111382	0.0460815
HEATR1	-0.162647	0.0750512	0.187534
MTR	-0.283803	0.000220425	0.00202385
CHRM3-AS2	-0.024907	0.779023	0.867108
GREM2	-0.077695	0.422252	0.601468
FH	-0.0232146	0.814953	0.89228
OPN3	0.129727	0.204767	0.374325
CHML	-0.0809367	0.382821	0.565546
CEP170	-0.134705	0.158798	0.315184
SDCCAG8	-0.267204	0.0020033	0.0122726
AKT3	0.0467166	0.591353	0.736724
ZBTB18	0.013173	0.884487	0.935473
ADSS	0.186607	0.0030287	0.0171559
DESI2	-0.0679497	0.448943	0.626374
COX20	0.186898	0.00670589	0.0312296
HNRNPU	-0.111809	0.00527392	0.026148
EFCAB2	-0.067715	0.508421	0.674697
SMYD3	-0.23958	0.0171421	0.0637562
TFB2M	-0.0235772	0.82307	0.897775
CNST	-0.308033	1.03895e-08	3.16489e-07
SCCPDH	-0.0264047	0.802401	0.883753
AHCTF1	-0.0449558	0.567976	0.719797
ZNF670	0.10135	0.299277	0.483317
ZNF669	-0.257036	0.0123182	0.0497991
ZNF124	-0.00544868	0.953363	0.974915
AL390728.6	0.108088	0.274558	0.456155
AL390728.5	0.266769	0.0134846	0.0532398
ZNF496	-0.103687	0.287761	0.470188
NLRP3	0.0488069	0.664248	0.790812
SH3BP5L	0.0184229	0.892281	0.939821
ZNF672	-0.314318	0.00155691	0.0100308
ZNF692	-0.350841	0.00105585	0.0074013
PGBD2	0.0236068	0.824305	0.898498
SH3YL1	-0.228461	7.09321e-05	0.000792749
ACP1	-0.174677	0.00127277	0.00856113
TMEM18	-0.0628687	0.364825	0.549002
EIPR1	-0.486386	2.121e-06	3.9244e-05
TRAPPC12	-0.4902	8.05951e-08	1.98271e-06
ADI1	0.0854516	0.179882	0.342709
AC231981.1	-0.206476	0.0431442	0.12658
RNASEH1	-0.384142	1.19126e-05	0.000171981
RNASEH1-AS1	-0.378026	0.000550166	0.00442229
RPS7	-0.00548757	0.429642	0.606931
CMPK2	-0.135286	0.193489	0.360129
RSAD2	-0.0532059	0.626634	0.763726
RNF144A	-0.36676	0.000466148	0.00385715
LINC01871	0.646398	6.5537e-06	0.000104968
ID2	-0.20032	0.0569508	0.153454
KIDINS220	-0.165346	0.0602783	0.159367
ITGB1BP1	-0.103691	0.112801	0.250485
CPSF3	0.128263	0.197965	0.365665
IAH1	0.0242702	0.72725	0.833095
ADAM17	-0.00538292	0.955213	0.975538
YWHAQ	-0.0637675	0.187968	0.352718
TAF1B	-0.204324	0.0474518	0.134881
AC104794.2	-0.0475829	0.56077	0.713861
KLF11	0.0984524	0.352154	0.536946
HPCAL1	-0.153309	0.00553464	0.0270857
ODC1	-0.137424	0.0511377	0.142226
NOL10	-0.359179	0.000554087	0.00444698
PDIA6	-0.0616352	0.213938	0.386074
PQLC3	-0.234684	0.000703412	0.00536706
ROCK2	0.0717901	0.49644	0.664252
E2F6	-0.189043	0.0732497	0.184376
LPIN1	-0.246613	0.00150463	0.00979749
TRIB2	-0.267099	9.13955e-05	0.000980298
NBAS	-0.239666	0.00618257	0.0294168
DDX1	0.20141	0.0200882	0.071841
SMC6	0.0344397	0.721673	0.829603
GEN1	-0.424739	8.0351e-05	0.00088445
RDH14	-0.197658	0.0136039	0.0536143
LINC00954	-0.573532	8.85803e-08	2.1646e-06
TTC32	-0.0734749	0.383908	0.566238
AC013400.1	-0.0243318	0.777877	0.866484
WDR35	-0.0575828	0.577852	0.727927
LAPTM4A	0.0204501	0.745677	0.845029
PUM2	-0.0277297	0.698358	0.81472
RHOB	-0.0522282	0.617852	0.757777
HS1BP3	-0.169399	0.11326	0.251353
LDAH	-0.200098	0.0542513	0.14844
ATAD2B	-0.256682	0.00441856	0.022825
UBXN2A	-0.126635	0.152713	0.307331
WDCP	0.0870115	0.422582	0.601684
SF3B6	-0.0691463	0.186518	0.350905
FAM228B	0.201973	0.0555272	0.150915
ITSN2	-0.0888484	0.0969117	0.224993
NCOA1	-0.349521	0.000540141	0.00436409
PTRHD1	-0.0357863	0.607267	0.749661
CENPO	-0.0830073	0.369063	0.552663
ADCY3	-0.128379	0.142643	0.292539
DNAJC27	-0.255313	0.017485	0.064616
DNAJC27-AS1	0.141701	0.144975	0.295993
POMC	-0.0526247	0.611029	0.752721
DNMT3A	-0.0336956	0.709623	0.822364
DTNB	-0.309246	0.00088667	0.00646845
ASXL2	-0.202166	0.00997577	0.0422277
KIF3C	-0.0496114	0.529018	0.690504
RAB10	-0.0854834	0.185543	0.349661
GAREM2	-0.0947643	0.35112	0.536185
HADHA	-0.205344	7.77608e-06	0.000122059
HADHB	-0.215393	0.00288669	0.0165307
SELENOI	-0.224812	0.0363392	0.111265
SLC35F6	0.00548533	0.959515	0.977637
TMEM214	-0.151869	0.131046	0.277843
AGBL5	-0.12271	0.22682	0.402046
OST4	0.200955	9.74613e-16	6.25348e-14
KHK	-0.0717515	0.492054	0.660868
PREB	-0.264716	0.00148596	0.00972207
SLC5A6	-0.218985	0.0407331	0.121249
ATRAID	-0.196879	0.000779078	0.00584681
CAD	-0.15413	0.148833	0.301513
MPV17	0.00272864	0.968681	0.982107
GTF3C2	-0.21815	0.0195575	0.0703787
EIF2B4	-0.169731	0.0796603	0.195315
SNX17	-0.308604	1.90317e-08	5.48073e-07
ZNF513	-0.0406931	0.690292	0.809003
PPM1G	-0.203314	2.30013e-05	0.000306647
NRBP1	-0.0596536	0.298741	0.482737
KRTCAP3	-0.082639	0.433668	0.611594
IFT172	-0.143414	0.111897	0.248882
ZNF512	-0.155182	0.0786494	0.193615
GPN1	-0.0846373	0.346835	0.53201
SUPT7L	-0.340726	0.00019496	0.00181742
SLC4A1AP	-0.138969	0.10665	0.240428
MRPL33	0.244271	7.31635e-06	0.00011567
RBKS	-0.0763826	0.43183	0.609394
BABAM2	0.0253039	0.792014	0.876419
FOSL2	0.147879	0.0710362	0.180293
PPP1CB	-0.0185525	0.787413	0.873206
TRMT61B	-0.238706	0.0135709	0.0535225
WDR43	0.183567	0.0173718	0.0643916
CLIP4	-0.027524	0.745203	0.844754
YPEL5	-0.0758527	0.235982	0.413016
LBH	-0.199042	4.82313e-07	1.02557e-05
LCLAT1	-0.125593	0.196081	0.363289
EHD3	-0.0299817	0.75995	0.854208
MEMO1	-0.265933	0.0079802	0.035336
DPY30	-0.0757486	0.265635	0.446674
SPAST	-0.0670516	0.534205	0.694137
AL121658.1	-0.165711	0.0374226	0.113614
SLC30A6	-0.198595	0.0519243	0.143946
YIPF4	-0.183988	0.00784845	0.0349627
BIRC6	-0.200835	0.00172602	0.010834
TTC27	-0.215079	0.0339208	0.105883
FAM98A	-0.145151	0.153329	0.308174
FEZ2	-0.254258	0.00693541	0.0320418
STRN	-0.130049	0.199275	0.367223
HEATR5B	-0.054927	0.520108	0.68474
GPATCH11	-0.0571475	0.562617	0.715383
EIF2AK2	-0.141889	0.0820149	0.199174
CEBPZOS	-0.182289	0.0164617	0.0619615
CEBPZ	0.366325	6.06289e-10	2.24737e-08
NDUFAF7	-0.0923134	0.37168	0.555067
PRKD3	-0.0432116	0.681112	0.802271
AC006369.1	-0.0363177	0.676644	0.798895
CDC42EP3	-0.129711	0.0372984	0.113362
ATL2	-0.0715193	0.514912	0.680348
HNRNPLL	-0.110962	0.0972255	0.225578
GALM	-0.290902	0.000271176	0.00240723
SRSF7	-0.22934	5.54009e-11	2.39315e-09
GEMIN6	-0.0104432	0.916073	0.953077
DHX57	-0.120991	0.257392	0.437304
SOS1	-0.0852997	0.405553	0.587035
MAP4K3	0.0858627	0.4061	0.58725
AC007388.1	-0.479923	1.2886e-05	0.000184095
THUMPD2	0.0378287	0.711783	0.823719
EML4	-0.326666	1.17962e-12	5.96444e-11
COX7A2L	-0.0865133	0.0425959	0.125332
MTA3	-0.0376834	0.72219	0.829811
ZFP36L2	-0.625701	9.0034e-117	3.95141e-114
THADA	-0.144103	0.133234	0.280745
DYNC2LI1	0.0487901	0.623712	0.761474
LRPPRC	0.103344	0.161206	0.31858
PPM1B	-0.327489	9.6266e-06	0.000144294
SLC3A1	-0.156552	0.0835155	0.202184
PREPL	-0.0472117	0.639596	0.772954
CAMKMT	-0.091186	0.327976	0.513713
SRBD1	-0.278754	0.00803175	0.0355054
PRKCE	-0.203179	0.0437392	0.127533
ATP6V1E2	0.164526	0.129663	0.276558
RHOQ	0.0213736	0.815988	0.892891
PIGF	-0.0507964	0.578731	0.728266
CRIPT	-0.0560474	0.566167	0.718398
SOCS5	-0.0544137	0.588765	0.735136
MCFD2	-0.415878	1.33583e-05	0.000189119
TTC7A	-0.277139	0.00688224	0.0319155
CALM2	0.0151114	0.602849	0.746637
MSH2	-0.158878	0.100006	0.230089
KCNK12	-0.0578123	0.583083	0.73132
MSH6	-0.00733469	0.966172	0.981164
FBXO11	-0.190813	0.0528431	0.145787
AC079807.1	0.0613122	0.492431	0.661073
FOXN2	-0.00354249	0.966475	0.981164
PPP1R21	-0.335799	0.000101156	0.0010546
ASB3	0.253972	0.0147911	0.0571033
CHAC2	-0.00932338	0.915467	0.952808
ERLEC1	0.0490823	0.476236	0.64782
PSME4	-0.0165828	0.867782	0.925297
ACYP2	-0.106774	0.210699	0.382127
SPTBN1	-0.210509	0.00118272	0.00809187
RTN4	-0.269028	5.36847e-07	1.13057e-05
RPS27A	-0.156564	1.42058e-95	4.58428e-93
MTIF2	0.0148331	0.881215	0.933601
CCDC88A	-0.0784124	0.466265	0.640603
CFAP36	-0.0366337	0.586617	0.733209
PPP4R3B	-0.185885	0.00228109	0.0136022
AC015982.1	-0.227669	0.0346957	0.107748
PNPT1	-0.131478	0.168244	0.327706
VRK2	-0.0117803	0.898247	0.942936
FANCL	-0.115128	0.262074	0.442029
PAPOLG	-0.0215164	0.825646	0.899354
REL	-0.199133	0.00773047	0.0346119
PUS10	-0.123767	0.246973	0.426335
PEX13	0.105319	0.289021	0.471614
KIAA1841	-0.317909	0.00221498	0.0132729
C2orf74	0.0515759	0.580494	0.72924
USP34	-0.0488028	0.439776	0.617569
AC016727.1	-0.355738	0.00103495	0.00729789
XPO1	0.0343945	0.629934	0.766172
FAM161A	0.0465841	0.65032	0.780839
CCT4	-0.0463787	0.263014	0.443354
COMMD1	-0.174296	0.0303085	0.0973778
B3GNT2	0.126535	0.113509	0.251699
EHBP1	-0.207674	0.0432853	0.12685
WDPCP	-0.0670306	0.526301	0.688433
MDH1	-0.103323	0.0727251	0.183434
UGP2	-0.139609	0.0276999	0.090912
VPS54	0.0341925	0.72985	0.834659
PELI1	-0.433542	3.63239e-07	7.98689e-06
AC012368.1	0.0348903	0.744638	0.844359
AFTPH	-0.221956	0.00586336	0.0282409
SERTAD2	-0.0130485	0.889099	0.937909
SLC1A4	-0.168401	0.0385385	0.116358
CEP68	-0.179681	0.02663	0.088449
RAB1A	-0.250304	0.00387955	0.0206045
ACTR2	-0.0883022	0.0668548	0.171707
ETAA1	-0.173875	0.104391	0.237335
C1D	0.0497212	0.469303	0.643167
WDR92	0.0372525	0.673603	0.797331
PNO1	0.0166764	0.877818	0.931742
PPP3R1	0.0532101	0.526205	0.688433
AC017083.2	0.154946	0.149162	0.301968
AC017083.1	-0.145294	0.0730829	0.184083
PLEK	-0.386722	0.000159271	0.00153023
FBXO48	0.136171	0.20665	0.376894
APLF	-0.0104601	0.897271	0.942431
ARHGAP25	-0.0611248	0.330499	0.516129
GFPT1	-0.174085	0.0700793	0.178319
NFU1	0.00138837	0.995439	0.996984
AAK1	0.05188	0.26113	0.440981
ANXA4	-0.0400415	0.70295	0.817897
GMCL1	-0.214853	0.0046004	0.0235647
SNRNP27	0.0557302	0.519059	0.683934
MXD1	0.056725	0.601432	0.745977
PCBP1	-0.298022	1.62869e-34	2.15301e-32
C2orf42	-0.0759105	0.474009	0.646371
TIA1	0.123162	0.0959852	0.223314
PCYOX1	-0.100686	0.307124	0.492439
SNRPG	0.176285	2.82879e-05	0.000369055
FAM136A	-0.286349	0.000836245	0.00618698
TEX261	0.143879	0.183285	0.347028
NAGK	-0.18935	0.0301222	0.0968643
MCEE	0.0261169	0.795891	0.879496
MPHOSPH10	-0.0503913	0.496186	0.664164
PAIP2B	0.0343607	0.746307	0.845394
ZNF638	-0.150772	0.00947712	0.0406342
EXOC6B	0.0953439	0.378695	0.56134
SFXN5	-0.156264	0.0755291	0.188349
RAB11FIP5	0.0494043	0.630045	0.766194
SMYD5	0.0929345	0.386689	0.569059
PRADC1	0.0513995	0.627181	0.764093
CCT7	-0.192584	0.000153428	0.00148424
FBXO41	0.240285	0.0235504	0.0811034
ALMS1	-0.0472513	0.642625	0.775151
TPRKB	-0.0396695	0.605995	0.748758
DUSP11	-0.124544	0.0874823	0.208937
STAMBP	0.150715	0.0698101	0.177881
DGUOK	-0.0368964	0.475261	0.647047
TET3	-0.0338177	0.738259	0.840616
BOLA3	0.241772	0.000972	0.00693125
BOLA3-AS1	-0.115668	0.238224	0.415944
MOB1A	0.0248692	0.668918	0.79396
MTHFD2	-0.121414	0.139472	0.288649
DCTN1	-0.057683	0.442673	0.620228
WDR54	-0.244615	0.0033355	0.018409
INO80B	-0.119996	0.195263	0.361916
WBP1	0.0604273	0.425945	0.604355
MOGS	-0.322728	0.000759184	0.00571315
MRPL53	-0.0801374	0.474686	0.646664
CCDC142	-0.311925	0.00387045	0.0205948
TTC31	-0.2192	0.0322957	0.102118
PCGF1	-0.135631	0.173299	0.334398
AUP1	-0.406637	4.82562e-14	2.74335e-12
HTRA2	-0.178537	0.0487821	0.137522
DOK1	-0.128522	0.171947	0.332851
SEMA4F	0.0259716	0.808878	0.887945
HK2	-0.00456093	0.956239	0.975715
POLE4	-0.158025	0.012421	0.0500856
MRPL19	0.192724	0.0227178	0.0791553
GCFC2	-0.0369116	0.712159	0.82372
SUCLG1	-0.125483	0.054767	0.149478
TRABD2A	-0.123968	0.0892651	0.211766
TMSB10	0.13971	7.22488e-22	5.87196e-20
KCMF1	-0.0733162	0.479503	0.650712
TGOLN2	-0.139566	0.00786009	0.0349861
RETSAT	0.0431221	0.688123	0.807371
ELMOD3	-0.353431	0.000507451	0.00413652
CAPG	0.223964	0.0161823	0.0610774
MAT2A	-0.19185	0.000881846	0.00644611
GGCX	-0.189264	0.0758739	0.18873
VAMP8	-0.0123065	0.746407	0.845419
VAMP5	-0.136293	0.0280163	0.0915956
RNF181	-0.0899712	0.134299	0.282123
TMEM150A	0.0232095	0.831012	0.902848
USP39	-0.168414	0.03567	0.109801
C2orf68	-0.353793	0.000238798	0.00216895
GNLY	0.039179	0.426076	0.604384
ST3GAL5	-0.190278	0.0723035	0.18274
POLR1A	0.144326	0.187796	0.352658
PTCD3	-0.239784	0.00743229	0.0335585
IMMT	-0.31704	4.6945e-05	0.000563545
AC009309.1	-0.0458237	0.591844	0.737212
MRPL35	0.102224	0.286043	0.468356
KDM3A	0.0490114	0.56145	0.714478
CHMP3	0.0242888	0.719409	0.827916
RNF103	0.172836	0.111316	0.248004
RMND5A	0.0630662	0.533306	0.693569
CD8A	-0.173059	0.115851	0.25504
CD8B	-0.0618062	0.918931	0.954711
LINC01943	-0.199804	0.0451556	0.13036
CYTOR	-0.0620715	0.452892	0.629846
AC133644.2	-0.22882	0.0365523	0.111776
RGPD2	0.0308016	0.747036	0.845957
KRCC1	0.0440601	0.51418	0.679556
EIF2AK3	0.0169816	0.872756	0.928795
RPIA	-0.119081	0.126084	0.271734
IGKC	0.0909837	0.398242	0.580435
IGKV3-11	-0.0206746	0.0144965	0.0562624
IGKV3-15	-0.269916	0.00501325	0.0251166
AC103563.7	0.192012	0.0405457	0.120822
MAL	0.0524338	0.149789	0.302947
MRPS5	-0.12807	0.0411382	0.122256
ZNF514	-0.206833	0.0505343	0.140905
ZNF2	-0.0607492	0.540185	0.69901
FAHD2A	-0.147279	0.140726	0.290112
AC009237.14	0.0889278	0.321021	0.506924
LINC00342	-0.249734	0.0190893	0.0691931
ANKRD36C	-0.462602	1.84255e-08	5.33416e-07
GPAT2	-0.152084	0.102242	0.233612
DUSP2	0.633751	4.80155e-35	6.50403e-33
STARD7	-0.0911037	0.180105	0.342897
TMEM127	0.0299088	0.776393	0.865534
CIAO1	-0.19507	0.00544387	0.0267369
SNRNP200	-0.227705	0.000124098	0.00124917
AC021188.1	-0.124546	0.166352	0.325235
ITPRIPL1	-0.0350069	0.705824	0.819763
ARID5A	-0.554713	1.22888e-14	7.17195e-13
KANSL3	-0.0747376	0.45892	0.635065
LMAN2L	-0.201187	0.0594569	0.157957
CNNM4	0.0429745	0.610812	0.752721
CNNM3	0.0748973	0.477881	0.649327
ANKRD39	-0.3716	0.000107503	0.00111066
SEMA4C	0.0937819	0.381871	0.564472
FAHD2B	0.187154	0.0845404	0.203998
ANKRD36	-0.269581	0.00143772	0.00946291
AC092683.1	-0.314618	0.00379193	0.0202458
ANKRD36B	-0.50815	1.55925e-09	5.55459e-08
COX5B	0.0578919	0.0871785	0.208657
ACTR1B	-0.449666	8.84868e-09	2.75036e-07
ZAP70	-0.409336	1.51785e-19	1.11771e-17
TMEM131	-0.161448	0.101003	0.231746
INPP4A	-0.146024	0.0603675	0.159526
COA5	-0.0784428	0.324087	0.509877
UNC50	0.0709099	0.395279	0.577304
MGAT4A	-0.146762	0.00666374	0.0310994
AC109826.1	0.0854477	0.437581	0.615294
TSGA10	-0.232461	0.0252673	0.08525
LIPT1	-0.0646146	0.528892	0.690504
MITD1	0.00492234	0.946915	0.971258
MRPL30	0.100469	0.355234	0.539987
TXNDC9	-0.150931	0.0392902	0.118047
EIF5B	0.0848959	0.165797	0.324495
REV1	-0.2891	0.000645388	0.00501856
AFF3	0.02951	0.80599	0.885758
PDCL3	-0.162857	0.0347158	0.107748
RPL31	-0.119686	7.42731e-07	1.52894e-05
CNOT11	-0.186246	0.0548028	0.149533
RNF149	-0.340524	7.10351e-11	3.03267e-09
MAP4K4	-0.246157	0.00703113	0.0323733
IL18R1	-0.0179065	0.84076	0.909387
MFSD9	-0.0298656	0.778692	0.866952
TMEM182	-0.159638	0.116187	0.255575
MRPS9	-0.0364234	0.689879	0.808691
TGFBRAP1	-0.133394	0.21529	0.388005
AC012360.3	-0.154205	0.151092	0.304796
C2orf49	0.239855	0.0131159	0.0521025
NCK2	-0.257396	0.00347497	0.0189689
C2orf40	0.130205	0.173438	0.334426
UXS1	-0.0490648	0.474515	0.646664
GCC2	0.0461231	0.277601	0.459194
GCC2-AS1	-0.168093	0.0491163	0.138161
LIMS1	-0.106241	0.0358129	0.110044
RANBP2	0.0518091	0.468384	0.642148
CCDC138	-0.0792276	0.458491	0.634771
EDAR	0.00156246	0.985964	0.992511
SMIM37	0.239671	0.000256659	0.00229508
MIR4435-2HG	0.157569	0.126999	0.273009
BCL2L11	-0.0440565	0.669919	0.794701
ANAPC1	0.00103762	0.993507	0.996179
TMEM87B	0.0769717	0.296764	0.480533
FBLN7	-0.293739	0.000199268	0.00184972
ZC3H8	0.0644718	0.451749	0.62861
ZC3H6	-0.0347607	0.64531	0.777035
TTL	-0.0823886	0.43832	0.616096
POLR1B	0.0602923	0.557261	0.711352
CHCHD5	0.0258124	0.714989	0.824994
AC079922.2	-0.00370513	0.972868	0.98467
SLC20A1	0.0612419	0.449595	0.627044
PSD4	-0.0298122	0.751002	0.849134
PAX8	-0.131021	0.173557	0.334492
CBWD2	0.30005	0.000480624	0.00395012
RABL2A	-0.00394448	0.972886	0.98467
SLC35F5	-0.241868	0.0259435	0.0869289
ACTR3	-0.103333	0.00233868	0.0138778
DDX18	0.0314699	0.521445	0.685349
CCDC93	-0.11702	0.167834	0.327025
INSIG2	-0.0887683	0.35246	0.537259
C2orf76	-0.0357046	0.739363	0.841195
DBI	0.0295537	0.465244	0.639681
TMEM177	-0.148097	0.159337	0.315966
PTPN4	-0.16578	0.00770705	0.034543
EPB41L5	0.0231829	0.834165	0.905019
TMEM185B	-0.35449	0.00104332	0.00733867
RALB	-0.093545	0.356105	0.540821
CLASP1	-0.313385	0.00186297	0.0115614
NIFK-AS1	-0.0382172	0.699021	0.81498
NIFK	0.0271978	0.660186	0.788286
TSN	-0.176998	0.0226093	0.0789526
GYPC	-0.140417	0.000124985	0.0012558
BIN1	-0.182776	8.5369e-06	0.000131003
ERCC3	-0.0164055	0.833233	0.904176
MAP3K2	-0.101016	0.236172	0.413217
IWS1	-0.174828	0.022646	0.0790304
LIMS2	0.0798303	0.419426	0.598963
WDR33	-0.200587	0.00128044	0.00859813
SFT2D3	-0.210842	0.049902	0.13971
POLR2D	-0.146214	0.0875045	0.208944
AMMECR1L	0.0827242	0.447064	0.624546
AC012306.2	-0.0555764	0.594086	0.738879
SAP130	-0.18287	0.0755149	0.188349
UGGT1	-0.0707686	0.470381	0.64376
HS6ST1	-0.100585	0.215621	0.388408
SMPD4	-0.0566475	0.527645	0.689616
MZT2B	0.569747	1.67185e-36	2.38228e-34
CCDC115	-0.318937	8.50324e-06	0.000130669
IMP4	-0.13539	0.0471578	0.13415
PTPN18	0.175888	0.0253201	0.0853593
FAM168B	-0.0402597	0.673139	0.797024
PLEKHB2	-0.0657854	0.417884	0.597569
MZT2A	0.18485	0.000174272	0.00165177
MGAT5	-0.143983	0.129733	0.276558
CCNT2	-0.205114	0.0119138	0.0487029
RAB3GAP1	-0.172105	0.0230582	0.07991
ZRANB3	-0.141474	0.133466	0.281018
R3HDM1	-0.0607614	0.463049	0.638023
UBXN4	-0.125616	0.00392704	0.0207751
MCM6	0.0035711	0.970064	0.982934
DARS	-0.140942	0.01697	0.0633531
CXCR4	-0.423974	3.29527e-16	2.18581e-14
SPOPL	0.0260352	0.791683	0.876258
ARHGAP15	-0.0996648	0.0120613	0.0491051
GTDC1	0.067286	0.532664	0.692956
ZEB2	0.0156188	0.875115	0.92999
ACVR2A	0.0976322	0.351574	0.536504
ORC4	-0.0615096	0.476809	0.648351
MBD5	-0.270753	0.00153945	0.00995921
EPC2	-0.154372	0.127811	0.274002
KIF5C	0.00962899	0.974956	0.985965
MMADHC	-0.0990186	0.0838957	0.202758
RBM43	-0.0423441	0.655464	0.784805
NMI	-0.203441	0.00986306	0.0418474
RIF1	-0.186054	0.0150472	0.0577669
ARL5A	-0.235143	0.000153945	0.00148687
STAM2	-0.132361	0.218324	0.391222
PRPF40A	-0.0681756	0.210872	0.382239
ARL6IP6	-0.270618	0.000348927	0.00300269
LINC01876	-0.0426521	0.67297	0.797024
NR4A2	0.464063	5.74355e-05	0.00066475
GPD2	-0.192295	0.0656212	0.169371
CYTIP	-0.254202	3.43774e-10	1.32813e-08
ACVR1C	0.139854	0.160586	0.317583
ACVR1	0.0682243	0.520827	0.68516
PKP4	-0.166516	0.126818	0.272725
WDSUB1	-0.0242438	0.817108	0.893422
BAZ2B	-0.35053	0.000623494	0.00487249
AC009961.1	-0.00509676	0.960973	0.978293
MARCH7	-0.206104	0.00186889	0.0115785
LY75	-0.0320439	0.760253	0.854399
RBMS1	0.00137173	0.985491	0.992511
TANK	-0.103679	0.145716	0.297001
LINC01806	-0.0702444	0.489383	0.658754
PSMD14	-0.273832	0.00141572	0.00935176
DPP4	-0.0819916	0.338495	0.523093
IFIH1	-0.236429	0.0237412	0.0815944
GCA	-0.190203	0.0623924	0.1635
TTC21B	-0.0418714	0.692083	0.810063
STK39	-0.0367857	0.732689	0.836706
CERS6	-0.123882	0.253822	0.433485
FASTKD1	-0.286955	0.005403	0.0266195
PPIG	-0.252751	1.19685e-07	2.87349e-06
PHOSPHO2	0.0188903	0.869442	0.926437
SSB	-0.110305	0.0202055	0.0721662
METTL5	-0.18728	0.00317079	0.0177228
UBR3	-0.0580505	0.553981	0.708957
GORASP2	-0.143167	0.0207986	0.0737807
TLK1	-0.30985	7.53154e-09	2.38143e-07
METTL8	-0.0393913	0.674257	0.797364
DCAF17	-0.176297	0.0924092	0.216578
DYNC1I2	0.151687	0.0646923	0.167943
SLC25A12	0.0123459	0.905067	0.946293
HAT1	0.0785123	0.360741	0.545412
METAP1D	-0.337714	0.00172434	0.0108297
ITGA6	-0.264986	0.000123031	0.00124072
AC078883.1	-0.0553005	0.59471	0.739395
PDK1	-0.501406	7.18594e-07	1.48763e-05
CDCA7	-0.0483902	0.610903	0.752721
SP3	-0.02761	0.707801	0.82119
OLA1	-0.0840835	0.160867	0.318025
CIR1	0.0293158	0.656549	0.78561
SCRN3	-0.412102	8.47628e-05	0.000921722
GPR155	-0.162335	0.0915644	0.215173
WIPF1	-0.252703	2.25234e-08	6.43558e-07
CHN1	0.0856084	0.384111	0.566461
ATF2	0.13189	0.107096	0.241235
ATP5MC3	0.00486601	0.915725	0.952896
LNPK	0.00461678	0.965356	0.981003
MTX2	-0.0930145	0.327593	0.513258
HNRNPA3	-0.208131	6.63834e-07	1.37947e-05
NFE2L2	0.226008	0.000569776	0.0045367
AGPS	0.0399357	0.696368	0.813171
TTC30B	0.0485047	0.585576	0.732795
RBM45	-0.0882674	0.3992	0.58129
AC009948.1	0.0822984	0.386685	0.569059
PRKRA	-0.117909	0.129613	0.276558
PLEKHA3	-0.0350206	0.716945	0.826208
TTN-AS1	-0.292468	0.00376307	0.0201279
TTN	0.138409	0.320323	0.506351
CCDC141	-0.0346402	0.788767	0.873736
SESTD1	-0.224405	0.0251815	0.0850652
CWC22	-0.109589	0.174067	0.335182
UBE2E3	-0.032134	0.672538	0.796791
LINC01934	0.0681823	0.426038	0.604384
ITGA4	-0.229724	1.28895e-09	4.63683e-08
SSFA2	0.205783	0.0542011	0.148377
DNAJC10	-0.174877	0.0497174	0.139371
DUSP19	0.199502	0.0316515	0.100511
NUP35	0.00926039	0.926977	0.959439
ZC3H15	-0.0822993	0.107367	0.241598
ITGAV	-0.240611	0.0212408	0.0750819
WDR75	-0.00701182	0.918038	0.954694
SLC40A1	0.0132351	0.714069	0.824539
ASNSD1	0.107943	0.163681	0.321733
ANKAR	-0.148707	0.144919	0.295984
OSGEPL1	0.0283532	0.787744	0.873287
ORMDL1	-0.0899952	0.107958	0.242281
PMS1	-0.0416554	0.631594	0.76738
HIBCH	-0.157427	0.0803914	0.196536
INPP1	-0.00906932	0.928674	0.960259
MFSD6	-0.11634	0.251637	0.431242
NEMP2	-0.0663005	0.524461	0.687009
NAB1	0.0952171	0.376712	0.559762
GLS	-0.184988	0.0172157	0.0639655
STAT1	-0.265443	1.76386e-06	3.3425e-05
STAT4	-0.0746991	0.296582	0.480429
NABP1	-0.215727	0.0126761	0.0508157
SLC39A10	-0.0864981	0.233067	0.409219
STK17B	-0.0742146	0.0795766	0.19524
AC020571.1	-0.11971	0.254855	0.434273
GTF3C3	-0.0863254	0.38939	0.571863
PGAP1	-0.142674	0.175574	0.337314
ANKRD44	-0.158819	0.00151873	0.00985998
AC013264.1	-0.0643207	0.466967	0.641166
SF3B1	-0.0720788	0.10712	0.24124
COQ10B	-0.172979	0.022767	0.0792722
HSPD1	0.00851737	0.873957	0.929353
HSPE1	-0.0148047	0.73996	0.841195
MOB4	0.18578	0.0328807	0.103401
MARS2	-0.188153	0.0803406	0.196456
PLCL1	-0.284394	0.00679299	0.0315549
FTCDNL1	-0.0583415	0.518563	0.683526
C2orf69	-0.297934	0.00339956	0.0186221
TYW5	-0.228057	0.0351833	0.108741
MAIP1	-0.115566	0.273945	0.455413
SPATS2L	-0.18346	0.0881874	0.209981
KCTD18	-0.110993	0.270075	0.451577
SGO2	-0.0866889	0.40667	0.587567
BZW1	-0.115359	0.0336713	0.105224
CLK1	0.16758	0.00820938	0.036116
PPIL3	-0.128011	0.164677	0.323131
NIF3L1	-0.328933	0.000715158	0.00544155
ORC2	-0.154945	0.0892025	0.211663
AC005037.1	-0.149166	0.0893596	0.211898
FAM126B	0.0658098	0.484854	0.654667
NDUFB3	0.114995	0.0443349	0.12862
CFLAR	-0.17189	0.00212848	0.0129097
CASP10	-0.0666332	0.530357	0.691348
CASP8	-0.0274649	0.671302	0.795843
TRAK2	-0.03208	0.712507	0.823862
STRADB	-0.0865089	0.390281	0.572787
TMEM237	-0.0544253	0.512554	0.678226
ALS2	0.0181261	0.854815	0.917893
SUMO1	-0.102338	0.0356626	0.109801
NOP58	-0.143632	0.0112086	0.0462681
BMPR2	-0.0258494	0.811837	0.889858
FAM117B	-0.173131	0.0899773	0.212935
ICA1L	-0.0408013	0.643992	0.775874
WDR12	-0.263753	0.0133063	0.0527065
CARF	-0.0861761	0.419499	0.598963
NBEAL1	-0.102709	0.236858	0.414284
CYP20A1	-0.286757	0.000250719	0.00225114
ABI2	-0.0477373	0.62309	0.761054
CD28	-0.0550217	0.328771	0.514296
CTLA4	-0.251002	0.0148496	0.0572754
ICOS	-0.29188	0.000733352	0.00554708
INO80D	-0.136299	0.130339	0.277137
AC007383.2	0.21988	0.0433672	0.126941
NDUFS1	-0.185359	0.04166	0.123285
EEF1B2	-0.0601239	1.20749e-06	2.3574e-05
ZDBF2	0.110017	0.297962	0.48162
FASTKD2	-0.282622	0.00354138	0.0192356
KLF7	-0.202008	0.0492067	0.138329
CREB1	-0.197677	0.00322138	0.0179417
METTL21A	0.0570662	0.545428	0.702151
CCNYL1	0.118114	0.238645	0.416414
PLEKHM3	-0.221372	0.0404127	0.120557
IDH1	0.100732	0.318972	0.504944
PIKFYVE	-0.180153	0.0390217	0.117429
RPE	-0.226636	0.0334126	0.104654
LANCL1	-0.240086	0.0103408	0.043421
IKZF2	0.00884179	0.968295	0.981807
SPAG16	-0.213149	0.0387801	0.11683
BARD1	-0.212126	0.0414282	0.122891
ATIC	-0.135426	0.0411793	0.122345
MREG	0.0769368	0.380113	0.562834
PECR	-0.212016	0.0232482	0.0802894
TMEM169	0.0845142	0.419525	0.598963
XRCC5	-0.118158	0.00532316	0.0263207
LINC01963	-0.000791594	0.992056	0.995459
SMARCAL1	-0.117459	0.260861	0.440808
RPL37A	-0.195484	2.28055e-27	2.5275e-25
ARPC2	-0.224748	4.22654e-18	2.97267e-16
AAMP	-0.282172	9.78272e-05	0.00103064
PNKD	-0.019727	0.753104	0.850472
TMBIM1	-0.20967	0.000574529	0.00456461
SLC11A1	-0.018618	0.840673	0.909382
CTDSP1	-0.213309	0.000976668	0.00695844
USP37	0.0993012	0.327077	0.512873
CNOT9	0.0120376	0.899277	0.943308
ZNF142	-0.0387933	0.71828	0.827138
BCS1L	0.00398218	0.957387	0.976523
RNF25	-0.153425	0.121424	0.264285
TTLL4	-0.166971	0.0718879	0.181908
WNT10A	-0.122272	0.237307	0.414938
NHEJ1	0.276649	0.011153	0.0461136
CNPPD1	-0.140007	0.021736	0.0764873
RETREG2	-0.08967	0.271611	0.453112
ZFAND2B	-0.125231	0.0785206	0.193392
ATG9A	-0.20152	0.049548	0.138968
ANKZF1	-0.256209	0.00115596	0.00794192
STK16	-0.315155	0.000562995	0.00449576
TUBA4A	-0.196731	1.22437e-06	2.3861e-05
DNAJB2	-0.146196	0.11992	0.261634
DNPEP	-0.410122	6.08733e-08	1.56417e-06
GMPPA	-0.265709	0.0120579	0.0491051
CHPF	0.046238	0.674097	0.797364
STK11IP	-0.0961672	0.348104	0.533458
EPHA4	-0.247444	0.00872972	0.0378587
SGPP2	-0.149359	0.163378	0.321321
FARSB	-0.0710762	0.445828	0.623489
ACSL3	0.116659	0.144924	0.295984
WDFY1	-0.239676	0.0132543	0.0525427
MRPL44	-0.27321	0.00170284	0.0107439
CUL3	-0.0128765	0.887339	0.937224
DOCK10	-0.182515	0.000982131	0.00699282
RHBDD1	0.205772	0.0592842	0.157697
MFF	-0.090409	0.123846	0.268173
AGFG1	0.126173	0.213686	0.385746
TRIP12	-0.0240291	0.755975	0.852397
SP110	-0.135019	0.0186266	0.0678749
SP140	-0.112582	0.128106	0.274473
SP140L	-0.291934	7.78068e-05	0.000864065
SP100	-0.00137715	0.960166	0.977902
CAB39	-0.00672287	0.927299	0.95948
ITM2C	-0.154493	0.0909925	0.214519
GPR55	-0.0685611	0.403358	0.585015
PSMD1	-0.267838	0.00120073	0.0081778
NCL	-0.0591004	0.0599551	0.158819
PTMA	-0.057191	2.49639e-05	0.000329607
PDE6D	-0.0457431	0.605502	0.748571
COPS7B	-0.257265	0.00329143	0.0182392
DIS3L2	-0.149598	0.13211	0.279289
TIGD1	-0.00609608	0.955978	0.975538
EIF4E2	-0.0827373	0.216861	0.389683
AC073254.1	0.105945	0.292931	0.476224
GIGYF2	-0.0548229	0.511318	0.677477
INPP5D	-0.13287	0.0918701	0.215753
ATG16L1	-0.164147	0.105443	0.23898
DGKD	-0.139074	0.0996776	0.22952
USP40	-0.184836	0.0719577	0.182043
LINC01891	-0.208329	0.0526631	0.145363
ARL4C	-0.120338	0.00677347	0.0314776
COPS8	-0.00704195	0.930951	0.961717
COL6A3	3.82557	1.39693e-252	1.27726e-249
LRRFIP1	-0.222241	1.11826e-08	3.38005e-07
UBE2F	0.344439	0.000126637	0.00127008
SCLY	-0.117844	0.272103	0.453583
ILKAP	-0.143436	0.0480788	0.13607
PER2	0.237336	0.0312694	0.0996479
TRAF3IP1	-0.149674	0.114666	0.25311
ASB1	-0.115276	0.258064	0.437565
HDAC4	-0.0852369	0.41263	0.592977
AC062017.1	0.0494978	0.645826	0.7774
NDUFA10	-0.120611	0.0670566	0.172104
COPS9	0.13866	0.00721806	0.0329664
ANKMY1	-0.186543	0.0560021	0.151867
DUSP28	-0.167607	0.103173	0.235102
RNPEPL1	-0.132922	0.0560504	0.151875
CAPN10-DT	-0.314932	0.00122062	0.00828752
CAPN10	-0.0395339	0.705492	0.819638
SNED1	-0.189805	0.0642063	0.166942
MTERF4	-0.300865	1.93456e-06	3.62838e-05
PASK	-0.215842	3.81031e-05	0.000471797
PPP1R7	-0.10608	0.105112	0.238456
HDLBP	-0.132685	0.0595066	0.158017
SEPT2	-0.301828	3.7013e-07	8.11237e-06
FARP2	-0.0372627	0.712144	0.82372
STK25	-0.137859	0.0888234	0.2109
THAP4	-0.232262	0.00701472	0.0323521
ATG4B	-0.413676	9.38076e-07	1.88164e-05
DTYMK	-0.164706	0.0884174	0.210437
ING5	-0.24456	0.000720533	0.00547106
D2HGDH	-0.334726	0.00150754	0.00980483
PDCD1	-0.455445	8.38254e-06	0.00012954
TRNT1	-0.132868	0.0886058	0.210703
CRBN	-0.231669	3.65577e-05	0.000456327
SUMF1	-0.198842	0.0480067	0.136033
SETMAR	-0.0426642	0.683408	0.803854
ITPR1	-0.0483925	0.639114	0.772797
AC018816.1	0.441192	0.000151431	0.00147268
BHLHE40	0.286346	0.00369628	0.019851
ARL8B	-0.105114	0.185149	0.349287
EDEM1	-0.0498796	0.569469	0.72091
LMCD1	-0.11908	0.188373	0.353076
RAD18	-0.130492	0.225017	0.399755
SRGAP3	-0.0516685	0.582103	0.730359
THUMPD3-AS1	-0.478647	5.33474e-12	2.53388e-10
THUMPD3	-0.0727704	0.417244	0.597037
SETD5	-0.240769	0.000914388	0.00662222
MTMR14	-0.150237	0.0467027	0.133304
BRPF1	-0.161834	0.11047	0.246557
OGG1	-0.14872	0.141649	0.291099
CAMK1	-0.105361	0.257931	0.437504
TADA3	-0.197509	0.00138968	0.00919636
ARPC4	0.0485705	0.55532	0.709475
ARPC4-TTLL3	-0.0677231	0.433854	0.611778
TTLL3	-0.220908	0.0378413	0.114695
RPUSD3	-0.067774	0.373405	0.556646
JAGN1	-0.151973	0.0237451	0.0815944
CRELD1	-0.309173	0.00134149	0.00893136
PRRT3	-0.13485	0.204917	0.374421
EMC3	-0.184511	0.0155217	0.0590822
FANCD2	-0.321402	0.00306882	0.0173116
BRK1	-0.068904	0.0470721	0.134
VHL	-0.222494	0.00317733	0.0177413
IRAK2	-0.0899387	0.359585	0.544564
TATDN2	0.124451	0.254943	0.434273
SEC13	-0.148172	0.0276794	0.090912
ATG7	-0.402877	0.000197543	0.00183993
VGLL4	-0.0492012	0.613135	0.754183
TAMM41	-0.139811	0.134997	0.282885
TSEN2	-0.124785	0.247839	0.427226
MKRN2	-0.214282	0.0242265	0.0828055
RAF1	-0.184795	0.0233597	0.0806236
RPL32	0.0623633	2.16554e-20	1.66156e-18
IQSEC1	-0.102673	0.229906	0.405748
NUP210	-0.358715	2.46574e-07	5.54388e-06
HDAC11	0.0315887	0.732502	0.836639
WNT7A	0.0333928	0.739683	0.841195
CHCHD4	-0.102636	0.333252	0.518057
TMEM43	-0.0904186	0.284958	0.467171
XPC	-0.134835	0.0915119	0.215096
LSM3	-0.059921	0.366688	0.550539
SLC6A6	-0.167582	0.109107	0.244411
CCDC174	-0.016362	0.829423	0.901657
FGD5-AS1	-0.11041	0.169214	0.329102
NR2C2	-0.101549	0.275891	0.457608
MRPS25	-0.110529	0.159933	0.316921
RBSN	-0.424309	2.57409e-05	0.000338933
CAPN7	-0.229964	0.00173249	0.0108622
SH3BP5-AS1	0.302953	0.00633951	0.0299944
SH3BP5	-0.0710939	0.183391	0.347028
METTL6	-0.129632	0.22638	0.401461
EAF1	-0.157194	0.122205	0.265571
HACL1	-0.372076	9.59469e-05	0.00101615
BTD	-0.26661	0.00757618	0.0340959
ANKRD28	-0.212436	0.0471544	0.13415
DPH3	0.0202139	0.817379	0.893433
OXNAD1	-0.216125	1.24837e-05	0.000179282
RFTN1	-0.000296626	0.997902	0.998812
PLCL2	-0.212878	0.0235435	0.0811034
TBC1D5	-0.0271919	0.73551	0.838396
SATB1	-0.113905	0.146492	0.297981
RAB5A	-0.323348	6.77435e-05	0.000763123
KAT2B	0.021652	0.834378	0.905161
UBE2E1	-0.265199	0.00091888	0.0066416
NKIRAS1	-0.200482	0.0481427	0.13621
RPL15	-0.229946	3.60648e-60	7.60968e-58
NR1D2	-0.121064	0.187218	0.35192
TOP2B	-0.10695	0.192965	0.359215
NGLY1	-0.0578081	0.420065	0.599421
OXSM	-0.157436	0.14372	0.294306
SLC4A7	-0.182017	0.0109729	0.0455522
LINC02084	-0.41009	0.000197995	0.00184187
EOMES	-0.282453	0.00429205	0.022287
CMC1	0.0942416	0.263368	0.443815
AZI2	-0.162983	0.0577511	0.15497
TGFBR2	-0.30812	8.29311e-08	2.03107e-06
STT3B	-0.0897353	0.194091	0.360822
OSBPL10	-0.149355	0.0986757	0.228122
GPD1L	0.0338555	0.740628	0.841654
CMTM8	-0.12942	0.118582	0.259449
CMTM7	-0.166417	0.0055661	0.0271911
CMTM6	0.0792622	0.204457	0.374084
DYNC1LI1	-0.0878863	0.328263	0.513997
CNOT10	-0.224297	0.0177418	0.0653012
CCR4	0.0337	0.750645	0.848887
GLB1	-0.322347	0.00130172	0.00872476
CRTAP	-0.1211	0.065265	0.169008
UBP1	-0.132315	0.194191	0.360823
CLASP2	-0.148864	0.109985	0.245866
PDCD6IP	-0.246148	0.000101211	0.0010546
TRANK1	-0.112277	0.106539	0.240326
EPM2AIP1	-0.0668967	0.450354	0.627544
MLH1	-0.204814	0.0401964	0.120236
LRRFIP2	-0.116881	0.167684	0.326848
GOLGA4	-0.14575	0.00985103	0.0418189
VILL	-0.315357	0.00120814	0.00821804
PLCD1	-0.0691153	0.457928	0.634152
DLEC1	-0.0928994	0.325879	0.51167
ACAA1	-0.119457	0.0918043	0.215645
MYD88	-0.237016	0.00376132	0.0201279
OXSR1	-0.256366	0.00638515	0.0301844
ACVR2B	0.153386	0.120557	0.262763
EXOG	0.0742475	0.428328	0.606206
WDR48	-0.00500992	0.954738	0.975538
GORASP1	-0.0550086	0.6004	0.745203
CSRNP1	-0.187683	0.0653358	0.169072
SLC25A38	-0.153699	0.0421624	0.124256
RPSA	-0.391849	3.92538e-130	1.87258e-127
EIF1B	-0.119679	0.028437	0.0926726
ENTPD3-AS1	-0.105764	0.323167	0.508575
RPL14	-0.00558656	0.325493	0.511209
ZNF619	0.0441213	0.672672	0.796864
ZNF620	-0.189343	0.0237702	0.0816298
ZNF621	-0.311647	0.00402708	0.0211716
CTNNB1	-0.130601	0.076812	0.190574
ULK4	-0.00879378	0.933371	0.963227
TRAK1	0.105345	0.319097	0.505068
VIPR1	-0.422078	4.34286e-06	7.27478e-05
SEC22C	-0.0459904	0.585929	0.732795
SS18L2	-0.0333217	0.539305	0.698448
NKTR	-0.424878	1.11145e-16	7.52766e-15
HIGD1A	0.245232	0.0271369	0.0893907
POMGNT2	0.230844	0.0385993	0.116445
SNRK	-0.0919701	0.20122	0.369875
ANO10	-0.161201	0.126211	0.271899
ABHD5	-0.0586583	0.57663	0.726799
TCAIM	-0.246483	0.0170539	0.0635303
ZNF445	-0.0290247	0.767305	0.859525
ZNF852	0.16649	0.134386	0.282197
ZKSCAN7	-0.0776491	0.356791	0.541603
ZNF197	-0.0352011	0.74376	0.843902
ZNF502	-0.0563566	0.57094	0.722079
ZNF501	0.123005	0.230371	0.406306
KIAA1143	0.230495	0.00669767	0.0312179
TMEM42	-0.119651	0.209323	0.380435
ZDHHC3	-0.263266	0.00310304	0.0174241
EXOSC7	0.0498683	0.563008	0.715465
LARS2	-0.111458	0.294555	0.478213
LIMD1	-0.159356	0.139331	0.288496
SACM1L	-0.124083	0.133599	0.281191
LZTFL1	-0.166221	0.121037	0.263529
FYCO1	-0.15736	0.127889	0.274061
CCR2	-0.204818	0.0353451	0.109057
CCR5	0.0372944	0.661197	0.788978
ALS2CL	-0.188727	0.0802379	0.196248
CCDC12	-0.439114	2.71242e-11	1.20489e-09
NBEAL2	-0.06368	0.503621	0.671087
SETD2	-0.147078	0.0325484	0.102739
KIF9	0.178467	0.0571611	0.153835
KLHL18	0.109508	0.307029	0.492431
AC099778.1	-0.342026	0.000198108	0.00184187
PTPN23	-0.0438243	0.680874	0.802099
SCAP	-0.219851	0.0148746	0.0573451
ELP6	-0.377456	6.70142e-05	0.00075857
SMARCC1	-0.0273105	0.683889	0.803903
DHX30	-0.0132712	0.850968	0.915644
MAP4	0.0528051	0.472062	0.644875
ZNF589	-0.0587124	0.606236	0.748967
NME6	-0.251161	0.0033872	0.018583
CCDC51	-0.0726649	0.479146	0.650468
TMA7	0.281343	1.33701e-51	2.52925e-49
ATRIP	0.0185355	0.85373	0.917177
TREX1	-0.061327	0.585048	0.732528
SHISA5	-0.16985	9.34522e-05	0.000997429
PFKFB4	0.0873672	0.348437	0.533797
UQCRC1	-0.377139	1.4841e-08	4.3539e-07
SLC26A6	-0.0657463	0.544473	0.701416
NCKIPSD	0.0744412	0.495152	0.663832
IP6K2	-0.237534	0.00693577	0.0320418
PRKAR2A	-0.304388	0.000153537	0.00148424
SLC25A20	-0.109247	0.291623	0.474732
ARIH2OS	-0.0218044	0.851854	0.916507
ARIH2	-0.292256	1.54241e-05	0.000213409
P4HTM	-0.268792	0.00182623	0.0113655
WDR6	-0.457998	4.34778e-08	1.15227e-06
DALRD3	-0.210128	0.00188177	0.0116458
NDUFAF3	-0.107029	0.0335033	0.104851
IMPDH2	-0.023972	0.676141	0.798387
QRICH1	-0.0738999	0.34901	0.534152
QARS	-0.230953	0.00817095	0.0359758
USP19	0.129185	0.208483	0.379612
[truncated: 8,973 more rows]

## Sheet: memory CD8 2---disease
gene	shrunken_logFC	pvalue	padj
AL669831.5	-0.133811	0.192568	0.640921
LINC00115	0.000108601	0.275346
NOC2L	0.149555	0.121429	0.563066
KLHL17	0.000117755	0.141337
ISG15	-0.082971	0.314541	0.749826
C1orf159	0.000143324	0.0546159	0.447291
TNFRSF18	-0.251257	0.00887129
TNFRSF4	-0.330019	0.017924	0.291516
SDF4	-0.0261722	0.812693	0.953444
B3GALT6	-0.0993786	0.282057	0.727171
UBE2J2	0.272377	0.0167697	0.286127
ACAP3	-0.00922728	0.89127	0.975054
PUSL1	0.000139817	0.0111811	0.234037
INTS11	0.149955	0.12632	0.569604
CPTP	-0.0177014	0.861767	0.965514
DVL1	0.000119838	0.318207
AURKAIP1	-0.232466	0.0608556	0.461237
CCNL2	0.103758	0.304469	0.742693
MRPL20	-0.0605919	0.589203	0.887172
ATAD3C	-0.0266197	0.652302
ATAD3B	0.0377519	0.576708	0.881581
ATAD3A	0.000150233	0.0110989	0.233842
SSU72	0.150796	0.161576	0.606763
AL645728.1	0.000563877	0.992573
AL691432.2	0.0364572	0.494966
MIB2	0.0251491	0.802956	0.950838
MMP23B	0.000100901	0.225519	0.677978
CDK11B	-0.199332	0.112112	0.545977
SLC35E2B	0.131488	0.13695	0.579647
CDK11A	0.0973476	0.313766	0.749374
SLC35E2A	-0.0145041	0.900201	0.977912
NADK	-0.00636291	0.949281	0.989345
GNB1	-0.148721	0.195406	0.643273
PRKCZ	0.0697765	0.359213	0.785362
FAAP20	-0.255307	0.048975	0.429721
SKI	-0.176337	0.132493	0.573907
RER1	-0.00482821	0.994003	0.998947
PEX10	-0.161657	0.143539	0.586305
PLCH2	-0.265326	0.035197	0.380745
PANK4	0.0190053	0.778657	0.943822
AL139246.5	-0.0607094	0.498894	0.851221
TNFRSF14-AS1	-0.136531	0.126885	0.569913
TNFRSF14	0.0499072	0.620661	0.896799
AL139246.3	-0.0355668	0.555252
FAM213B	0.0733244	0.155215	0.599638
MEGF6	0.00316694	0.932525	0.985328
TPRG1L	-0.00910045	0.89362	0.975841
WRAP73	0.0596206	0.488289	0.845268
SMIM1	-0.352229	0.0258971
LRRC47	0.000682551	0.98563	0.997007
CEP104	0.13399	0.114575	0.55196
DFFB	0.0402707	0.449561	0.825165
C1orf174	-0.0149378	0.879269	0.970888
KCNAB2	-0.0421043	0.684127	0.913628
RPL22	-0.299852	1.27987e-05	0.00168417
ICMT	0.00204646	0.982338	0.996899
ACOT7	-0.208561	0.0108118
TNFRSF25	-0.0367482	0.718138	0.925125
NOL9	-0.257995	0.0439093	0.411505
ZBTB48	-0.0817653	0.388549	0.799571
KLHL21	0.0896459	0.0838411	0.497442
PHF13	-0.210979	0.0986404	0.52206
THAP3	0.0832239	0.305262	0.743497
DNAJC11	-0.0547868	0.530051	0.862823
CAMTA1	0.0681694	0.45728	0.830993
VAMP3	0.0187158	0.839014	0.958312
PER3	9.67997e-05	0.158223
UTS2	0.000101977	0.408227	0.808819
TNFRSF9	7.27398e-05	0.630936
PARK7	0.151084	0.141248	0.583398
RERE	0.0344813	0.716288	0.925036
ENO1	-0.340853	0.00887324	0.214162
GPR157	-0.0348781	0.5488
H6PD	0.0536334	0.423158	0.81509
SPSB1	-0.124792	0.156155
SLC25A33	0.112749	0.143224	0.586232
TMEM201	0.000118256	0.143873
PIK3CD	-0.0258395	0.805031	0.951068
CLSTN1	0.0878632	0.355049	0.784868
CTNNBIP1	-0.281042	0.0473286	0.425256
LZIC	0.129895	0.14073	0.583398
NMNAT1	-0.0353059	0.628701	0.900346
UBE4B	0.0286017	0.716877	0.925036
KIF1B	0.00392425	0.949899	0.989629
PGD	0.029231	0.744948	0.932374
DFFA	0.0187453	0.832775	0.956261
PEX14	0.082333	0.103345	0.531247
CASZ1	0.0001156	0.159853	0.604141
TARDBP	-0.496904	0.0121414	0.241733
SRM	-1.40128	1.51831e-05	0.00186986
EXOSC10	-0.0160929	0.865761	0.967172
MTOR	-0.11435	0.265051	0.713725
UBIAD1	0.0215963	0.787765	0.945594
FBXO2	0.00011669	0.190964
FBXO44	0.15233	0.108774	0.539711
FBXO6	-0.00749026	0.880884	0.971544
MAD2L2	-0.189014	0.128388	0.569973
AGTRAP	-0.0886216	0.42201	0.814733
MTHFR	-0.0949706	0.317124	0.751203
CLCN6	0.000113763	0.0707499	0.480979
KIAA2013	-0.539835	0.00961877	0.221048
PLOD1	-0.00608851	0.913927
MFN2	-0.131162	0.201562	0.6528
MIIP	-0.00737297	0.955786	0.990288
TNFRSF1B	0.129015	0.200369	0.651835
VPS13D	-0.0376807	0.684662	0.913961
DHRS3	0.0397283	0.554499	0.872484
PRDM2	0.047536	0.616365	0.896188
EFHD2	-0.390151	0.0181866	0.291516
CASP9	0.000132619	0.160131	0.604141
DNAJC16	0.0456463	0.541524	0.867449
AGMAT	0.0557768	0.287975	0.731332
DDI2	0.0732052	0.273055	0.71971
PLEKHM2	-0.11925	0.22197	0.675751
UQCRHL	0.000126007	0.0964324	0.517503
AL450998.2	0.048612	0.552132	0.87144
SPEN	0.143196	0.153152	0.598039
ZBTB17	0.0661613	0.201738	0.652931
ARHGEF19	0.0435311	0.415049	0.810831
FBXO42	0.123626	0.016034	0.280041
SZRD1	-0.134705	0.23915	0.691282
NECAP2	0.0904455	0.37131	0.786852
NBPF1	-0.11116	0.29922	0.739329
CROCC	-0.0748806	0.447068	0.824168
BX284668.5	0.0111308	0.881845	0.971667
BX284668.6	0.000109715	0.105625
ATP13A2	0.000148688	0.0412306	0.402092
SDHB	-0.126085	0.262271	0.711043
PADI4	0.0247127	0.646594
RCC2	0.0627988	0.225387	0.677978
IFFO2	-0.121547	0.205799	0.658272
UBR4	0.307706	0.00279238	0.110841
AL035413.1	0.000127429	0.190562
EMC1	0.0680512	0.185422	0.632966
MRTO4	-0.167105	0.143206	0.586232
AKR7A2	-0.0886031	0.415284	0.810831
PQLC2	-0.0452332	0.531299
CAPZB	-0.032041	0.738038	0.929761
MINOS1	-0.617847	0.000611742	0.0390807
NBL1	-0.0560552	0.525291	0.861124
TMCO4	0.0389405	0.46378	0.835784
OTUD3	0.000127412	0.0676127	0.471071
UBXN10-AS1	-0.247433	0.0110058
CAMK2N1	0.0219222	0.687843	0.915015
MUL1	0.0509778	0.490018	0.846104
PINK1	-0.380827	0.0227764	0.317663
DDOST	-0.125689	0.279449	0.725009
HP1BP3	0.0391129	0.693128	0.917486
EIF4G3	-0.0499207	0.525664	0.861124
ECE1	-0.0199558	0.848766	0.961921
NBPF3	0.0141263	0.840713	0.958791
USP48	0.376217	0.000112249	0.0104686
CDC42	0.128292	0.219407	0.67381
ZBTB40	0.0343897	0.606426	0.893309
KDM1A	-0.0634478	0.517218	0.856767
LUZP1	0.128186	0.0657763	0.468556
HNRNPR	-0.0161974	0.871186	0.968828
ZNF436	0.00387206	0.944691
TCEA3	0.000155016	0.0126707	0.246385
ID3	0.821228	0.000402049	0.0294816
MDS2	0.0283745	0.700179	0.919632
RPL11	-0.222337	8.51455e-09	2.15239e-06
ELOA	-0.107911	0.283083	0.728706
ELOA-AS1	0.000124437	0.0689624
PITHD1	-0.0699994	0.503147	0.852066
LYPLA2	-0.171617	0.148746	0.592582
GALE	0.0451397	0.398754	0.804473
HMGCL	0.00609281	0.939614	0.987364
FUCA1	-0.143087	0.168139	0.615633
CNR2	9.29803e-05	0.36089	0.785362
PNRC2	0.0876235	0.387612	0.799357
SRSF10	0.0564283	0.557083	0.873368
IFNLR1	0.000110577	0.2956	0.736968
STPG1	-0.0531594	0.398293
NIPAL3	-0.0108835	0.913157	0.982546
RCAN3	-0.0967643	0.366553	0.785719
AL445686.2	-0.00407798	0.959992	0.990727
SRRM1	-0.255081	0.029154	0.353157
RUNX3	-0.138266	0.227642	0.680765
SYF2	-0.0703828	0.501587	0.851999
RSRP1	0.0590696	0.575798	0.881165
TMEM50A	0.0456561	0.65568	0.907645
MACO1	0.0607886	0.469878	0.837958
LDLRAP1	0.0298694	0.766977	0.940343
MAN1C1	0.000109153	0.294647
SELENON	0.000118541	0.13316	0.574436
MTFR1L	0.0339881	0.670897	0.910132
STMN1	-0.14217	0.223323	0.67654
PAFAH2	-0.283295	0.039514	0.396627
PDIK1L	-0.028171	0.696432	0.918909
ZNF593	0.0242895	0.767402	0.940623
CEP85	-0.0910281	0.285794	0.729815
SH3BGRL3	-0.416591	4.64482e-06	0.000697159
UBXN11	-0.0418816	0.589693	0.887172
CD52	-0.315186	0.00256074	0.103355
CRYBG2	-0.0705159	0.250414
ZNF683	-0.373666	0.000839976	0.0477466
DHDDS	0.0294868	0.658453	0.907995
HMGN2	-0.0201256	0.840661	0.958791
RPS6KA1	-0.0524196	0.611339	0.89489
ARID1A	-0.165811	0.165458	0.612794
PIGV	0.0554878	0.288236	0.731332
ZDHHC18	-0.168516	0.142784	0.585894
GPN2	-0.0319998	0.68381	0.913628
GPATCH3	0.088384	0.0820557	0.495875
NUDC	0.110356	0.286102	0.729815
KDF1	0.000113826	0.217235
SLC9A1	0.000117205	0.0391322	0.394617
WDTC1	-0.383968	0.0209162	0.30911
TMEM222	-0.080437	0.450014	0.825205
SYTL1	-0.110235	0.310417	0.74809
MAP3K6	-0.0116178	0.864919	0.966881
WASF2	0.194775	0.0808099	0.495875
BX293535.1	9.52337e-05	0.310958
AHDC1	0.00014758	0.0327535	0.369284
FGR	-0.159499	0.0528138
IFI6	-0.0916718	0.328758	0.762208
FAM76A	-0.00342053	0.96078	0.991119
STX12	0.124247	0.197029	0.646401
PPP1R8	-0.651556	0.00535027	0.160608
THEMIS2	0.0722854	0.427491	0.816303
RPA2	0.0565992	0.55721	0.873368
XKR8	0.0429458	0.595375	0.889174
EYA3	-0.00967822	0.898626	0.97771
DNAJC8	0.140983	0.165939	0.612794
ATP5IF1	0.242659	0.0357319	0.382228
AL353622.1	-0.172439	0.0207048
SESN2	0.04032	0.444242	0.823633
MED18	-0.00375624	0.959399	0.990552
PHACTR4	-0.121975	0.251753	0.701561
RCC1	-0.0315025	0.722783	0.92673
TRNAU1AP	0.0166327	0.854864	0.964129
SNHG12	0.0639357	0.527981	0.861981
TAF12	-0.0605675	0.550905	0.87144
LINC01715	8.55758e-05	0.274438
GMEB1	-0.0806954	0.427241	0.816303
YTHDF2	0.00541578	0.946875	0.989024
EPB41	0.00930575	0.922233	0.9843
SRSF4	0.0283104	0.803366	0.951068
MECR	-0.0732216	0.411896	0.81019
MATN1-AS1	0.0435558	0.435539	0.820532
LAPTM5	0.20912	0.0252609	0.33177
PUM1	0.178777	0.0745647	0.489338
SNRNP40	0.00492961	0.943073	0.988344
ZCCHC17	0.0942046	0.287424	0.731146
PEF1	0.115149	0.204258	0.655637
PTP4A2	-0.773012	1.81931e-05	0.00216102
KHDRBS1	-0.249782	0.0373288	0.388965
TMEM39B	0.0990594	0.144573	0.587329
KPNA6	-0.2015	0.0912037	0.507381
TXLNA	-0.122963	0.237896	0.689968
CCDC28B	0.0600648	0.367687	0.785719
TMEM234	0.0431224	0.412953	0.810383
EIF3I	-0.0396577	0.712616	0.924352
LCK	0.410111	0.000724004	0.0437407
HDAC1	0.220171	0.0521481	0.442913
MARCKSL1	0.355177	0.010611	0.230118
FAM229A	9.49606e-05	0.362229
BSDC1	-0.00484961	0.963073	0.991959
ZBTB8OS	0.0635175	0.501463	0.851999
RBBP4	-0.355723	0.0158651	0.278199
YARS	0.129651	0.187463	0.635892
S100PBP	0.118953	0.174347	0.621997
RNF19B	-0.0938958	0.237937	0.689968
AK2	-0.166783	0.163557	0.609581
AZIN2	0.0447837	0.408712
TRIM62	0.000110187	0.0933688
ZNF362	0.0153846	0.822989	0.955285
PHC2	0.0339627	0.526064	0.861124
SMIM12	0.0168047	0.854254	0.964129
AC114490.3	0.000102721	0.199423
AC114490.2	-0.277941	0.0339704
TMEM35B	-1.06107	0.000171913	0.0146141
ZMYM6	-0.667912	0.00688996	0.183847
ZMYM1	0.0579653	0.388839	0.799655
SFPQ	0.0065005	0.947689	0.989024
ZMYM4	-0.197434	0.100412	0.526947
KIAA0319L	0.0744808	0.345163	0.776105
NCDN	-0.0613973	0.485346	0.844913
AC004865.2	0.00488969	0.952073	0.989713
PSMB2	-0.0667143	0.521475	0.858917
C1orf216	0.0624316	0.225462	0.677978
AGO4	-0.0452035	0.573238	0.880153
AGO1	0.0207131	0.775133	0.942641
AGO3	-0.00785683	0.927178	0.984875
ADPRHL2	0.0690669	0.402787	0.80675
TRAPPC3	0.0199874	0.845672	0.960454
MAP7D1	-0.0398014	0.681624	0.913333
THRAP3	0.059174	0.555641	0.872988
EVA1B	8.92698e-05	0.470726
STK40	-0.0258437	0.75777	0.936285
LSM10	-0.0355393	0.731981	0.929041
MRPS15	-0.015637	0.89049	0.97471
LINC01137	0.0894131	0.0810881	0.495875
ZC3H12A	-0.114069	0.280442	0.726094
MEAF6	0.149084	0.174727	0.622359
SNIP1	-0.0383488	0.67051	0.910132
GNL2	0.000174495	0.00025039	0.0198781
C1orf109	-0.158042	0.137131	0.579789
YRDC	-0.294061	0.0377281	0.391378
C1orf122	-0.126152	0.227682	0.680765
MTF1	0.0467957	0.483313	0.843607
INPP5B	0.0862611	0.0920229	0.508557
SF3A3	0.0849034	0.401541	0.806048
FHL3	0.0217109	0.796105	0.948572
UTP11	-0.193781	0.10469	0.533117
RRAGC	0.00701416	0.936098	0.986464
AL139260.1	-0.0301386	0.611595
MYCBP	-1.2116	0.00118309	0.0617168
AKIRIN1	0.112552	0.281712	0.726962
NDUFS5	-0.222143	0.043589	0.410312
MACF1	0.114719	0.29179	0.734522
PABPC4	-0.136168	0.239063	0.691281
HPCAL4	-0.016244	0.770131
PPIE	0.213713	0.0301305	0.356436
TRIT1	0.0282826	0.600362	0.891218
CAP1	-0.00123317	0.977342	0.996178
PPT1	-0.0528823	0.59042	0.887172
RLF	0.0854549	0.346797	0.777985
AL050341.2	-0.00973075	0.913898	0.982764
ZMPSTE24	-0.208937	0.0831891	0.497146
SMAP2	0.140023	0.182096	0.63092
ZFP69B	9.67316e-05	0.287535
ZFP69	-0.0481074	0.435697
EXO5	-0.287623	0.0389713	0.394617
ZNF684	9.1755e-05	0.390535
NFYC-AS1	0.000117033	0.138448
NFYC	0.0214507	0.819565	0.954511
CITED4	-0.153914	0.137543	0.580472
CTPS1	-0.0584256	0.479346	0.843024
SCMH1	0.0669178	0.364275	0.785719
HIVEP3	0.0778656	0.245506	0.696635
FOXJ3	-0.142437	0.203429	0.654654
PPCS	0.0974879	0.336087	0.769145
CCDC30	7.5397e-05	0.685803
PPIH	0.0287157	0.771293	0.941512
YBX1	-0.261348	0.00512009	0.156661
P3H1	0.0238494	0.755052	0.935697
C1orf50	0.0470457	0.482114	0.843507
AC098484.3	-0.0954944	0.281372	0.726962
SVBP	-0.114382	0.302511	0.741117
ERMAP	-0.120069	0.187769
ZNF691	-0.109136	0.267424	0.71457
SLC2A1	-0.0551329	0.5533	0.87209
EBNA1BP2	0.0290794	0.726088	0.927062
ELOVL1	0.145527	0.117432	0.554871
MED8	0.0549768	0.538218	0.865582
SZT2	0.0710175	0.407526	0.808139
HYI	0.0632415	0.22333	0.67654
KDM4A	-0.00689725	0.907305	0.981395
KDM4A-AS1	-0.0206993	0.710751
ST3GAL3	0.0571851	0.267036	0.714547
IPO13	0.028286	0.652722	0.906841
DPH2	-0.0375375	0.679302	0.912317
ATP6V0B	0.141408	0.163421	0.609581
DMAP1	0.0662479	0.414952	0.810831
ERI3	-0.00347523	0.989959	0.998095
RNF220	-0.0117803	0.884673	0.971775
TMEM53	0.000125382	0.222645
ARMH1	-0.0998137	0.276703	0.72265
RPS8	0.0711429	0.0614819	0.461237
PLK3	0.25915	0.0107007	0.230118
EIF2B3	-0.0935753	0.355666	0.784868
HECTD3	0.113837	0.0268086	0.341677
UROD	0.0098871	0.908239	0.981475
MUTYH	0.0820586	0.342469	0.772787
TOE1	-0.042405	0.62055	0.896799
TESK2	-0.0465635	0.54538	0.868687
CCDC163	0.00011045	0.0891605
PRDX1	-0.136717	0.21863	0.673312
AKR1A1	0.0449875	0.632285	0.900744
NASP	-0.0307959	0.753677	0.935016
GPBP1L1	0.113741	0.242664	0.694172
TMEM69	0.032884	0.661057	0.908495
IPP	0.052445	0.317025	0.751203
MAST2	-0.000521652	0.994121
PIK3R3	-0.0420135	0.469617
POMGNT1	-0.0816329	0.377142	0.792049
LRRC41	0.0664565	0.323728	0.757214
UQCRH	0.137798	0.152661	0.597337
NSUN4	0.0893192	0.0807894	0.495875
MKNK1	0.0204896	0.795818	0.948542
MOB3C	0.0689598	0.178488	0.625978
ATPAF1	0.0176571	0.833423	0.956261
EFCAB14	0.00434772	0.963878	0.992072
CMPK1	0.145859	0.175231	0.622471
SPATA6	0.000110478	0.420308
BEND5	-0.000613494	0.994359
FAF1	0.0262897	0.758403	0.93649
CDKN2C	0.00014053	0.077707	0.4901
RNF11	0.115622	0.210444	0.664319
EPS15	-0.0117566	0.901542	0.978505
OSBPL9	-0.0282075	0.777975	0.943822
NRDC	0.0590086	0.544999	0.86864
TXNDC12	0.157218	0.0927746	0.508557
KTI12	-0.0325538	0.701735	0.919878
BTF3L4	-0.105525	0.338032	0.769145
ZFYVE9	0.0204298	0.754408	0.935559
CC2D1B	-0.0191665	0.811264	0.952909
PRPF38A	0.00729071	0.945335	0.988614
TUT4	0.0335659	0.738412	0.929761
GPX7	0.00137468	0.9885	0.997639
SHISAL2A	0.0677855	0.484758	0.844215
COA7	8.06296e-05	0.398623
ZYG11B	-0.119031	0.229328	0.682674
ECHDC2	0.0919459	0.310904	0.74832
SCP2	0.174351	0.101771	0.528944
CPT2	0.000154249	0.0164048	0.283425
C1orf123	-0.0131323	0.902151	0.978663
MAGOH	-0.02647	0.761833	0.938828
LRP8	8.12831e-05	0.40975
LINC01771	0.000101341	0.363123
AC119428.2	0.00010361	0.386145
NDC1	0.00410071	0.951683	0.989713
YIPF1	0.000131079	0.0422552	0.407125
HSPB11	-0.0106143	0.893658	0.975841
LRRC42	-0.0228722	0.774008	0.942406
TMEM59	0.0784145	0.44463	0.823656
TCEANC2	0.0489132	0.352589	0.783164
MRPL37	-0.0506778	0.611105	0.89489
SSBP3	-1.02798	0.00122217	0.0624477
TTC4	-0.132188	0.204711	0.656179
PARS2	-0.0147004	0.798085
TTC22	0.000120004	0.119595	0.56013
DHCR24	0.0740228	0.156439	0.600143
USP24	0.0726282	0.384592	0.79723
MIR4422HG	7.19678e-05	0.664196	0.910132
OMA1	-0.130983	0.22716	0.679993
MYSM1	0.108334	0.158198	0.602082
JUN	0.0465777	0.604826	0.893309
FGGY	-0.0112463	0.869393	0.968373
HOOK1	0.0551503	0.289582	0.732539
NFIA	0.0001259	0.0816558	0.495875
TM2D1	-0.0365098	0.730368	0.928399
PATJ	0.0790163	0.23965	0.691521
USP1	0.136497	0.163659	0.609581
DOCK7	0.000122063	0.0925974	0.508557
ATG4C	0.0710157	0.169875	0.617177
ALG6	0.0407874	0.586871	0.886528
ITGB3BP	-0.0940615	0.327694	0.76154
EFCAB7	-0.258186	0.0447136	0.41557
PGM1	0.120633	0.184394	0.63092
JAK1	0.0492991	0.590061	0.887172
LEPROT	0.0664747	0.410662	0.81019
LEPR	8.84389e-05	0.465191
PDE4B	0.131442	0.179787	0.627703
MIER1	-0.00239547	0.968976	0.9938
SLC35D1	0.0105762	0.876735	0.970826
IL12RB2	0.000106991	0.135825
SERBP1	-0.0550349	0.597441	0.890244
GADD45A	-0.198295	0.048394	0.429018
LRRC40	0.0654728	0.202761	0.654038
SRSF11	0.332826	0.0096728	0.221759
ANKRD13C	-0.0178948	0.833002	0.956261
HHLA3	0.015555	0.779079	0.943822
ZRANB2	0.154226	0.14887	0.592582
LRRIQ3	0.000117748	0.127953
FPGT	0.000110871	0.105681
CRYZ	0.0585173	0.256834	0.706312
TYW3	0.0733191	0.363825	0.785719
ACADM	0.0666908	0.470462	0.837958
RABGGTB	0.0010771	0.99614	0.999574
PIGK	0.00714407	0.925101	0.984875
AK5	-0.0453647	0.50118
AC118549.1	0.0812052	0.395246	0.801812
USP33	0.0101048	0.926216	0.984875
MIGA1	0.0345503	0.652424	0.906841
FUBP1	-0.0644961	0.513441	0.855138
DNAJB4	0.000137549	0.0876424	0.503794
IFI44L	-0.129718	0.114069	0.551448
IFI44	-0.0540785	0.522757	0.859398
AL359504.2	-0.0597385	0.438089
PRKACB	0.0362873	0.716238	0.925036
RPF1	-0.0147455	0.866368	0.967487
GNG5	0.0877124	0.374448	0.789735
CTBS	0.143346	0.0900622	0.505928
SSX2IP	0.0234257	0.665847
MCOLN2	-0.0689396	0.451721	0.826836
WDR63	9.90119e-05	0.121349
SYDE2	9.76383e-05	0.500539
C1orf52	0.107061	0.266855	0.714547
BCL10	-0.0736326	0.43527	0.820532
ZNHIT6	0.0776739	0.249284	0.698548
ODF2L	0.151976	0.138962	0.581506
SH3GLB1	-0.194423	0.112108	0.545977
SELENOF	0.111514	0.323743	0.757214
HS2ST1	0.0692154	0.298572	0.739329
LMO4	-0.0420601	0.651715	0.906841
PKN2	0.0420234	0.645674	0.90496
GTF2B	-0.167863	0.154043	0.599083
KYAT3	-0.0814128	0.409604	0.809947
RBMXL1	-0.0742194	0.399229	0.804995
GBP3	-0.163018	0.146944	0.588959
GBP1	-0.0812386	0.425129	0.816303
GBP2	0.0352931	0.752221	0.934769
GBP4	-0.219264	0.076409	0.4901
AC099063.4	0.0710404	0.287633	0.731146
GBP5	-0.55028	0.00236495	0.0983452
LRRC8B	0.0580574	0.378602	0.792979
LRRC8C-DT	7.19337e-06	0.994039	0.998947
LRRC8C	-0.207107	0.096008	0.516923
LRRC8D	-0.000219793	0.997033	0.999707
ZNF326	-0.105423	0.298165	0.739329
ZNF644	0.0560173	0.570009	0.879169
CDC7	-0.0172307	0.766624	0.940343
TGFBR3	0.0662573	0.433852	0.819638
BTBD8	-0.0322576	0.615925
GLMN	0.134907	0.00909736	0.217928
RPAP2	0.183495	0.0539653	0.446512
GFI1	0.000136064	0.029534	0.354005
RPL5	-0.182685	0.000784981	0.0457001
FAM69A	0.134021	0.0570231	0.451277
MTF2	0.0300684	0.745347	0.932509
TMED5	-0.02186	0.829721	0.955993
CCDC18	-0.0247628	0.76346	0.939283
DR1	0.100949	0.291088	0.734294
DNTTIP2	0.452225	0.000890462	0.0488787
GCLM	0.161269	0.0642234	0.464833
ABCD3	0.0324217	0.632031	0.900744
CNN3	0.000108941	0.271734
ALG14	-0.181125	0.0788448	0.492127
RWDD3	-0.223115	0.0856382	0.501034
PTBP2	0.0825157	0.109208	0.540706
DPYD	-0.0275156	0.786978	0.945209
AGL	0.150077	0.035425	0.381033
SLC35A3	-0.204072	0.0777275	0.4901
MFSD14A	-0.0095764	0.921008	0.9843
SASS6	0.0663939	0.207928	0.660314
TRMT13	-0.00827733	0.911456	0.981993
DBT	0.0358347	0.501744	0.851999
RTCA-AS1	9.29924e-05	0.35877
RTCA	0.0614831	0.489584	0.846051
CDC14A	0.00308384	0.944933	0.988614
EXTL2	-0.023359	0.689327	0.916162
SLC30A7	0.0295441	0.715397	0.925036
DPH5	-0.0351416	0.67035	0.910132
AC093157.1	-0.0380222	0.680601	0.9125
AL109741.1	-0.37478	0.0158996	0.278199
S1PR1	0.133796	0.200843	0.651913
RNPC3	0.116399	0.197686	0.647177
AMY2B	9.59483e-05	0.186316
PRMT6	0.0482335	0.466914	0.836319
VAV3	0.0563391	0.401705	0.806048
SLC25A24	0.0908284	0.264264	0.713057
AL359258.2	-0.0963305	0.244094
FAM102B	9.63742e-05	0.164585	0.610996
HENMT1	0.0746309	0.311858	0.748888
PRPF38B	0.0512277	0.617481	0.896188
STXBP3	0.109321	0.110661	0.54398
GPSM2	0.00010372	0.168707
CLCC1	0.000153088	0.0145245	0.26325
WDR47	-0.000560252	0.993041	0.998945
TAF13	-0.00627917	0.909402
AL356488.3	-0.0504023	0.423411
TMEM167B	-0.10371	0.312506	0.748888
KIAA1324	-0.0567657	0.447018	0.824168
SARS	-0.095185	0.366579	0.785719
PSMA5	0.0434895	0.665611	0.910132
ATXN7L2	0.000141796	0.0632809	0.46367
CYB561D1	0.0256233	0.750334	0.934313
AMIGO1	-0.147101	0.153408	0.598457
GNAI3	-0.110473	0.300329	0.73951
AMPD2	0.0413181	0.558953	0.873703
GSTM4	0.0800558	0.241672	0.692548
GSTM2	0.000109657	0.107013
GSTM1	0.00011026	0.000466232	0.0326907
GSTM3	0.000138942	0.00887162	0.214162
CSF1	0.000100034	0.28109
AHCYL1	0.0293726	0.666719	0.910132
STRIP1	0.0259158	0.765576	0.940176
KCNC4	0.00010091	0.262279
RBM15	0.0321939	0.632636	0.900744
LAMTOR5	0.0507528	0.622803	0.898111
AL365361.1	0.0211881	0.794259	0.947357
KCNA3	0.0545747	0.587852	0.886903
CD53	-0.108234	0.308195	0.746288
LRIF1	0.00842519	0.927091	0.984875
DRAM2	0.178683	0.0594338	0.456635
CEPT1	0.0449614	0.575226	0.881139
AL355816.2	0.035	0.513769	0.855138
DENND2D	0.219895	0.0722324	0.484131
CHI3L2	0.000113459	0.222245	0.675751
WDR77	0.070322	0.36968	0.785719
ATP5PB	-0.0285706	0.783613	0.943942
C1orf162	-0.379661	0.0206855	0.307713
RAP1A	0.258044	0.029493	0.354005
DDX20	0.0596069	0.250901	0.700893
ST7L	-0.0208907	0.776373	0.943272
CAPZA1	0.0214332	0.831014	0.956261
MOV10	0.000159256	0.00579492	0.167904
RHOC	-0.760391	0.00248096	0.100585
SLC16A1	0.0533912	0.309785	0.747951
SLC16A1-AS1	0.0303612	0.652218	0.906841
LRIG2	0.0638634	0.340421	0.770861
PHTF1	0.028736	0.670567	0.910132
RSBN1	0.0548762	0.582973	0.885382
PTPN22	0.0786397	0.42089	0.814728
AP4B1	0.0761599	0.137354	0.58027
DCLRE1B	0.000135622	0.103266
HIPK1	-0.0725435	0.447403	0.824168
TRIM33	-0.104092	0.298165	0.739329
BCAS2	0.165188	0.0902289	0.506099
NRAS	0.131216	0.0598573	0.458524
CSDE1	0.062446	0.511652	0.854653
SIKE1	0.152335	0.0584621	0.454726
TSPAN2	-0.0384714	0.635721	0.901052
VANGL1	0.000113002	0.182713	0.63092
ATP1A1	-0.100585	0.364311	0.785719
CD58	-0.0283268	0.771312	0.941512
CD2	-0.128888	0.27019	0.717197
CD101	9.20094e-05	0.27762	0.72265
TTF2	0.000137031	0.0168634	0.286201
MAN1A2	0.209811	0.0502562	0.433358
TENT5C	-0.0364858	0.70158	0.919878
GDAP2	0.00535311	0.928667	0.984875
WDR3	0.000136266	0.0246939	0.327774
WARS2	-0.0204087	0.784267	0.944194
AL359915.2	-0.133767	0.158325	0.602325
PHGDH	0.0246477	0.650178	0.906135
NOTCH2	0.00728041	0.928064	0.984875
SEC22B	0.133427	0.141266	0.583398
NBPF26	-0.667221	0.00552259	0.162698
LINC00623	-0.376638	0.0176953	0.290463
SRGAP2C	-0.00533978	0.936119	0.986464
AC239800.3	-0.100102	0.292306	0.734858
AC246785.3	-1.20781	0.000889299	0.0488787
NBPF15	0.1738	0.0798667	0.495607
SRGAP2B	-0.188016	0.035067
AC245014.3	-0.0313471	0.657941
NBPF20	-0.0619527	0.393268	0.801336
GPR89A	0.000131574	0.038617	0.393703
CD160	8.1658e-05	0.493956
RNF115	-0.0116451	0.910382	0.981726
POLR3C	0.0399707	0.670355	0.910132
NUDT17	0.000101955	0.238707
PIAS3	0.06946	0.301169	0.740095
PEX11B	0.0852349	0.341466	0.771249
RBM8A	-0.546574	0.0013012	0.0651009
LIX1L	0.00170552	0.996003	0.99954
ANKRD34A	-0.0393964	0.506034
AC243547.2	-0.074172	0.282649
POLR3GL	-0.0123869	0.888423	0.973686
TXNIP	-0.103657	0.299547	0.739329
NBPF10	0.000153693	0.0163336	0.282704
NOTCH2NL	8.78966e-05	0.324878
NBPF12	0.0204696	0.816536	0.953941
PRKAB2	-0.0395509	0.617195	0.896188
AC242426.2	0.000117213	0.307101
CHD1L	0.0233625	0.772769	0.942273
BCL9	-0.0298105	0.648279
ACP6	0.000131702	0.0222269	0.314978
GPR89B	0.0866039	0.199754	0.65121
NBPF11	0.0534567	0.507976	0.853874
PPIAL4G	9.36124e-05	0.10194
NBPF14	-0.0286886	0.790416	0.945896
PDE4DIP	-0.254908	0.0552807	0.449947
NBPF9	-0.0157834	0.833126	0.956261
AC245297.3	-0.24222	0.0667922	0.470655
NBPF19	0.0772701	0.433287	0.819638
HIST2H2BF	0.000105785	0.362797
AC239868.2	-0.0757542	0.171803
HIST2H2AC	-0.063309	0.447031	0.824168
HIST2H2AB	0.000107554	0.365997
BOLA1	0.0590924	0.379177	0.792979
SV2A	9.96073e-05	0.281702
SF3B4	0.0398996	0.683168	0.913628
OTUD7B	0.0734376	0.155257	0.599638
VPS45	0.10872	0.0364518	0.38606
PLEKHO1	0.00165889	0.984885	0.996923
ANP32E	-0.0461584	0.66037	0.908495
APH1A	-0.0423355	0.687841	0.915015
C1orf54	-0.0275452	0.688194	0.915015
MRPS21	-0.0226374	0.810551	0.952668
PRPF3	0.128213	0.162268	0.608283
RPRD2	0.0848861	0.323394	0.757214
TARS2	0.00989611	0.883843	0.971667
MCL1	-0.0646451	0.539635	0.866317
ENSA	-0.0866903	0.423941	0.81578
GOLPH3L	0.0192535	0.8008	0.949807
CTSS	0.0556747	0.559741	0.874477
ARNT	0.109735	0.106697	0.535035
SETDB1	0.0178345	0.854951	0.964129
CERS2	0.0258484	0.778133	0.943822
MINDY1	9.34398e-05	0.374142
PRUNE1	0.0442127	0.584375	0.885419
C1orf56	0.02652	0.614001	0.895052
CDC42SE1	0.0397352	0.683586	0.913628
MLLT11	-0.0664088	0.445662	0.824168
GABPB2	0.0345374	0.646171	0.90496
TNFAIP8L2	-0.0641477	0.517734	0.857179
SCNM1	-0.264987	0.0507942	0.436761
VPS72	-0.0638264	0.522672	0.859398
PIP5K1A	0.125955	0.0672412	0.471071
PSMD4	-0.00796236	0.920123	0.9843
ZNF687	0.0153485	0.850168	0.962943
PI4KB	-0.0905124	0.378664	0.792979
RFX5	0.0124809	0.885359	0.972061
PSMB4	0.0277047	0.761285	0.938695
POGZ	0.0755245	0.424965	0.816303
SNX27	0.102735	0.212362	0.668144
MRPL9	0.0529378	0.607964	0.893801
TDRKH	-0.014258	0.850486	0.96302
TDRKH-AS1	-0.136748	0.16945
C2CD4D	0.000112667	0.230819
THEM4	-0.0896523	0.39205	0.801146
S100A10	-0.150455	0.116665	0.553424
S100A11	-0.0674668	0.567026	0.878383
S100A6	-0.21727	0.02565	0.333415
S100A4	-0.391415	0.0024354	0.099551
AL162258.2	-0.00767861	0.924515
CHTOP	-0.0483959	0.636715	0.901091
SNAPIN	-0.114638	0.296521	0.737349
ILF2	0.138841	0.183204	0.63092
INTS3	0.111593	0.0288702	0.353157
SLC27A3	-0.167685	0.1454	0.588036
GATAD2B	0.0940583	0.319823	0.753516
DENND4B	0.0628549	0.406137	0.807332
CRTC2	0.0288566	0.756814	0.936247
SLC39A1	0.0858891	0.0938786	0.510799
CREB3L4	-0.382907	0.0167157	0.285713
JTB	0.132498	0.204852	0.656253
AL358472.2	-0.00817214	0.896154
RPS27	-0.4869	3.89779e-21	2.67444e-18
TPM3	-0.142164	0.146104	0.588458
C1orf43	0.141324	0.189022	0.63835
UBAP2L	-0.0289737	0.763764	0.939283
HAX1	-0.0983707	0.381373	0.795542
ATP8B2	-0.0630266	0.508737	0.853874
IL6R	0.00720115	0.896465	0.976908
UBE2Q1	0.012247	0.858123	0.964792
ADAR	0.2018	0.0743403	0.489338
PMVK	-0.228741	0.0865267	0.502221
PBXIP1	0.0615635	0.547359	0.869433
PYGO2	-0.0265074	0.786128	0.944887
AL451085.2	0.000110179	0.0924768
SHC1	-0.0376819	0.682342	0.91355
CKS1B	-0.183491	0.122583	0.564529
FLAD1	0.0154818	0.873991	0.969425
ZBTB7B	0.0732843	0.157339	0.60092
ADAM15	0.0706131	0.17447	0.621997
EFNA4	0.00628403	0.907355	0.981395
SLC50A1	0.0959416	0.241532	0.692548
DPM3	0.0446344	0.648251	0.905496
KRTCAP2	-0.176206	0.10148	0.528944
TRIM46	0.000105541	0.166017
THBS3	9.61652e-05	0.299785
MTX1	-0.107417	0.314237	0.749581
GBA	0.0589267	0.374585	0.789735
FAM189B	-0.052607	0.52487	0.861119
SCAMP3	0.205839	0.0268633	0.341677
CLK2	-0.273253	0.0487097	0.429018
FDPS	0.0262287	0.788979	0.945594
RUSC1	0.0753829	0.325381	0.75938
ASH1L	0.414543	0.00361635	0.130107
ASH1L-AS1	-0.01	0.902409	0.978832
MSTO1	0.0254129	0.744909	0.932374
YY1AP1	-0.0212418	0.822799	0.955285
DAP3	0.022637	0.821503	0.955285
GON4L	0.0341693	0.716832	0.925036
SYT11	0.0409002	0.544908	0.86864
RIT1	0.0262564	0.718966	0.925292
KHDC4	0.136253	0.0555056	0.449947
ARHGEF2	0.0843418	0.375311	0.789938
SSR2	0.00294165	0.932483	0.985328
UBQLN4	-0.0886733	0.358661	0.785362
LAMTOR2	0.0864274	0.355203	0.784868
LMNA	0.000117804	0.238974	0.691281
SEMA4A	0.000114073	0.203233	0.65424
SLC25A44	0.0776572	0.132049	0.573907
PMF1	0.000110243	0.256134	0.70549
SMG5	0.0629504	0.435701	0.820656
TMEM79	0.061921	0.237463	0.689352
GLMP	0.103168	0.129033	0.570204
CCT3	-0.0696033	0.52805	0.861981
MEF2D	-0.0653053	0.481116	0.843507
TTC24	-0.10635	0.307004	0.74555
NAXE	-0.0366837	0.757574	0.936285
GPATCH4	0.0553385	0.510278	0.854257
ISG20L2	-0.173902	0.141564	0.583398
RRNAD1	0.0145042	0.787659	0.945594
MRPL24	-0.122194	0.266269	0.714463
HDGF	0.0372645	0.645082	0.90496
PRCC	0.0237493	0.801728	0.950086
SH2D2A	0.0305304	0.74856	0.933974
ARHGEF11	0.000104744	0.343092
ETV3	0.0215234	0.73126	0.928717
FCRL3	-0.221217	0.0890423	0.504031
PYHIN1	0.252842	0.0232571	0.320068
IFI16	0.245456	0.0366215	0.386578
AIM2	-0.17003	0.0262399
DUSP23	-0.00698173	0.950124	0.989687
FCRL6	-0.337434	0.0277724	0.34692
TAGLN2	-0.3102	0.010517	0.229982
PIGM	-0.0302548	0.717841	0.925085
IGSF8	-0.0914091	0.409847	0.81019
PEA15	0.0679848	0.187274	0.635892
DCAF8	-0.011306	0.912242	0.982288
AL139011.1	-0.00501216	0.920611
PEX19	-0.0804637	0.414204	0.810831
COPA	0.104715	0.252973	0.702873
NCSTN	0.0421847	0.565615	0.877046
SLAMF6	-0.0397072	0.680398	0.9125
CD84	-0.0386208	0.723046	0.926737
SLAMF1	0.1897	0.0534032	0.446211
CD48	-0.112775	0.299921	0.739329
SLAMF7	0.00413256	0.945574	0.988614
LY9	0.076163	0.430482	0.818121
CD244	0.0301862	0.656975	0.907949
F11R	0.000108776	0.302458
TSTD1	0.0862589	0.392077	0.801146
USF1	0.00996139	0.893269	0.975639
ARHGAP30	0.0775555	0.454357	0.828818
PFDN2	-0.0214098	0.832856	0.956261
NIT1	0.00181746	0.972631	0.994589
DEDD	0.0313637	0.740588	0.93019
UFC1	-0.116905	0.277205	0.72265
USP21	0.10221	0.221088	0.675345
PPOX	0.0611184	0.362689	0.785719
B4GALT3	-0.0121212	0.934163	0.985857
NDUFS2	0.00774742	0.931188	0.985056
FCER1G	-0.396162	0.00323403	0.121828
TOMM40L	0.0142468	0.793279
MPZ	8.62088e-05	0.386461
SDHC	0.0979158	0.288315	0.731332
AL592295.4	9.86636e-05	0.137023
FCGR3A	-0.0378182	0.53037
FCRLB	-0.0222083	0.694044
DUSP12	0.0455268	0.608759	0.894079
ATF6	-0.00727259	0.918171	0.9843
UHMK1	0.299499	0.0130593	0.249956
UAP1	0.123008	0.0164629	0.283919
HSD17B7	0.111584	0.148994	0.592646
RGS5.1	0.000107069	0.30508
NUF2	8.97859e-05	0.289068
MGST3	-0.2184	0.0812859	0.495875
ALDH9A1	-0.0481724	0.638949	0.901767
TMCO1	-0.218647	0.0822203	0.495875
AL451074.2	-1.40277e-07	1
UCK2	0.0160795	0.766518	0.940343
POGK	-0.01196	0.892174	0.975492
TADA1	0.0173775	0.818834	0.954511
GPA33	0.0463396	0.387324	0.799104
POU2F1	0.000131839	0.0276649	0.346249
CD247	0.0733021	0.468374	0.837363
CREG1	0.0290651	0.691845	0.917051
AL031733.2	9.28461e-05	0.418089
RCSD1	0.0708873	0.493652	0.848218
MPZL1	0.000108013	0.161257
MPC2	0.15438	0.133828	0.575324
DCAF6	0.0721901	0.370577	0.786447
TIPRL	-0.00327524	0.973769	0.994721
SFT2D2	-0.0468611	0.624762	0.898111
XCL2	-0.23892	0.0292438	0.353798
XCL1	-0.280277	0.0134192	0.254104
ATP1B1	0.0164364	0.763682
NME7	0.0173568	0.781788	0.943942
BLZF1	0.0581071	0.433775	0.819638
SLC19A2	0.000110507	0.423612
F5	-0.0472587	0.424006
C1orf112	-0.0850073	0.313877	0.749374
SELL	0.0353414	0.845327	0.960439
METTL18	-0.039246	0.649948	0.906135
SCYL3	0.0606337	0.424338	0.816303
KIFAP3	-0.0104324	0.902662	0.978996
GORAB	0.0412764	0.537192	0.864946
FMO4	0.000102076	0.393581
PRRC2C	0.0846355	0.397528	0.803309
VAMP4	-0.215111	0.0902447	0.506099
METTL13	0.0426138	0.569561	0.879169
PIGC	-0.048821	0.64571	0.90496
SUCO	0.00381016	0.973653	0.994721
FASLG	0.0341917	0.634574	0.900744
AL645568.1	-0.0529536	0.405055
PRDX6	0.0453922	0.654059	0.907539
KLHL20	0.109717	0.106689	0.535035
CENPL	0.000129684	0.0461845	0.421651
DARS2	0.0260758	0.631041	0.90073
ZBTB37	0.000131471	0.0236407	0.320752
RC3H1	-0.266472	0.0476816	0.42647
RABGAP1L	0.103427	0.295006	0.736826
CACYBP	0.0273587	0.810066	0.952641
MRPS14	0.0781576	0.360588	0.785362
KIAA0040	0.2288	0.0326669	0.369284
COP1	0.0474068	0.58338	0.885419
RALGPS2	0.00151201	0.986821	0.997097
FAM20B	-0.0247895	0.713662	0.924556
TOR3A	0.0673314	0.42295	0.81509
ABL2	0.0580039	0.267168	0.714547
SOAT1	0.139659	0.0791359	0.493424
TOR1AIP2	-0.144503	0.173219	0.620678
AL353708.3	0.0135586	0.83757
TOR1AIP1	0.0642783	0.488835	0.845319
CEP350	0.249158	0.0316415	0.365857
QSOX1	0.0812819	0.227065	0.67992
ACBD6	0.191615	0.046674	0.422573
XPR1	0.0585432	0.262157	0.711043
STX6	0.110742	0.029773	0.355279
MR1	-0.155444	0.15295	0.597684
IER5	0.000126293	0.0935098	0.510799
GLUL	-0.0633985	0.533053	0.863501
RNASEL	0.000167389	0.00119502	0.0617168
NPL	-0.0663238	0.419984
DHX9	-0.197556	0.116565	0.553424
SMG7	0.115601	0.181906	0.630827
ARPC5	0.233342	0.0464488	0.422126
TSEN15	0.0189193	0.848437	0.961921
C1orf21	-0.0998333	0.220094	0.674317
EDEM3	-0.1393	0.216135	0.671759
FAM129A	0.00368763	0.955243	0.99021
RNF2	-0.023709	0.789645	0.945741
TRMT1L	-0.00631219	0.924837	0.984875
SWT1	-0.0121595	0.873188	0.969068
IVNS1ABP	0.00293987	0.971604	0.994589
TPR	-0.00343345	0.985943	0.997007
ODR4	0.054877	0.296077	0.736981
RGS1	0.000143646	0.00706161	0.184256
AL136454.1	-0.195245	0.0926232	0.508557
RGS2	0.0139567	0.839608	0.958419
UCHL5	0.11431	0.216486	0.671894
TROVE2	0.148429	0.143542	0.586305
GLRX2	-0.0607129	0.519186	0.8584
CDC73	0.0229271	0.816445	0.953941
CFH	-0.0397209	0.400968
ZBTB41	0.000940649	0.987413	0.997276
DENND1B	-0.0668241	0.493406	0.848184
NEK7	0.103428	0.287632	0.731146
PTPRC	0.126997	0.160554	0.604579
AL157402.2	7.28626e-05	0.622206
MIR181A1HG	0.0636264	0.353886	0.784048
ZNF281	0.101038	0.218736	0.673312
DDX59	0.0850591	0.264116	0.713057
GPR25	-0.0113564	0.943319	0.988386
KIF21B	-0.0601824	0.539914	0.866317
TMEM9	-0.0522446	0.551765	0.87144
CSRP1	-0.0501032	0.60888	0.894079
AC096677.1	-0.0754308	0.335941
NAV1	9.44421e-05	0.525031
IPO9	0.107641	0.0373335	0.388965
TIMM17A	-0.413473	0.0175783	0.290463
RNPEP	0.02171	0.797179	0.949258
ARL8A	0.0078316	0.911277	0.98191
PTPN7	0.173476	0.0996199	0.524931
LGR6	8.19907e-05	0.380915
UBE2T	0.0285611	0.590772	0.887172
PPP1R12B	0.025817	0.724671	0.926737
KDM5B	0.0689516	0.440439	0.822325
RABIF	-0.410787	0.0189602	0.297115
KLHL12	0.0518735	0.441307	0.822751
ADIPOR1	0.194333	0.076299	0.4901
CYB5R1	0.18201	0.0313265	0.364313
TMEM183A	-0.0605045	0.590311	0.887172
BTG2	0.127043	0.220644	0.674357
ATP2B4	0.136467	0.170428	0.617675
LAX1	0.0640112	0.423446	0.815319
ZC3H11A	-0.206431	0.0970382	0.518192
ZBED6	-0.0611672	0.4532	0.827807
SNRPE	-0.0819661	0.444354	0.823633
SOX13	8.46834e-05	0.557613
PPP1R15B	0.0944318	0.163723	0.609581
PIK3C2B	0.000141545	0.0282039	0.350035
MDM4	0.187867	0.0690572	0.475871
RBBP5	0.0839617	0.268843	0.716141
DSTYK	0.0305636	0.683899	0.913628
NUAK2	-0.0646144	0.483225	0.843607
ELK4	-0.142496	0.200382	0.651835
NUCKS1	0.12581	0.228933	0.682674
RAB29	0.0684307	0.490792	0.846104
SLC41A1	-0.0685686	0.484374	0.844139
SRGAP2	-0.0996222	0.253997	0.702938
IKBKE	0.043286	0.640465	0.902628
RASSF5	0.00841346	0.925845	0.984875
EIF2D	0.123285	0.143254	0.586232
MAPKAPK2	0.0427105	0.624024	0.898111
IL10	0.000100106	0.379051	0.792979
FCMR	0.359516	0.0132489	0.252517
YOD1	-0.0270997	0.641712
CD55	-0.0138364	0.887158	0.972947
CR1	7.90298e-05	0.448589
CD46	0.0495477	0.640894	0.902833
MIR29B2CHG	0.0332138	0.537112	0.864946
TRAF3IP3	0.163399	0.107645	0.536945
UTP25	-0.22406	0.0768617	0.4901
HHAT	0.0123936	0.830983
RCOR3	0.0448373	0.59256	0.888235
TRAF5	0.0733133	0.432927	0.819638
LINC00467	0.000123373	0.0622105	0.462345
SLC30A1	-0.0573494	0.372317
LPGAT1	-0.127602	0.243301	0.695374
INTS7	0.0171756	0.751243	0.93453
PPP2R5A	-0.14846	0.195552	0.643533
TMEM206	0.128815	0.0645901	0.465456
NENF	-0.265399	0.0546657	0.447291
NSL1	-0.0984153	0.353035	0.783381
TATDN3	0.0277211	0.721335	0.92649
FLVCR1-DT	-0.0488813	0.416554	0.810831
FLVCR1	-0.0671197	0.376735	0.791365
ANGEL2	0.00136044	0.99562	0.999365
RPS6KC1	0.0693292	0.181583	0.630097
SMYD2	0.0586783	0.509461	0.853874
CENPF	9.36118e-05	0.681872
GPATCH2	0.0736386	0.150859	0.594403
RRP15	-0.106323	0.294021	0.735791
LYPLAL1	0.0818931	0.22524	0.677978
EPRS	-0.120842	0.276783	0.72265
BPNT1	-0.168111	0.12404	0.567418
IARS2	-0.065051	0.524015	0.860312
RAB3GAP2	0.0315477	0.717813	0.925085
DUSP10	0.000104961	0.134569	0.576571
TAF1A	0.000126076	0.0775836	0.4901
TAF1A-AS1	9.48098e-05	0.175653
MIA3	0.0143975	0.88314	0.971667
AIDA	-0.0173676	0.860968	0.965386
BROX	-0.231837	0.0729645	0.485632
AL392172.1	0.0493079	0.478499	0.842289
DISP1	0.000105312	0.180897
CAPN2	0.153862	0.156188	0.600048
TP53BP2	0.00432021	0.94557	0.988614
FBXO28	0.0686652	0.302215	0.740769
DEGS1	-0.0267016	0.788142	0.945594
NVL	0.00602256	0.940018	0.987405
CNIH4	0.0186504	0.832428	0.956261
WDR26	-0.125564	0.229299	0.682674
CNIH3	-0.0317521	0.599718
LBR	0.0529579	0.619331	0.896799
SRP9	-0.145179	0.181393	0.629956
EPHX1	-0.0392123	0.487308
AL591895.1	-0.0359744	0.561518
TMEM63A	0.0542075	0.569316	0.879169
PYCR2	0.0415731	0.574343	0.880629
SDE2	0.0613005	0.236652	0.688455
H3F3A	0.0146606	0.813795	0.953513
ACBD3	-0.0284683	0.731283	0.928717
LIN9	0.000121106	0.0827	0.496397
PARP1	0.0963764	0.343667	0.774452
ITPKB	0.018663	0.833474	0.956261
PSEN2	-0.0192619	0.735354
COQ8A	0.053068	0.497749	0.850423
ZNF678	0.0447755	0.403412	0.807332
SNAP47	-0.391751	0.0199052	0.302022
JMJD4	0.000140376	0.00707791	0.184256
ARF1	0.154848	0.137019	0.579647
C1orf35	-0.0188723	0.842072	0.95945
MRPL55	-0.0879577	0.404855	0.807332
GUK1	-0.164819	0.130477	0.571259
IBA57	0.000101745	0.411595
OBSCN	-0.0522263	0.582952	0.885382
TRIM11	-0.0139441	0.880322	0.971393
HIST3H2A	-0.0927086	0.313935	0.749374
RNF187	0.089177	0.393577	0.801336
RHOU	-0.0720572	0.248114
RAB4A	-0.0659647	0.526095	0.861124
CCSAP	0.000103389	0.176834
NUP133	-0.00276416	0.987554	0.997314
ABCB10	0.000126375	0.0917596	0.507761
TAF5L	0.000107685	0.149642	0.593323
URB2	0.000125544	0.078843	0.492127
GALNT2	0.0524956	0.620738	0.896799
COG2	-0.00499358	0.952181	0.989713
TTC13	0.0930127	0.256539	0.705934
ARV1	-0.0596681	0.502955	0.852066
FAM89A	-0.0292107	0.629415	0.900639
C1orf131	0.126432	0.0702316	0.480174
GNPAT	0.0812003	0.412637	0.810383
EXOC8	0.0616434	0.351187	0.781808
SPRTN	0.0395566	0.587807	0.886903
EGLN1	-0.0594373	0.551259	0.87144
AL445524.1	0.000108021	0.315662
TSNAX	0.0317085	0.546649	0.869266
DISC1	0.0155149	0.784917
MAP10	0.0333615	0.549924
NTPCR	0.0399614	0.627743	0.899807
PCNX2	0.0708326	0.377995	0.792979
MAP3K21	-0.0208413	0.72346
AL355472.1	0.0492508	0.465416	0.836052
COA6	-0.203817	0.103639	0.531247
TARBP1	0.0216064	0.746111	0.932736
IRF2BP2	0.209538	0.0390923	0.394617
TOMM20	-0.0045072	0.998735	1
RBM34	-0.00829049	0.954842	0.990119
ARID4B	-0.0446973	0.663734	0.910053
GGPS1	0.000108453	0.470785	0.837958
TBCE	-0.065431	0.318578
TBCE.1	0.00901672	0.87403
B3GALNT2	0.034249	0.636617	0.901091
LYST	0.333817	0.0222315	0.314978
GPR137B	0.0170685	0.843191	0.959679
ERO1B	0.0688029	0.475444	0.840225
EDARADD	-0.00610101	0.939377	0.987364
LGALS8	0.0766573	0.391818	0.801146
HEATR1	0.0093769	0.911079	0.981807
MTR	0.26393	0.0100685	0.227571
CHRM3-AS2	-0.030138	0.697639	0.919175
FH	0.0698126	0.299977	0.739329
OPN3	-0.0912047	0.27344	0.719908
CHML	-0.145541	0.112771	0.54794
CEP170	-0.00134954	0.985664	0.997007
SDCCAG8	0.117763	0.195014	0.643121
AKT3	0.0220235	0.804061	0.951068
ZBTB18	-0.0429804	0.46813
ADSS	0.146488	0.158681	0.602962
DESI2	-0.0591533	0.533344	0.863501
COX20	-0.241526	0.0654457	0.468556
HNRNPU	0.0495614	0.62484	0.898111
AL356512.1	9.16578e-05	0.252249
EFCAB2	-0.0374528	0.513933
SMYD3	0.00473265	0.937398	0.987027
TFB2M	0.0294539	0.701444	0.919878
CNST	0.232011	0.0393825	0.39572
SCCPDH	-0.0526577	0.575651	0.881165
AHCTF1	0.00721894	0.943994	0.988471
ZNF670	7.86627e-05	0.514045
ZNF669	0.000158002	0.00622159	0.172826
ZNF124	-0.114941	0.259866	0.708884
AL390728.6	-0.234588	0.0543588
AL390728.5	-0.8212	0.00346839	0.127377
ZNF496	-0.0140878	0.85857	0.964792
NLRP3	-0.018316	0.75275
SH3BP5L	-0.00486727	0.948322	0.989096
ZNF672	0.13471	0.00933953	0.2187
ZNF692	0.0193076	0.807555	0.952292
PGBD2	-0.0526882	0.572704	0.879942
SH3YL1	0.0781969	0.412489	0.810383
ACP1	-0.0990562	0.364237	0.785719
TMEM18	0.106744	0.270922	0.717197
EIPR1	0.0440493	0.579945	0.883277
TRAPPC12	0.0524628	0.547562	0.869433
ADI1	0.0892882	0.293028	0.73523
AC231981.1	0.0431005	0.425001	0.816303
AC108488.1	9.19497e-05	0.229805
RNASEH1	0.123701	0.17661	0.623947
RNASEH1-AS1	0.0146557	0.828167	0.9556
RPS7	-0.0685592	0.193135	0.641179
CMPK2	0.000116313	0.0621732	0.462345
RSAD2	-0.0152466	0.708438
RNF144A	0.0318998	0.671379	0.910132
LINC01871	-2.16533	7.60896e-10	2.3578e-07
ID2	-0.0987259	0.311801	0.748888
KIDINS220	0.137944	0.106625	0.535035
ITGB1BP1	-0.0551339	0.615542	0.895622
CPSF3	-0.0389278	0.650479	0.906135
IAH1	0.00690541	0.95089	0.989713
ADAM17	0.0207652	0.782366	0.943942
YWHAQ	-0.157031	0.159737	0.604141
TAF1B	-0.0604963	0.502744	0.85204
AC010969.2	8.36877e-05	0.554833
KLF11	0.000113514	0.256553
HPCAL1	0.0255641	0.78433	0.944194
ODC1	0.0255186	0.794813	0.947741
NOL10	0.0711441	0.16648	0.613662
PDIA6	0.133281	0.202312	0.653254
PQLC3	0.167561	0.0887122	0.503794
ROCK2	-0.0837525	0.350669	0.78156
E2F6	0.000146579	0.0423025	0.407163
LPIN1	0.0648926	0.496959	0.850096
TRIB2	0.208702	0.0330958	0.36974
NBAS	0.0299837	0.728109	0.927075
DDX1	-0.165717	0.157909	0.601933
FAM49A	-0.000661176	0.00338781
SMC6	-0.117378	0.260467	0.709801
GEN1	-0.0680988	0.370474
RDH14	0.0905485	0.332796	0.766182
LINC00954	0.023043	0.773096	0.942313
TTC32	0.0219651	0.785912	0.944871
WDR35	-0.308337	0.0374644	0.389483
LAPTM4A	0.0519364	0.569446	0.879169
PUM2	-0.0024087	0.983154	0.996899
RHOB	-0.0197364	0.784913	0.944254
HS1BP3	0.0499063	0.338654	0.769145
LDAH	0.000153554	0.0105343	0.229982
ATAD2B	0.0743417	0.379072	0.792979
UBXN2A	0.0959	0.30231	0.740813
WDCP	-0.0306533	0.667413	0.910132
FKBP1B	0.000102297	0.382103
SF3B6	-0.20211	0.0988961	0.522837
FAM228B	-0.0491955	0.566543	0.877984
ITSN2	-0.0363764	0.724027	0.926737
NCOA1	0.115891	0.173702	0.621677
PTRHD1	-0.132815	0.236149	0.688455
CENPO	-0.0127047	0.823201
ADCY3	-0.00679073	0.91425
DNAJC27	-0.0595572	0.500913	0.851882
POMC	0.0785206	0.126118	0.569604
DNMT3A	-0.0284264	0.76282	0.939283
DTNB	0.074425	0.367759	0.785719
ASXL2	0.102865	0.279891	0.725529
KIF3C	-0.0283977	0.6424
RAB10	0.152411	0.135672	0.578199
GAREM2	-0.00675449	0.889445
HADHA	-0.0182294	0.855888	0.964326
HADHB	0.201641	0.038023	0.392319
SELENOI	-0.991006	0.00138959	0.0677583
SLC35F6	0.00373505	0.922252	0.9843
TMEM214	-0.0480762	0.598867	0.890543
AGBL5	0.0296465	0.589066	0.887172
OST4	-0.152495	0.0840066	0.497442
KHK	0.0232765	0.678595	0.912317
PREB	0.0149018	0.883481	0.971667
SLC5A6	0.0164665	0.80926	0.952641
ATRAID	-0.09905	0.365402	0.785719
CAD	-0.0322327	0.702074	0.919945
MPV17	-0.0761588	0.446753	0.824168
GTF3C2	-0.0415923	0.647493	0.905086
EIF2B4	0.122574	0.0774317	0.4901
SNX17	0.217721	0.0567133	0.451052
ZNF513	-0.0117842	0.821229
PPM1G	0.279244	0.0268127	0.341677
NRBP1	0.0614934	0.516491	0.856289
KRTCAP3	0.0392417	0.46067
IFT172	0.0168085	0.762207	0.939169
ZNF512	-0.0277444	0.768283	0.940982
GPN1	-0.0244024	0.783087	0.943942
SUPT7L	0.124205	0.0712482	0.48106
SLC4A1AP	-0.0174542	0.830961	0.956261
MRPL33	-0.554114	0.0011895	0.0617168
RBKS	0.00737408	0.898346
BABAM2	-0.153423	0.173882	0.621858
FOSL2	0.0833818	0.106191	0.534966
PPP1CB	0.298696	0.00823455	0.207022
TRMT61B	-0.0271274	0.761334	0.938695
WDR43	-0.0558123	0.573574	0.880153
TOGARAM2	-0.046017	0.494388
CLIP4	0.0436641	0.605739	0.893309
YPEL5	0.105983	0.283455	0.728967
LBH	0.0938645	0.351027	0.781634
LCLAT1	0.118119	0.0859854	0.50121
MEMO1	-0.0794794	0.399581	0.805317
DPY30	-0.0872114	0.413065	0.810438
SPAST	0.0375417	0.617693	0.896188
AL121658.1	-0.0633869	0.328935
SLC30A6	-0.0207315	0.79224	0.946079
YIPF4	0.00629897	0.948476	0.98915
BIRC6	-0.0530848	0.608536	0.894079
TTC27	-0.0699664	0.433482	0.819638
FAM98A	-0.0137579	0.864894	0.966881
CRIM1	9.58144e-05	0.479639
FEZ2	0.101261	0.218833	0.673312
STRN	0.00222565	0.978778	0.996196
HEATR5B	0.0937049	0.249427	0.698616
GPATCH11	-0.0600558	0.51383	0.855138
EIF2AK2	0.0565922	0.549026	0.87026
CEBPZOS	0.0783621	0.40051	0.806048
CEBPZ	-0.0335487	0.746601	0.932984
NDUFAF7	0.0786536	0.128775	0.570051
PRKD3	0.0346636	0.643893	0.904672
AC006369.1	-0.149596	0.185177	0.63252
CDC42EP3	0.171112	0.133459	0.574879
RMDN2	-0.00652639	0.902573
ATL2	-0.139658	0.156018	0.600048
HNRNPLL	0.0297523	0.727351	0.927062
GALM	0.144007	0.00581464	0.167904
SRSF7	0.0443652	0.654741	0.907645
GEMIN6	-0.0795147	0.410316	0.81019
DHX57	0.000114599	0.0643897	0.464833
MORN2	9.73556e-05	0.290394
SOS1	0.0966583	0.205811	0.658272
MAP4K3	0.000104842	0.182518
AC007388.1	0.0365064	0.497214	0.850133
THUMPD2	-0.0646385	0.478294	0.842289
EML4	0.247533	0.0376367	0.390853
COX7A2L	0.257891	0.0259672	0.334421
MTA3	0.0586199	0.261723	0.711043
LINC02580	-0.322119	0.00702886
ZFP36L2	0.849142	5.53256e-14	2.53075e-11
THADA	-0.0362093	0.693693	0.917486
DYNC2LI1	-0.0287695	0.7196
LRPPRC	-0.0467001	0.652433	0.906841
PPM1B	0.307275	0.00429659	0.143808
SLC3A1	8.29508e-05	0.31511
PREPL	0.0168119	0.837666	0.957703
CAMKMT	0.14196	0.0757491	0.489338
SRBD1	0.0440494	0.512204	0.854653
PRKCE	0.0033599	0.955227
ATP6V1E2	0.000130817	0.0468573	0.422768
RHOQ	-0.187616	0.0641192
PIGF	-0.0371587	0.689363	0.916162
CRIPT	0.081835	0.310497	0.74809
SOCS5	-0.0152766	0.812863	0.953444
MCFD2	0.0378175	0.649358	0.906135
TTC7A	-0.0391393	0.654677	0.907645
CALM2	-0.0366562	0.683593	0.913628
MSH2	0.0652689	0.384745	0.79723
KCNK12	0.00762381	0.888077
MSH6	-0.0338038	0.68953	0.916258
FBXO11	0.0488043	0.54588	0.868778
FOXN2	0.237622	0.0263543	0.337997
PPP1R21	0.017475	0.861734	0.965514
ASB3	-0.0499926	0.558455	0.873703
CHAC2	-0.0177395	0.77492
ERLEC1	-0.0191466	0.860364	0.965386
PSME4	-0.0604607	0.504784	0.852066
ACYP2	0.0230693	0.789172	0.945653
SPTBN1	0.0419041	0.704645	0.920945
RTN4	0.0907192	0.384038	0.796947
CLHC1	8.5677e-05	0.248744
RPS27A	0.0522785	0.140479	0.583016
MTIF2	0.00449286	0.952688	0.989781
CCDC88A	0.056397	0.287623	0.731146
CFAP36	0.146246	0.135298	0.577454
PPP4R3B	0.0567733	0.572208	0.879753
AC015982.1	-0.00984039	0.877356	0.970888
PNPT1	-0.000947009	0.990198	0.998095
VRK2	-0.026961	0.757202	0.936285
FANCL	0.0296127	0.591173	0.887172
PAPOLG	-0.036858	0.686567	0.915015
REL	0.289035	0.0190286	0.297461
PUS10	0.0211221	0.699082	0.91962
PEX13	0.00016004	0.0122269	0.242169
KIAA1841	-0.0347306	0.631307
C2orf74	-0.0794972	0.42363	0.815395
USP34	0.0657385	0.519931	0.858485
AC016727.1	-0.0886487	0.313622	0.749374
XPO1	-0.32129	0.0313068	0.364313
FAM161A	-0.0217259	0.692652
CCT4	0.324111	0.0101481	0.227897
COMMD1	0.157718	0.0871118	0.502608
B3GNT2	-0.0452864	0.647579	0.905086
EHBP1	-0.0104483	0.897957	0.977467
WDPCP	0.000144622	0.0297117	0.354988
MDH1	0.00291921	0.998896	1
UGP2	-0.155175	0.182412	0.63092
VPS54	0.0148703	0.784318
PELI1	0.0844799	0.265368	0.714042
AFTPH	0.106679	0.255701	0.704812
SERTAD2	0.0216406	0.791033	0.945896
SLC1A4	9.36524e-05	0.220094
CEP68	0.196396	0.0222945	0.31499
RAB1A	0.0855032	0.296309	0.737203
ACTR2	-0.0113291	0.914301	0.98285
ETAA1	0.0508457	0.439817	0.822322
C1D	0.115796	0.222714	0.675751
WDR92	8.59358e-05	0.366622
PNO1	-0.147922	0.177067	0.624277
PPP3R1	0.0696547	0.414238	0.810831
AC017083.2	0.000118443	0.338267
AC017083.1	-0.0178939	0.752513
PLEK	-0.00635621	0.942436	0.988
FBXO48	-0.0363625	0.61286	0.895052
APLF	-0.0433871	0.458166
ARHGAP25	0.180654	0.0998144	0.525338
GFPT1	0.0612247	0.413827	0.810831
NFU1	0.161332	0.0487257	0.429018
AAK1	-0.151216	0.170993	0.618433
ANXA4	0.0635943	0.404979	0.807332
GMCL1	0.0773219	0.428093	0.816303
SNRNP27	-0.0499468	0.5912	0.887172
MXD1	-0.0434352	0.609445	0.894079
PCBP1	0.0711595	0.398803	0.804473
C2orf42	0.0738598	0.153667	0.598569
TIA1	-0.0772173	0.449673	0.825165
PCYOX1	-0.0359869	0.663598	0.910053
SNRPG	-0.0612814	0.558557	0.873703
FAM136A	0.0709261	0.470955	0.837958
TEX261	-0.0216238	0.777524	0.943638
NAGK	0.0194257	0.816981	0.954039
MCEE	0.0382845	0.567521	0.878462
MPHOSPH10	0.0692569	0.477736	0.841887
PAIP2B	0.000131031	0.191814	0.640921
ZNF638	-0.00950239	0.917692	0.9843
DYSF	7.42251e-05	0.673828
EXOC6B	0.000131248	0.186879	0.635658
SFXN5	0.0107594	0.838012
RAB11FIP5	-0.0289701	0.636924
SMYD5	-0.00312278	0.957025	0.990288
PRADC1	0.0593633	0.258944	0.708278
CCT7	-0.251527	0.0565468	0.450617
FBXO41	0.0243126	0.655268	0.907645
ALMS1	0.055007	0.411008	0.81019
TPRKB	0.0673708	0.475122	0.840225
DUSP11	0.0331471	0.708073	0.922682
STAMBP	-0.115744	0.275936	0.722246
DGUOK	-0.0644284	0.557605	0.873368
TET3	9.83232e-05	0.274792	0.720428
BOLA3	0.144723	0.121079	0.562695
BOLA3-AS1	0.000104346	0.354339
MOB1A	0.0864449	0.406601	0.807497
MTHFD2	0.0523186	0.570276	0.879305
DCTN1	-0.00905387	0.924858	0.984875
WDR54	0.0576023	0.518668	0.857838
INO80B	-0.0662546	0.350739
WBP1	-0.131074	0.246888	0.697297
MOGS	-0.207515	0.0971543	0.518192
MRPL53	-2.33501	1.70518e-05	0.00207341
CCDC142	0.000144252	0.0308326	0.361192
TTC31	0.0854188	0.254907	0.704224
PCGF1	-0.165552	0.145944	0.588458
AUP1	0.204857	0.0762126	0.4901
HTRA2	0.0336988	0.67697	0.912317
DOK1	0.0725434	0.334792	0.768729
SEMA4F	0.000122559	0.0686847	0.474012
POLE4	0.0775266	0.427698	0.816303
MRPL19	-0.0967737	0.336247	0.769145
GCFC2	0.0730603	0.327971	0.76154
SUCLG1	0.173164	0.0883345	0.503794
TRABD2A	-0.0893359	0.344951	0.776018
TMSB10	-0.33163	1.13848e-05	0.00151892
KCMF1	0.0636581	0.217926	0.673312
TGOLN2	0.149386	0.155709	0.600048
RETSAT	-0.034697	0.673212	0.911221
ELMOD3	0.0744844	0.316985	0.751203
CAPG	-0.927256	0.00232988	0.097308
MAT2A	0.0358006	0.701223	0.919878
GGCX	-0.00840249	0.93254	0.985328
VAMP8	-0.0813616	0.464663	0.835872
VAMP5	-0.035433	0.734469	0.929566
RNF181	0.034966	0.720537	0.92649
TMEM150A	0.0294831	0.58491	0.885524
USP39	-0.0466827	0.620225	0.896799
C2orf68	0.110098	0.153724	0.598569
GNLY	-0.29794	8.06276e-05	0.00774508
ST3GAL5	-0.151074	0.149659	0.593323
POLR1A	0.000127767	0.067641	0.471071
PTCD3	0.0604096	0.449631	0.825165
IMMT	0.145864	0.119264	0.559271
MRPL35	-0.122345	0.239414	0.691282
KDM3A	0.117825	0.0856442	0.501034
CHMP3	-0.116153	0.276668	0.72265
RNF103	-0.159616	0.101776
RMND5A	-0.16982	0.140504	0.583016
CD8A	-0.197924	0.0613118	0.461237
CD8B	-0.429196	0.000320702	0.025046
LINC01943	-0.155746	0.138204	0.580827
CYTOR	-0.259491	0.0741454	0.488841
AC133644.2	0.000124567	0.120238	0.561499
RGPD2	-0.00816339	0.86408
KRCC1	-0.183635	0.127318	0.569913
EIF2AK3	-0.0605158	0.47463	0.840225
RPIA	-0.00132782	0.986345	0.997007
IGKC	9.73776e-05	0.0452867	0.419099
IGKV1-5	7.78262e-05	0.448786
IGKV3-15	-6.32564e-07	0.999997
MAL	-0.433607	0.00682149	0.183037
MRPS5	-0.00811266	0.935872	0.986464
ZNF514	-0.0673661	0.432794	0.819638
ZNF2	0.000121669	0.0814839	0.495875
AC092835.1	0.000101276	0.364986
FAHD2A	0.0527335	0.486948	0.845008
LINC00342	0.000108426	0.103336	0.531247
ANKRD36C	0.150812	0.0970598	0.518192
GPAT2	8.63996e-05	0.267742
DUSP2	0.38323	0.0215124	0.313705
STARD7	0.0695922	0.471663	0.838725
TMEM127	0.0473999	0.485724	0.845003
CIAO1	0.250025	0.0317635	0.365898
SNRNP200	0.00274011	0.975352	0.99538
AC021188.1	0.0001195	0.164694
ITPRIPL1	0.0328482	0.537967	0.865582
ARID5A	0.201513	0.0604037	0.461237
KANSL3	0.0726095	0.335256	0.768792
LMAN2L	-0.0417637	0.556669	0.873325
CNNM4	-0.107063	0.229423
CNNM3	-0.0467465	0.526551	0.861384
ANKRD39	0.0369444	0.635097	0.900744
SEMA4C	0.0428739	0.420911	0.814728
FAHD2B	0.0387094	0.562778	0.875615
ANKRD36	0.0231841	0.778489	0.943822
AC092683.1	0.0151074	0.842943	0.95951
ANKRD36B	0.117005	0.133865	0.575324
COX5B	0.0219688	0.833518	0.956261
ACTR1B	0.0595512	0.522019	0.858917
ZAP70	0.145676	0.167148	0.614878
TMEM131	0.0372978	0.634592	0.900744
INPP4A	0.168117	0.0946326	0.512719
COA5	-0.0845039	0.419802	0.814177
UNC50	0.125303	0.15525	0.599638
MGAT4A	0.141844	0.182883	0.63092
AC109826.1	0.037086	0.48736	0.845093
TSGA10	-0.170609	0.140227	0.583016
LIPT1	0.0752083	0.262378	0.711043
MITD1	-0.0738559	0.47497	0.840225
MRPL30	0.0189519	0.791933	0.946079
TXNDC9	0.0306148	0.744645	0.932359
EIF5B	-0.177044	0.137753	0.580472
REV1	0.165556	0.0442591	0.41277
AFF3	0.0621519	0.292118	0.734589
CHST10	9.07334e-05	0.265585
PDCL3	-0.219673	0.0891916	0.504226
RPL31	-0.124618	0.13899	0.581506
CNOT11	0.0998098	0.143741	0.586565
RNF149	0.140269	0.187654	0.636288
MAP4K4	0.0161205	0.849389	0.962286
IL18R1	-0.0901059	0.308635	0.746672
IL18RAP	-0.215288	0.0372203
MFSD9	0.00365837	0.93336	0.985573
TMEM182	-0.0170905	0.777109
MRPS9	-0.125674	0.247464	0.69773
TGFBRAP1	-0.0268754	0.767785	0.940972
AC012360.3	0.000131254	0.0295557	0.354005
C2orf49	-0.0387539	0.661393	0.908659
NCK2	0.0196391	0.818327	0.954511
C2orf40	0.0175042	0.751403
UXS1	-0.00460638	0.962089	0.9917
CD8B2	0.0114882	0.837924	0.957715
GCC2	-0.20507	0.0721475	0.484131
GCC2-AS1	8.67659e-05	0.240639
LIMS1	0.00392325	0.992881	0.998945
RANBP2	0.179967	0.0775145	0.4901
CCDC138	0.00724116	0.925663	0.984875
SMIM37	-0.0659021	0.521968	0.858917
MIR4435-2HG	-0.578806	0.00369371	0.132395
BCL2L11	0.0517526	0.456385	0.830645
ANAPC1	-0.232997	0.0714537	0.48106
TMEM87B	0.0316969	0.730953	0.928717
FBLN7	0.000114496	0.438506	0.822231
ZC3H8	0.0478006	0.581665	0.884513
ZC3H6	0.0461421	0.608692	0.894079
TTL	9.39342e-05	0.208999
POLR1B	0.0782037	0.128609	0.570051
CHCHD5	0.00772348	0.936144	0.986464
AC079922.2	-0.0326967	0.677747	0.912317
SLC20A1	-0.128618	0.251056	0.700893
PSD4	-0.169958	0.131625	0.57368
PAX8	9.06208e-05	0.294549	0.736067
CBWD2	-0.208563	0.0932154	0.510215
RABL2A	0.0297894	0.584394	0.885419
SLC35F5	0.0663982	0.203032	0.65424
ACTR3	0.133705	0.198563	0.648775
DDX18	-0.130922	0.231148	0.683788
CCDC93	0.0590614	0.497132	0.850133
INSIG2	-0.0633891	0.503821	0.852066
C2orf76	-0.107285	0.264324	0.713057
DBI	-0.133564	0.208075	0.660314
TMEM177	0.00188052	0.979466	0.996196
PTPN4	0.0134565	0.892883	0.97555
EPB41L5	0.000115134	0.174245	0.621997
TMEM185B	0.0736089	0.148281	0.592014
RALB	0.0225157	0.741686	0.930484
CLASP1	-0.0694725	0.465169	0.836052
NIFK-AS1	0.0467875	0.523971	0.860312
NIFK	0.0361133	0.721911	0.92649
TSN	-0.0574977	0.579874	0.883277
GYPC	-0.0145648	0.804798	0.951068
BIN1	-0.232051	0.0524517	0.443459
ERCC3	-0.0390115	0.699773	0.919632
MAP3K2	-0.17809	0.132923	0.574436
IWS1	-0.045843	0.650388	0.906135
LIMS2	0.0115411	0.813712	0.953513
WDR33	0.17649	0.0984526	0.521641
SFT2D3	0.019237	0.727259	0.927062
POLR2D	0.0332291	0.712603	0.924352
AMMECR1L	0.000149547	0.0202024	0.304261
AC012306.2	-0.115411	0.207042	0.658994
SAP130	0.0524136	0.437443	0.821319
UGGT1	-0.0573348	0.503288	0.852066
HS6ST1	0.000110525	0.104488
SMPD4	0.0597789	0.482658	0.843525
MZT2B	-1.45135	2.48669e-13	1.03857e-10
CCDC115	-0.246828	0.0639907	0.464833
IMP4	0.0407248	0.674021	0.911876
PTPN18	-0.259488	0.0541241	0.446512
FAM168B	-0.092829	0.369167	0.785719
PLEKHB2	-0.0260105	0.788327	0.945594
MZT2A	-1.10086	2.17775e-06	0.000380353
MGAT5	-0.0599337	0.508138	0.853874
CCNT2-AS1	9.40406e-05	0.509049
CCNT2	-0.0636371	0.521313	0.858917
RAB3GAP1	0.0440819	0.598907	0.890543
ZRANB3	0.000115011	0.157463
R3HDM1	-0.00429744	0.957976	0.990288
UBXN4	0.21027	0.0633769	0.46367
MCM6	0.0615716	0.416034	0.810831
DARS	-0.100938	0.347307	0.778402
CXCR4	1.56629	2.57459e-09	7.49438e-07
SPOPL	0.000132849	0.0235607	0.320752
ARHGAP15	0.038915	0.682084	0.91355
GTDC1	-0.199742	0.101463	0.528944
ZEB2	0.000129219	0.0615558	0.461237
ACVR2A	-0.0225385	0.691081
ORC4	0.0273381	0.739453	0.929761
MBD5	0.117161	0.195918	0.644077
EPC2	-0.0306563	0.727322	0.927062
KIF5C	0.0236568	0.664202
MMADHC	-0.0267576	0.820663	0.954971
RBM43	-0.0676586	0.475833	0.840225
NMI	0.0475395	0.597513	0.890244
RIF1	0.0100345	0.912671	0.982546
ARL5A	-0.0107329	0.894714	0.976056
STAM2	0.0586428	0.256606	0.705934
PRPF40A	0.0493819	0.625508	0.898308
ARL6IP6	0.286235	0.00935358	0.2187
LINC01876	9.47013e-05	0.343507
NR4A2	0.0598448	0.364467	0.785719
GPD2	0.0245879	0.647668	0.905086
CYTIP	0.187859	0.0883299	0.503794
ACVR1C	9.60852e-05	0.319614
ACVR1	-0.0512095	0.533811	0.863846
PKP4	0.000135464	0.129766	0.570204
WDSUB1	0.00512689	0.951796	0.989713
BAZ2B	-0.149553	0.15399	0.599083
AC009961.1	-0.0246779	0.731368	0.928717
MARCH7	0.124933	0.218834	0.673312
LY75	0.0642458	0.212963	0.668328
RBMS1	-0.0835271	0.424797	0.816303
TANK	-0.0421796	0.664903	0.910132
LINC01806	0.000115886	0.214998
PSMD14	-0.0800224	0.427175	0.816303
DPP4	-0.0092203	0.944206	0.988471
IFIH1	0.0439558	0.511444	0.854653
GCA	0.0584355	0.261883	0.711043
GALNT3	0.0408373	0.443307	0.823633
TTC21B	0.0723907	0.162774	0.60859
STK39	0.0296978	0.660064	0.908495
CERS6	0.0578823	0.270966	0.717197
FASTKD1	0.0787493	0.126126	0.569604
PPIG	0.232096	0.0462634	0.421651
PHOSPHO2	-0.135551	0.168668	0.61582
SSB	0.198742	0.0803463	0.495875
METTL5	0.147257	0.163367	0.609581
UBR3	0.0095405	0.884152	0.971667
GORASP2	0.153158	0.143616	0.586305
TLK1	0.465498	0.00168893	0.0768903
METTL8	0.0639569	0.219612	0.673875
DCAF17	0.0627324	0.355473	0.784868
DYNC1I2	-0.161046	0.155502	0.599982
SLC25A12	0.0878054	0.191554	0.640757
HAT1	-0.0392691	0.65995	0.908495
METAP1D	0.045479	0.392609	0.801146
ITGA6	-0.133297	0.219795	0.674124
AC078883.1	-0.000471795	0.98575	0.997007
PDK1	0.02633	0.725514	0.927062
MAP3K20	8.02851e-05	0.493175
CDCA7	0.0283331	0.884466	0.97177
SP3	0.0543248	0.561047	0.874879
OLA1	-0.26758	0.0459293	0.420588
CIR1	-0.0812444	0.435944	0.820791
SCRN3	-0.0300979	0.730355	0.928399
GPR155	-0.0293783	0.77699	0.943272
WIPF1	0.303996	0.0158241	0.278199
CHN1	-0.0558094	0.363615
ATF2	0.141453	0.11618	0.553424
ATP5MC3	-0.0198665	0.869283	0.968373
LNPK	0.0352951	0.62373	0.898111
MTX2	0.023916	0.76078	0.938566
HNRNPA3	0.00162937	0.984757	0.996899
NFE2L2	-0.345814	0.0188335	0.296096
AGPS	0.0884828	0.247466	0.69773
TTC30B	-0.0527789	0.382021
RBM45	-0.0618035	0.480084	0.843241
AC009948.1	-0.00635716	0.901466
PRKRA	0.159166	0.101192	0.528944
FKBP7	0.000109563	0.291916
PLEKHA3	-0.100455	0.312298	0.748888
TTN-AS1	0.0484686	0.542816	0.867892
TTN	0.0747975	0.441384	0.822751
CCDC141	-0.0416802	0.480078	0.843241
SESTD1	0.100302	0.07815	0.49066
CWC22	0.126984	0.130388	0.571259
UBE2E3	-0.22905	0.0723223	0.484131
LINC01934	-0.110517	0.317033	0.751203
ITGA4	0.101258	0.346108	0.776984
SSFA2	0.0957357	0.156014	0.600048
DNAJC10	0.121096	0.123776	0.567418
DUSP19	7.12797e-05	0.644024
NUP35	0.000145448	0.0462553	0.421651
ZC3H15	0.0304198	0.760316	0.938162
ITGAV	0.000120636	0.109318	0.540706
WDR75	-0.0202707	0.814557	0.953513
SLC40A1	-0.189457	0.0837808	0.497442
ASNSD1	-0.131408	0.237191	0.688978
ANKAR	0.000149131	0.000737997	0.0437605
OSGEPL1	0.028181	0.671114	0.910132
ORMDL1	0.163951	0.132233	0.573907
PMS1	0.157845	0.0970083	0.518192
HIBCH	0.0566293	0.482391	0.843507
INPP1	-0.0398933	0.582874	0.885382
MFSD6	-0.125262	0.233753	0.686602
NEMP2	0.000135353	0.0230353	0.317926
NAB1	0.000125186	0.075366	0.489338
GLS	0.156561	0.112112	0.545977
STAT1	-0.0353259	0.670068	0.910132
STAT4	0.151714	0.151353	0.594858
NABP1	0.0689634	0.35863	0.785362
SLC39A10	0.0432241	0.660951	0.908495
STK17B	0.225372	0.0495536	0.43162
AC020571.1	0.00135366	0.943965
GTF3C3	0.0738481	0.273169	0.71971
PGAP1	0.000108442	0.0991893	0.523523
ANKRD44	-0.100466	0.353907	0.784048
AC013264.1	0.0344773	0.678962	0.912317
SF3B1	0.127712	0.251292	0.700893
COQ10B	0.0111121	0.908556	0.981475
HSPD1	-0.0726149	0.500488	0.851882
HSPE1	0.0326495	0.734912	0.929744
MOB4	-0.306381	0.0387673	0.393703
MARS2	0.000128458	0.0550239	0.448692
PLCL1	0.0227415	0.678043	0.912317
FTCDNL1	-0.00674286	0.904731
C2orf69	0.0141183	0.873288	0.969068
TYW5	0.000122429	0.0831765	0.497146
MAIP1	0.058884	0.252603	0.702873
SPATS2L	0.00013041	0.185733	0.633309
KCTD18	-0.016415	0.871366	0.968828
SGO2	0.00928486	0.869165	0.968373
BZW1	0.0102741	0.916708	0.984009
CLK1	0.307314	0.0106757	0.230118
PPIL3	-0.260578	0.0586022	0.455079
NIF3L1	0.0687491	0.350757	0.781576
ORC2	0.0595849	0.426717	0.816303
AC005037.1	-0.00296267	0.937342
FAM126B	-0.0698017	0.45773	0.83134
NDUFB3	-0.272727	0.0432161	0.409806
CFLAR	-0.133028	0.242051	0.692624
CASP10	-0.559106	0.00886363	0.214162
CASP8	0.26056	0.0287032	0.352587
TRAK2	-0.21822	0.0851502	0.500938
STRADB	0.0943353	0.164276	0.610464
TMEM237	-0.0308069	0.606717
ALS2	0.0310639	0.549416	0.87026
SUMO1	-0.204853	0.0867037	0.502335
NOP58	0.0601075	0.567531	0.878462
BMPR2	-0.154302	0.138521	0.581059
FAM117B	0.000141689	0.00313887	0.119178
ICA1L	9.97825e-05	0.239955
WDR12	-0.0772877	0.399796	0.805461
CARF	0.0642588	0.334384	0.768628
NBEAL1	-0.300513	0.036581	0.386578
CYP20A1	0.164593	0.063272	0.46367
ABI2	0.107153	0.0397195	0.396679
CD28	0.141787	0.163126	0.609247
CTLA4	0.0450235	0.504317	0.852066
ICOS	0.08214	0.111076	0.544942
INO80D	0.056133	0.516524	0.856289
AC007383.2	-0.0502755	0.531791	0.863048
NDUFS1	0.0617883	0.439961	0.822322
EEF1B2	-0.0354836	0.636606	0.901091
ZDBF2	0.00012124	0.0660678
FASTKD2	-0.0386563	0.66118	0.908495
KLF7	-0.0136363	0.814098	0.953513
CREB1	0.158218	0.123592	0.567418
METTL21A	0.0392979	0.63075	0.90073
CCNYL1	0.000103939	0.35582
PLEKHM3	-0.0591664	0.457201	0.830993
IDH1	0.0970918	0.0563768	0.450171
PIKFYVE	0.102122	0.239393	0.691282
RPE	-0.085167	0.349998	0.780697
KANSL1L	8.16284e-05	0.382743
LANCL1	0.000986228	0.990149	0.998095
IKZF2	-0.0890454	0.36801	0.785719
SPAG16	0.0498244	0.501542	0.851999
BARD1	0.02918	0.70062	0.919632
ATIC	0.126012	0.193185	0.641179
MREG	0.0430526	0.421054	0.814728
PECR	-0.0893588	0.359584	0.785362
XRCC5	0.0694519	0.493689	0.848218
LINC01963	8.64197e-05	0.350473
SMARCAL1	0.00329816	0.969797	0.993905
RPL37A	-0.380925	4.88105e-05	0.00504165
ARPC2	0.110192	0.23181	0.684509
AAMP	0.0593962	0.528172	0.861981
PNKD	-0.124648	0.262549	0.711043
TMBIM1	0.236967	0.0365912	0.386578
CTDSP1	-0.255426	0.0516818	0.440901
USP37	0.000140592	0.00943715	0.218976
CNOT9	0.0986925	0.146093	0.588458
ZNF142	-0.0931695	0.306551	0.745423
BCS1L	0.0461583	0.38216	0.795728
RNF25	0.0431259	0.60665	0.893309
TTLL4	0.00179325	0.974806
WNT10A	0.000101422	0.233428
NHEJ1	-0.18423	0.0951172
CNPPD1	0.0576052	0.551892	0.87144
RETREG2	-0.108708	0.337091	0.769145
ZFAND2B	0.0437666	0.646168	0.90496
ATG9A	0.0214701	0.776228	0.943272
ANKZF1	0.0995061	0.293505	0.735353
STK16	0.0515388	0.551368	0.87144
TUBA4A	-0.0198721	0.814256	0.953513
DNAJB2	0.0351695	0.6257	0.898308
DNPEP	0.158726	0.0916324	0.507761
GMPPA	-0.28126	0.0538694	0.446512
CHPF	0.0734931	0.159097	0.603826
STK11IP	0.00012617	0.0574823	0.451862
EPHA4	-0.0307672	0.731044	0.928717
SGPP2	8.451e-05	0.550992
FARSB	0.0166984	0.855531	0.964129
ACSL3	0.196922	0.0227847	0.317663
WDFY1	0.0640492	0.383701	0.796764
MRPL44	-0.196713	0.106717	0.535035
SERPINE2	0.000104456	0.22551	0.677978
CUL3	-0.359662	0.0258791	0.334421
DOCK10	0.159803	0.139285	0.582429
IRS1	8.63737e-05	0.354677
RHBDD1	-0.0664592	0.384356	0.79723
MFF	0.0873413	0.389192	0.799892
AGFG1	-0.593304	0.0067927	0.182775
TRIP12	0.02385	0.788724	0.945594
SP110	0.000384241	0.990033	0.998095
SP140	0.0435308	0.637218	0.901091
SP140L	0.0627133	0.5141	0.855159
SP100	0.061654	0.536773	0.864851
CAB39	-0.248616	0.0629423	0.46367
ITM2C	-0.198016	0.0861258	0.50121
GPR55	0.000109839	0.103147	0.531247
PSMD1	0.0925531	0.295171	0.736866
NCL	0.155088	0.127078	0.569913
PTMA	-0.0479047	0.470066	0.837958
PDE6D	0.136019	0.126054	0.569604
COPS7B	0.0531801	0.540028	0.866317
DIS3L2	0.0924813	0.175408	0.622471
TIGD1	-0.0260924	0.706187	0.921815
EIF4E2	0.0922308	0.339734	0.770218
AC073254.1	9.33206e-05	0.535383
GIGYF2	-0.147374	0.190997	0.640389
INPP5D	-0.0432674	0.678868	0.912317
ATG16L1	0.0809168	0.22672	0.679311
DGKD	0.020669	0.826778	0.9556
USP40	-0.0833809	0.281906
LINC01891	0.0350069	0.516733
ARL4C	-0.0629287	0.516826	0.856435
AGAP1	-0.132661	0.109909
COPS8	0.0667263	0.426799	0.816303
COL6A3	-4.21887	1.19096e-25	1.14404e-22
LRRFIP1	-0.0799245	0.428016	0.816303
UBE2F	-0.295415	0.0458555	0.420313
SCLY	-0.0153774	0.866612	0.967535
ILKAP	0.100893	0.299774	0.739329
HES6	0.000101101	0.434334
PER2	0.000125302	0.258089	0.70794
TRAF3IP1	0.000116023	0.163104	0.609247
ASB1	-0.0919494	0.364801	0.785719
HDAC4	0.0487352	0.466088	0.836196
AC062017.1	-0.140459	0.168488	0.615633
NDUFA10	0.350553	0.00421137	0.142948
COPS9	-0.31824	0.023403	0.320698
ANKMY1	0.0350402	0.67982	0.912432
DUSP28	-0.0045213	0.94874	0.989211
RNPEPL1	-0.0015986	0.986697	0.997077
CAPN10-DT	-0.00385967	0.938876
CAPN10	0.00995651	0.885569	0.972061
SNED1	0.00013019	0.0348019	0.379033
MTERF4	0.101577	0.305775	0.74399
PASK	0.322972	0.022952	0.31769
PPP1R7	0.0986512	0.296723	0.737661
HDLBP	-0.0386187	0.678625	0.912317
SEPT2	-0.0414039	0.664918	0.910132
FARP2	0.000118359	0.146907	0.588959
STK25	0.126699	0.183785	0.63092
THAP4	0.0700071	0.444293	0.823633
ATG4B	-0.0372095	0.696605	0.918921
DTYMK	0.0405314	0.624701	0.898111
ING5	0.0431573	0.633425	0.900744
D2HGDH	0.00357903	0.954868	0.990119
PDCD1	-0.112319	0.263014	0.711494
RTP5	-0.0364744	0.624672	0.898111
TRNT1	0.0784662	0.363837	0.785719
CRBN	-0.0808076	0.426467	0.816303
SUMF1	0.0541772	0.473678	0.840225
SETMAR	-0.0569597	0.445448	0.824168
ITPR1	0.0535623	0.502244	0.85204
AC018816.1	-0.0363014	0.552106
BHLHE40	-0.382533	0.0177495	0.290463
ARL8B	-0.00750968	0.946295	0.989024
EDEM1	0.00288977	0.988295	0.99763
RAD18	0.0145961	0.791651	0.946079
THUMPD3-AS1	-0.0712806	0.502434	0.85204
THUMPD3	0.0550048	0.492183	0.846991
SETD5	0.0411501	0.675487	0.912317
MTMR14	0.0449773	0.64558	0.90496
BRPF1	-0.0462941	0.60219	0.89218
OGG1	-0.0137525	0.870448	0.968554
TADA3	-0.00412038	0.991213	0.998437
ARPC4	0.0212533	0.807972	0.95245
ARPC4-TTLL3	0.000108406	0.258663
TTLL3	0.0360849	0.507992	0.853874
RPUSD3	-0.0213252	0.837553	0.957688
JAGN1	0.142161	0.159236	0.604116
CRELD1	0.139982	0.0801551	0.495875
PRRT3	0.000139497	0.0765678	0.4901
EMC3	0.0707934	0.443672	0.823633
FANCD2	0.00247195	0.965088	0.992484
BRK1	0.00550495	0.901666	0.978505
VHL	0.0987082	0.279745	0.725495
IRAK2	0.000107319	0.289777
TATDN2	-0.0147785	0.835178	0.957468
SEC13	0.130984	0.191091	0.640483
ATG7	0.0718444	0.289674	0.732539
VGLL4	-0.0411133	0.662964	0.909516
TAMM41	0.0482856	0.508775	0.853874
TSEN2	0.000135503	0.0176302	0.290463
MKRN2	0.0661251	0.438092	0.821741
RAF1	-0.0154537	0.874057	0.969425
RPL32	-0.0472144	0.251321	0.700893
IQSEC1	0.0168727	0.845358	0.960439
NUP210	0.063576	0.51842	0.857719
HDAC11	-0.162653	0.0844168
FBLN2	8.17132e-05	0.368554
WNT7A	0.000145005	0.0502705
CHCHD4	0.00237103	0.960947	0.991119
TMEM43	0.173073	0.064255	0.464833
XPC	0.0437047	0.622782	0.898111
LSM3	0.0690791	0.46546	0.836052
SLC6A6	0.0734947	0.155876	0.600048
CCDC174	-0.119375	0.284089	0.729545
FGD5-AS1	0.0418707	0.637069	0.901091
NR2C2	0.0409462	0.623157	0.898111
MRPS25	0.0159032	0.881102	0.971544
RBSN	0.078353	0.300018	0.739329
CAPN7	0.198204	0.061098	0.461237
SH3BP5-AS1	0.000130325	0.145445	0.588036
SH3BP5	-0.0352362	0.734121	0.929555
METTL6	-0.0979742	0.292089	0.734589
EAF1	0.000155343	0.0184519	0.292974
HACL1	0.107118	0.114294	0.551448
BTD	0.0822659	0.111924	0.545977
ANKRD28	-0.0579288	0.494982	0.849526
DPH3	0.0213943	0.809906	0.952641
OXNAD1	0.247172	0.0362041	0.385135
RFTN1	0.313203	0.0102794	0.229638
PLCL2	0.0350297	0.669615	0.910132
TBC1D5	0.0982242	0.299555	0.739329
SATB1	0.0122244	0.958603	0.990466
RAB5A	0.137734	0.154322	0.599638
KAT2B	0.0974685	0.057673	0.45225
UBE2E2	-0.14822	0.104279	0.532884
UBE2E1	0.141302	0.114319	0.551448
NKIRAS1	0.0304448	0.578603	0.883073
RPL15	-0.0701144	0.259629	0.708723
NR1D2	0.0920262	0.257781	0.707844
TOP2B	0.0528042	0.554773	0.872603
NGLY1	-0.120931	0.275715	0.721864
OXSM	-0.682618	0.00591828	0.170213
SLC4A7	-0.0288267	0.75327	0.934872
LINC02084	0.117804	0.183195	0.63092
EOMES	0.0133773	0.919423	0.9843
CMC1	-0.0473536	0.61937	0.896799
AZI2	0.0656951	0.462889	0.83534
TGFBR2	0.307267	0.0166647	0.28535
STT3B	-0.0336053	0.741888	0.930484
OSBPL10	9.42149e-05	0.181267
GPD1L	0.000141684	0.00582053	0.167904
CMTM8	0.0634106	0.222692	0.675751
CMTM7	0.337268	0.00994996	0.226405
CMTM6	-0.244302	0.0619864	0.462142
DYNC1LI1	-0.0135584	0.882775	0.971667
CNOT10	0.116491	0.0233	0.3202
CCR4	-0.135512	0.181021	0.629121
GLB1	0.00900259	0.919583	0.9843
CRTAP	-0.15794	0.171374	0.619559
UBP1	-0.291739	0.0429261	0.408631
CLASP2	0.0436032	0.599776	0.891038
PDCD6IP	-0.0410714	0.688028	0.915015
TRANK1	0.0523561	0.573493	0.880153
EPM2AIP1	0.0234478	0.781757	0.943942
MLH1	0.0934266	0.169282	0.616889
LRRFIP2	-0.0640155	0.521918	0.858917
GOLGA4	0.162604	0.136905	0.579647
VILL	0.139549	0.00743845	0.190543
PLCD1	0.0555271	0.455927	0.830421
DLEC1	-0.0406156	0.506386
ACAA1	-0.286905	0.0400328	0.397578
MYD88	-0.00803991	0.930391	0.984997
OXSR1	0.0737648	0.382959	0.795787
ACVR2B	0.000108501	0.284847
EXOG	-0.177731	0.129719	0.570204
WDR48	0.0732935	0.397587	0.803309
GORASP1	-0.122921	0.185556
CSRNP1	0.0255705	0.748228	0.933797
CX3CR1	-6.74393e-06	0.999997
SLC25A38	0.117218	0.236316	0.688455
RPSA	0.0074668	0.786601	0.945209
EIF1B	-0.0900802	0.416925	0.810831
ENTPD3-AS1	-0.0710708	0.391746	0.801146
RPL14	-0.121051	0.0109011	0.231161
ZNF619	-0.0139331	0.8099
ZNF620	0.000114112	0.232221
ZNF621	0.000132064	0.194279	0.642229
CTNNB1	0.196212	0.021663	0.313999
ULK4	-0.0463533	0.574587	0.880722
TRAK1	-0.0240093	0.72445	0.926737
VIPR1	0.131936	0.0113798	0.236144
SEC22C	-0.046497	0.630907	0.90073
SS18L2	-0.0736192	0.488137	0.845268
NKTR	0.228989	0.0499639	0.432001
HIGD1A	-0.0228178	0.742474	0.930667
POMGNT2	0.00013108	0.0466428	0.422573
SNRK	-0.108932	0.322229	0.756066
ANO10	-0.0237211	0.783007	0.943942
ABHD5	-0.0463096	0.605408	0.893309
TCAIM	0.0706008	0.299457	0.739329
ZNF445	-0.0855078	0.361241	0.785362
ZNF852	-0.018976	0.78793	0.945594
ZKSCAN7	0.0128175	0.821617	0.955285
ZNF197	0.000119713	0.128895	0.570204
ZNF35	-0.0385886	0.540307
ZNF502	-0.014851	0.795172
ZNF501	-0.174406	0.0790173
KIAA1143	-0.121315	0.255351	0.704655
TMEM42	0.117651	0.0837743	0.497442
ZDHHC3	0.128046	0.157599	0.60123
EXOSC7	0.120972	0.146751	0.588959
LARS2	-0.0738316	0.385975	0.798225
LIMD1	-0.0063083	0.928853	0.984875
SACM1L	-0.0692859	0.483102	0.843607
LZTFL1	0.000126369	0.0572763	0.451862
FYCO1	0.105245	0.17026	0.617641
CXCR6	-0.0413796	0.708832	0.923385
CCR2	-0.0546162	0.556364	0.872988
CCR5	-0.0284429	0.673607	0.911597
CCRL2	-0.0289643	0.607153
CCDC12	-0.0109909	0.893076	0.97555
[truncated: 9,116 more rows]

## Sheet: memory CD8 2---Trt
gene	shrunken_logFC	pvalue	padj
AL669831.5	0.344144	0.0150756	0.0578013
LINC00115	-0.051629	0.657729	0.79
NOC2L	-0.495171	1.88936e-06	3.72345e-05
KLHL17	-0.117617	0.295928	0.471643
ISG15	-0.421136	1.9321e-05	0.000277818
C1orf159	-0.2848	0.0232263	0.0788997
TNFRSF18	-0.0390746	0.75535	0.858984
TNFRSF4	-0.1588	0.239417	0.409151
SDF4	-0.450784	3.89553e-07	9.19296e-06
B3GALT6	0.238209	0.0944149	0.213819
UBE2J2	-0.331045	0.00116595	0.0079934
ACAP3	-0.117085	0.401097	0.576739
PUSL1	-0.243615	0.0792965	0.189707
INTS11	-0.350689	0.000513674	0.00410525
CPTP	-0.200116	0.136052	0.276978
DVL1	0.100522	0.423461	0.595861
AURKAIP1	-0.308796	2.81524e-05	0.000385361
CCNL2	-0.238795	0.0165075	0.0618405
MRPL20	-0.229213	0.00235526	0.0140904
ATAD3C	0.156017	0.189113	0.349284
ATAD3B	-0.354569	0.00989254	0.0420657
ATAD3A	-0.433001	0.00119953	0.00817461
SSU72	-0.272693	1.0625e-05	0.000169193
AL645728.1	-0.256678	0.0239581	0.0803302
AL691432.2	-0.112173	0.382383	0.557914
MIB2	-0.541148	6.54e-07	1.4423e-05
MMP23B	-0.15035	0.246929	0.41794
CDK11B	-0.0912664	0.416225	0.590095
SLC35E2B	-0.163186	0.187006	0.34637
CDK11A	-0.199246	0.0756075	0.184051
SLC35E2A	-0.141687	0.301168	0.477294
NADK	-0.0357924	0.832029	0.906803
GNB1	-0.0756347	0.465208	0.633948
PRKCZ	-0.383329	0.00520807	0.0260873
FAAP20	-0.198421	0.0159853	0.0603314
SKI	0.00802874	0.949966	0.973348
RER1	-0.30969	0.000326701	0.00287968
PEX10	-0.164984	0.242641	0.41301
PLCH2	-0.146816	0.277884	0.451628
PANK4	-0.0198522	0.88743	0.938126
AL139246.5	-0.198723	0.159519	0.310789
TNFRSF14-AS1	0.275902	0.0563242	0.148665
TNFRSF14	-0.236481	0.00122735	0.00834376
AL139246.3	0.0859458	0.482671	0.650132
FAM213B	0.153096	0.293233	0.468557
MEGF6	-0.130067	0.350663	0.528705
TPRG1L	-0.136936	0.324559	0.501247
WRAP73	-0.239448	0.0617307	0.159012
SMIM1	-0.00349217	0.974674	0.9861
LRRC47	-0.60816	5.72936e-07	1.2865e-05
CEP104	-0.489057	0.000141635	0.00147404
DFFB	0.0862005	0.553949	0.711061
C1orf174	-0.440229	0.000270137	0.00246976
KCNAB2	-0.347316	0.000123275	0.00131497
RPL22	0.117744	1.46475e-10	6.95755e-09
ICMT	-0.105562	0.451545	0.623115
ACOT7	0.120614	0.324921	0.501667
TNFRSF25	-0.0466466	0.659535	0.791485
NOL9	-0.0223445	0.854864	0.919382
ZBTB48	-0.281066	0.0362	0.108454
KLHL21	-0.0236927	0.873603	0.931156
PHF13	-0.0934078	0.493473	0.659804
THAP3	-0.101353	0.433463	0.606243
DNAJC11	-0.0059081	0.960656	0.978976
CAMTA1	0.0507365	0.649462	0.784649
VAMP3	-0.101357	0.429435	0.601988
PER3	-0.216788	0.0774696	0.186822
UTS2	-0.370793	0.00674158	0.0316062
TNFRSF9	-0.233743	0.0363709	0.108819
PARK7	-0.148962	0.00608889	0.0293869
RERE	-0.291653	0.00540058	0.0268099
ENO1	-0.277457	8.07945e-07	1.74714e-05
GPR157	-0.185345	0.0757107	0.184222
H6PD	-0.17448	0.217645	0.383164
SPSB1	0.077618	0.509927	0.674582
SLC25A33	-0.348647	0.0101604	0.0429565
TMEM201	-0.123165	0.27975	0.453732
PIK3CD	-0.126759	0.13557	0.27654
CLSTN1	-0.113041	0.277707	0.451566
CTNNBIP1	0.0299068	0.827626	0.903884
LZIC	-0.018927	0.858915	0.921569
NMNAT1	-0.233011	0.0891208	0.205258
UBE4B	-0.0133316	0.925336	0.959611
KIF1B	-0.354534	0.0106382	0.0444524
PGD	-0.331404	0.00391633	0.0208577
DFFA	-0.316668	0.0121041	0.049155
PEX14	-0.315968	0.0224208	0.07675
CASZ1	-0.223495	0.0797996	0.190624
TARDBP	-0.0582623	0.670148	0.798692
SRM	0.504815	3.8284e-06	6.9079e-05
EXOSC10	0.0405509	0.709667	0.827262
MTOR	-0.308889	0.0153511	0.0585945
UBIAD1	-0.246949	0.0463509	0.129902
FBXO2	0.0792363	0.550143	0.708204
FBXO44	-0.242469	0.0460734	0.129418
FBXO6	-0.383126	0.00540048	0.0268099
MAD2L2	-0.359039	0.00159449	0.0103689
AGTRAP	-0.213418	0.0678095	0.170367
MTHFR	-0.2756	0.041124	0.119004
CLCN6	-0.143178	0.309073	0.486007
KIAA2013	-0.00965673	0.955795	0.976799
PLOD1	0.0661475	0.585515	0.735108
MFN2	-0.242861	0.0832022	0.195346
MIIP	-0.0112502	0.921419	0.957514
TNFRSF1B	-0.547122	1.51561e-08	4.88289e-07
VPS13D	-0.289924	0.0114514	0.0471067
DHRS3	-0.0107744	0.938199	0.966358
PRDM2	-0.0538241	0.578317	0.729414
EFHD2	-0.22449	0.0563129	0.148665
CASP9	-0.199848	0.121531	0.255886
DNAJC16	-0.27018	0.0541218	0.144366
AGMAT	-0.0618719	0.666327	0.796661
DDI2	-0.456281	0.00080313	0.00594723
PLEKHM2	-0.278908	0.0379572	0.112325
UQCRHL	-0.0892972	0.520844	0.682525
AL450998.2	-0.482666	0.000365702	0.00315099
SPEN	-0.244611	0.0107498	0.0448496
ZBTB17	-0.238579	0.0891862	0.205367
ARHGEF19	-0.0793999	0.562803	0.717627
FBXO42	-0.208003	0.115699	0.247328
SZRD1	-0.261101	0.0128448	0.0514486
NECAP2	-0.225747	0.00755967	0.0344933
NBPF1	-0.315392	0.01863	0.0675163
CROCC	-0.113525	0.388161	0.564048
BX284668.5	0.304823	0.0263683	0.0865964
BX284668.6	-0.0343661	0.824192	0.902056
ATP13A2	0.269808	0.0608297	0.157359
SDHB	-0.294688	0.0070627	0.0327774
PADI4	-0.351855	0.00200743	0.012389
RCC2	-0.101579	0.466969	0.635607
IFFO2	-0.338015	0.0143115	0.055815
UBR4	-0.310167	0.00261358	0.0152733
AL035413.1	-0.187184	0.0408914	0.118503
EMC1	-0.505583	0.000220154	0.00210767
MRTO4	-0.337123	0.00928823	0.0403804
AKR7A2	-0.364536	0.000207638	0.00201563
PQLC2	-0.093087	0.459249	0.629104
CAPZB	-0.273388	2.35079e-08	7.2783e-07
MINOS1	0.360451	1.18913e-05	0.000185351
NBL1	-0.366105	0.00631027	0.0301542
TMCO4	-0.136289	0.34014	0.51718
OTUD3	-0.182108	0.198147	0.359635
UBXN10-AS1	0.125317	0.304665	0.481016
CAMK2N1	-0.120824	0.3748	0.551192
MUL1	-0.313737	0.0201885	0.071327
PINK1	-0.294269	0.0359859	0.107938
DDOST	-0.307343	3.20592e-05	0.000427777
HP1BP3	-0.3264	4.38424e-08	1.25919e-06
EIF4G3	-0.142737	0.299584	0.475493
ECE1	-0.173455	0.155465	0.304983
NBPF3	-0.0735229	0.610529	0.756103
USP48	-0.276253	0.00615088	0.0296089
CDC42	-0.0647202	0.272674	0.446753
ZBTB40	-0.0360522	0.789286	0.879843
KDM1A	0.0245033	0.841556	0.911597
LUZP1	-0.23445	0.0604853	0.156766
HNRNPR	-0.282022	7.48007e-05	0.000866057
ZNF436	-0.181281	0.106508	0.232582
TCEA3	-0.0290619	0.842737	0.912043
ID3	-0.1973	0.0898514	0.206513
MDS2	-0.178525	0.235076	0.404219
RPL11	0.00948826	0.836921	0.909344
ELOA	-0.179439	0.172837	0.328391
ELOA-AS1	-0.0813751	0.556332	0.712236
PITHD1	-0.331479	0.000580195	0.00454466
LYPLA2	0.0166482	0.862872	0.924149
GALE	-0.127428	0.364973	0.541427
HMGCL	-0.151006	0.2687	0.442459
FUCA1	-0.32431	0.020351	0.0716507
CNR2	-0.258609	0.0611705	0.158045
PNRC2	-0.0894111	0.199265	0.361018
SRSF10	-0.187952	0.00960733	0.0412329
IFNLR1	-0.0502762	0.701044	0.821151
STPG1	0.234607	0.0593844	0.154472
NIPAL3	-0.108686	0.345719	0.523097
RCAN3	-0.129926	0.0683887	0.171434
AL445686.2	0.056748	0.661517	0.792809
SRRM1	-0.222591	4.96254e-05	0.000614008
RUNX3	-0.158334	0.0609084	0.157478
SYF2	0.113146	0.105568	0.231179
RSRP1	-0.271331	8.66913e-05	0.000975876
TMEM50A	-0.268302	1.30226e-05	0.000198011
MACO1	-0.412256	0.000480093	0.0038957
LDLRAP1	-0.300879	1.65564e-05	0.000244064
MAN1C1	0.120089	0.338181	0.515532
SELENON	0.195268	0.19459	0.355912
MTFR1L	-0.263589	0.0568469	0.149657
STMN1	-0.120993	0.229639	0.397886
PAFAH2	-0.165851	0.236686	0.406131
PDIK1L	0.0958423	0.507579	0.672116
ZNF593	0.0485495	0.711047	0.828263
CEP85	-0.0344988	0.809431	0.892326
SH3BGRL3	-0.148708	4.98675e-06	8.71504e-05
UBXN11	-0.0121862	0.963527	0.980302
CD52	-0.13818	4.25147e-05	0.000544013
CRYBG2	-0.0204733	0.877739	0.933604
ZNF683	-0.0422643	0.877211	0.93348
DHDDS	-0.250784	0.0748242	0.182865
HMGN2	-0.229085	6.04186e-05	0.000720846
RPS6KA1	-0.373909	0.000104519	0.00114682
ARID1A	-0.283298	0.003479	0.0190958
PIGV	-0.188435	0.184053	0.342614
ZDHHC18	-0.240584	0.0855499	0.199431
GPN2	-0.0655616	0.649668	0.784813
GPATCH3	-0.375172	0.00645567	0.0306775
NUDC	-0.28835	0.000370367	0.00317749
KDF1	-0.108702	0.404245	0.579541
SLC9A1	-0.186872	0.185013	0.343665
WDTC1	-0.383846	0.00515016	0.0258321
TMEM222	-0.232338	0.0570616	0.150045
SYTL1	-0.280541	0.00028518	0.00259368
MAP3K6	-0.208723	0.129395	0.267938
WASF2	-0.295048	4.5113e-06	7.94661e-05
BX293535.1	0.160898	0.184997	0.343665
AHDC1	-0.22045	0.116383	0.248483
FGR	-0.180359	0.13149	0.270772
IFI6	-0.537506	7.55181e-06	0.000126604
FAM76A	0.0443073	0.753109	0.858002
STX12	-0.432581	0.000166255	0.00167841
PPP1R8	-0.0218771	0.884695	0.93696
THEMIS2	-0.18453	0.13448	0.274994
RPA2	-0.201191	0.0133493	0.0527471
XKR8	-0.119152	0.356274	0.533326
EYA3	-0.27655	0.049194	0.135344
DNAJC8	-0.0738248	0.295999	0.471689
ATP5IF1	-0.146212	0.0116908	0.0478085
AL353622.1	-0.0498548	0.622469	0.764618
SESN2	-0.13974	0.335241	0.512686
MED18	-0.141387	0.307384	0.484003
PHACTR4	0.130966	0.284776	0.4595
RCC1	-0.0365183	0.799297	0.887354
TRNAU1AP	-0.588451	2.16091e-07	5.39742e-06
SNHG12	-0.373507	0.000160423	0.00163138
TAF12	-0.206465	0.0561889	0.148488
LINC01715	-0.14221	0.120142	0.254028
GMEB1	-0.418614	0.000835186	0.0061315
YTHDF2	-0.245282	0.00376192	0.0202881
EPB41	-0.184753	0.00153393	0.0100174
SRSF4	-0.349933	3.6491e-06	6.64914e-05
MECR	-0.0101558	0.938209	0.966358
MATN1-AS1	-0.131954	0.372104	0.54863
LAPTM5	-0.155413	2.86761e-05	0.000391086
PUM1	-0.29535	0.00353792	0.0193029
SNRNP40	-0.371268	8.57343e-05	0.000967448
ZCCHC17	-0.0101786	0.927783	0.960803
PEF1	-0.535173	2.91111e-06	5.4473e-05
PTP4A2	0.108508	0.0822898	0.194088
KHDRBS1	-0.293889	1.21343e-06	2.5023e-05
TMEM39B	-0.119643	0.381507	0.557139
KPNA6	-0.174822	0.169614	0.324184
TXLNA	-0.19793	0.135448	0.276391
CCDC28B	-0.303226	0.0290637	0.0927058
TMEM234	-0.150603	0.284865	0.459535
EIF3I	-0.285766	0.000231272	0.00218328
LCK	-0.400978	8.94001e-21	1.14216e-18
HDAC1	-0.295466	4.53294e-05	0.000569586
MARCKSL1	-0.327275	0.000405051	0.003424
FAM229A	-0.0759307	0.403678	0.579251
BSDC1	-0.652367	7.26576e-09	2.44724e-07
ZBTB8OS	-0.245396	0.0125422	0.0504732
RBBP4	0.0312506	0.69327	0.815533
YARS	-0.21946	0.0278575	0.0899905
S100PBP	-0.169279	0.135142	0.275919
RNF19B	-0.198024	0.112762	0.242709
AK2	-0.179736	0.0913709	0.20884
AZIN2	-0.0202738	0.83694	0.909344
TRIM62	-0.197933	0.11961	0.253285
ZNF362	-0.193523	0.17526	0.331326
PHC2	0.015252	0.915564	0.954375
SMIM12	-0.100164	0.353988	0.531772
AC114490.3	-0.173951	0.0885415	0.204221
AC114490.2	0.0983095	0.360384	0.537624
TMEM35B	0.740095	9.34777e-13	6.07605e-11
ZMYM6	0.427427	0.00342328	0.0188473
ZMYM1	-0.0720283	0.61789	0.762116
SFPQ	-0.4173	4.20395e-09	1.49766e-07
ZMYM4	0.0784944	0.56309	0.717842
KIAA0319L	-0.302864	0.0133103	0.0526304
NCDN	-0.0832168	0.552744	0.710424
AC004865.2	-0.487289	0.000294619	0.00266019
PSMB2	-0.14097	0.133705	0.273941
C1orf216	-0.284831	0.0412316	0.119102
AGO4	0.0369825	0.799962	0.887561
AGO1	-0.129669	0.356689	0.53345
AGO3	-0.306604	0.00903174	0.0395072
ADPRHL2	-0.323334	0.008525	0.0377211
TRAPPC3	-0.165121	0.0943019	0.21365
MAP7D1	-0.277744	0.00359238	0.019554
THRAP3	-0.149785	0.0126757	0.0508629
EVA1B	0.0677165	0.60131	0.748355
STK40	-0.116068	0.405242	0.580073
LSM10	-0.23229	0.0130822	0.0520993
MRPS15	-0.148625	0.112403	0.242125
LINC01137	0.0971196	0.518513	0.680996
ZC3H12A	0.0325575	0.810745	0.893296
MEAF6	-0.192422	0.00530127	0.0264587
SNIP1	0.115055	0.384397	0.560043
GNL2	-0.206141	0.092909	0.211529
C1orf109	0.0623163	0.650619	0.785676
YRDC	0.0387409	0.79953	0.887524
C1orf122	0.201628	0.125203	0.261352
MTF1	-0.280883	0.0449791	0.127083
INPP5B	-0.022043	0.868676	0.928129
SF3A3	-0.195993	0.028417	0.0912877
FHL3	-0.304243	0.0301043	0.0951406
UTP11	-0.291097	0.0338658	0.103582
RRAGC	-0.30142	0.0202867	0.0715151
AL139260.1	0.0540251	0.668232	0.797872
MYCBP	0.589761	4.48269e-05	0.000565552
AKIRIN1	-0.228967	0.00464825	0.0238529
NDUFS5	-0.0614489	0.223639	0.39035
MACF1	-0.294578	8.8166e-05	0.000989863
PABPC4	-0.192071	0.053139	0.142357
HPCAL4	-0.0880273	0.493222	0.659706
PPIE	-0.195814	0.0576822	0.15114
TRIT1	0.0946915	0.526085	0.686883
CAP1	-0.315152	3.82556e-08	1.11604e-06
PPT1	0.0562408	0.595496	0.7432
RLF	-0.455494	5.59142e-05	0.000678478
AL050341.2	-0.0871405	0.510534	0.674823
ZMPSTE24	-0.1557	0.239573	0.409355
SMAP2	-0.212815	0.00634519	0.030269
ZFP69B	0.0943637	0.457378	0.627392
ZFP69	0.0151762	0.912437	0.952328
EXO5	0.00206076	0.992641	0.996226
ZNF684	-0.00240349	0.983961	0.991724
NFYC-AS1	-0.287259	0.00928677	0.0403804
NFYC	-0.0767475	0.498596	0.663779
CITED4	0.218573	0.130293	0.269283
CTPS1	-0.147133	0.289477	0.464291
SCMH1	-0.322192	0.019684	0.0700344
HIVEP3	0.0740429	0.597748	0.745079
FOXJ3	0.161324	0.158387	0.309181
PPCS	-0.322546	0.000115958	0.00125605
CCDC30	0.0552759	0.629586	0.769774
PPIH	-0.0689601	0.47727	0.645438
YBX1	-0.1112	0.00176612	0.0112495
P3H1	-0.0868746	0.51879	0.681119
C1orf50	0.0367755	0.800555	0.88804
AC098484.3	-0.330465	0.0168801	0.0629986
SVBP	-0.144403	0.185345	0.344059
ERMAP	-0.187203	0.0861775	0.200373
ZNF691	0.066639	0.673748	0.801172
SLC2A1	-0.170726	0.213864	0.378678
EBNA1BP2	0.0160878	0.887634	0.938126
ELOVL1	-0.370288	0.00110709	0.00769562
MED8	0.148629	0.208753	0.372378
SZT2	-0.450726	0.000919297	0.00663229
HYI	0.0243984	0.854579	0.919177
KDM4A	-0.154556	0.256902	0.430016
KDM4A-AS1	-0.0875014	0.399737	0.575809
ST3GAL3	0.00218826	0.972832	0.984882
IPO13	-0.243304	0.0728966	0.179337
DPH2	0.00749776	0.977376	0.987684
ATP6V0B	-0.173008	0.023976	0.0803416
DMAP1	-0.381528	0.00180619	0.0114392
ERI3	-0.151091	0.205104	0.368174
RNF220	-0.256984	0.0342846	0.104604
TMEM53	0.00405599	0.995309	0.997373
ARMH1	-0.232847	0.0178416	0.0655784
RPS8	-0.129078	2.48131e-19	2.87289e-17
PLK3	-0.377622	0.00161617	0.0104623
EIF2B3	-0.294287	0.0234666	0.079403
HECTD3	-0.45691	0.000860292	0.00627437
UROD	-0.173873	0.144363	0.289273
MUTYH	-0.615196	3.56825e-06	6.53395e-05
TOE1	-0.392981	0.0045964	0.0236742
TESK2	0.0411666	0.7697	0.868835
CCDC163	-0.186871	0.111829	0.241129
PRDX1	-0.361612	3.88439e-08	1.12728e-06
AKR1A1	-0.392465	5.03652e-05	0.00062132
NASP	-0.271976	0.00533887	0.0265986
GPBP1L1	-0.0625733	0.540002	0.698084
TMEM69	0.0559848	0.666673	0.796804
IPP	-0.381417	0.00613407	0.0295536
MAST2	-0.0725453	0.567194	0.720993
PIK3R3	-0.132012	0.117957	0.25053
POMGNT1	-0.238896	0.0915514	0.209123
LRRC41	-0.176719	0.184434	0.343152
UQCRH	-0.158363	0.00103442	0.00728747
NSUN4	-0.397255	0.00418943	0.0219338
MKNK1	0.167306	0.230362	0.398579
MOB3C	-0.129287	0.355176	0.532615
ATPAF1	-0.215227	0.0745217	0.182366
EFCAB14	-0.164451	0.0699498	0.174169
CMPK1	-0.0741971	0.276436	0.450356
SPATA6	-0.0794527	0.397511	0.573438
BEND5	-0.0222655	0.848735	0.91574
FAF1	-0.306404	0.0169011	0.0630289
CDKN2C	-0.206011	0.145611	0.290933
RNF11	-0.212831	0.0687038	0.171953
EPS15	0.139163	0.131215	0.270427
OSBPL9	0.015735	0.893456	0.94175
NRDC	-0.320121	0.000504869	0.00404879
TXNDC12	-0.27732	0.00728451	0.0335546
KTI12	-0.00320738	0.966683	0.981788
BTF3L4	-0.0288453	0.752018	0.857564
ZFYVE9	-0.242367	0.0819427	0.19374
CC2D1B	-0.00514514	0.978905	0.988603
PRPF38A	-0.248808	0.0234744	0.079403
TUT4	-0.178875	0.022739	0.0776481
GPX7	-0.398525	0.00130552	0.00876791
SHISAL2A	-0.412221	2.953e-05	0.000400276
COA7	0.0459778	0.72675	0.839965
ZYG11B	-0.00275249	0.999542	1
ECHDC2	-0.268894	0.0227597	0.0776707
SCP2	-0.303542	0.000313423	0.00279366
CPT2	0.02121	0.880048	0.93455
C1orf123	-0.0454671	0.69284	0.815276
MAGOH	-0.166107	0.0369598	0.109991
LRP8	-0.0154464	0.883654	0.936749
LINC01771	0.150784	0.173847	0.329746
AC119428.2	-0.0051217	0.990691	0.994988
NDC1	-0.122069	0.390748	0.566696
YIPF1	-0.101307	0.49334	0.659715
HSPB11	-0.284884	0.00208105	0.0127443
LRRC42	-0.202692	0.150764	0.298015
TMEM59	-0.261991	1.13252e-05	0.000178425
TCEANC2	-0.199051	0.160249	0.31183
MRPL37	-0.18291	0.112584	0.242419
SSBP3	0.114872	0.412213	0.586727
TTC4	0.417656	0.00372722	0.0201531
PARS2	0.119465	0.360509	0.537624
TTC22	-0.104742	0.456143	0.626404
DHCR24	0.141011	0.318432	0.495295
USP24	-0.298774	0.0143527	0.0558776
MIR4422HG	-0.131779	0.27626	0.450304
OMA1	-0.232175	0.0653698	0.16566
MYSM1	0.0164085	0.900961	0.94649
JUN	-0.211236	0.190715	0.351483
FGGY	-0.180805	0.198344	0.359874
HOOK1	-0.246405	0.0793578	0.189795
NFIA	-0.0490465	0.743041	0.851115
TM2D1	-0.328847	0.000943456	0.00674808
PATJ	-0.236889	0.0722918	0.178244
USP1	-0.240704	0.0143828	0.0559752
DOCK7	-0.34893	0.00591847	0.0288273
ATG4C	-0.247302	0.078253	0.187805
ALG6	-0.150555	0.269962	0.443946
ITGB3BP	-0.0102908	0.910348	0.951614
EFCAB7	-0.0970012	0.496572	0.662052
PGM1	-0.150497	0.197236	0.35886
JAK1	-0.353292	3.04282e-17	2.96675e-15
LEPROT	-0.0376925	0.762307	0.864067
LEPR	0.0106555	0.933196	0.964254
PDE4B	-0.181221	0.0538272	0.143681
MIER1	0.0362252	0.676904	0.803951
SLC35D1	-0.0927196	0.515704	0.67929
IL12RB2	0.209745	0.10173	0.224902
SERBP1	-0.216214	3.30485e-05	0.000438347
GADD45A	0.0371548	0.787989	0.878661
LRRC40	0.0386408	0.786018	0.877728
SRSF11	-0.393194	3.45669e-10	1.54924e-08
ANKRD13C	-0.102573	0.433032	0.605961
HHLA3	0.0346672	0.816792	0.897125
ZRANB2	-0.0348243	0.607282	0.753257
LRRIQ3	-0.138909	0.233998	0.402989
FPGT	-0.21254	0.0969279	0.217751
CRYZ	0.0520315	0.687667	0.811938
TYW3	-0.157009	0.199266	0.361018
ACADM	-0.217896	0.037979	0.112356
RABGGTB	0.0746233	0.519457	0.681351
PIGK	-0.0629218	0.642816	0.779597
AK5	0.00964685	0.935258	0.965128
AC118549.1	-0.293445	0.0104876	0.0439999
USP33	-0.0441749	0.685504	0.810313
MIGA1	0.234922	0.0841608	0.196895
FUBP1	-0.165819	0.0881557	0.203711
DNAJB4	0.0306092	0.841201	0.911568
IFI44L	-0.0939215	0.487689	0.654511
IFI44	-0.0965645	0.493347	0.659715
AL359504.2	-0.0485295	0.627934	0.768305
PRKACB	0.195159	0.014494	0.0563092
RPF1	0.0494082	0.660883	0.792501
GNG5	-0.110556	0.0554757	0.147023
CTBS	-0.413472	0.000436211	0.00361557
SSX2IP	-0.0557649	0.684331	0.809788
MCOLN2	0.0468912	0.736624	0.845912
WDR63	-0.0259839	0.847697	0.915078
SYDE2	-0.146738	0.130906	0.269998
C1orf52	-0.218175	0.0310173	0.0970874
BCL10	0.19457	0.127799	0.265412
ZNHIT6	-0.189318	0.147377	0.293302
ODF2L	-0.417246	4.24212e-05	0.000543843
SH3GLB1	-0.0583401	0.528884	0.68876
SELENOF	-0.14626	0.0342634	0.104568
HS2ST1	-0.285166	0.0394632	0.115582
LMO4	-0.0765513	0.565178	0.719051
PKN2	-0.101533	0.335807	0.513237
GTF2B	-0.060548	0.515119	0.679027
KYAT3	-0.242667	0.0624583	0.160218
RBMXL1	-0.1646	0.256611	0.429877
GBP3	-0.294972	0.0159808	0.0603314
GBP1	-0.32636	0.00119412	0.00814773
GBP2	-0.223557	0.00974847	0.041649
GBP4	-0.0700505	0.469076	0.637694
AC099063.4	-0.196498	0.154821	0.304034
GBP5	-0.122745	0.120189	0.254028
LRRC8B	-0.394364	0.00415392	0.021789
LRRC8C-DT	-0.0526893	0.710659	0.828072
LRRC8C	-0.0843775	0.486735	0.653468
LRRC8D	-0.149144	0.254259	0.426901
ZNF326	-0.223978	0.0935281	0.212416
ZNF644	-0.511407	1.42076e-07	3.71572e-06
CDC7	0.0886732	0.551745	0.709633
TGFBR3	-0.12984	0.276172	0.450227
BTBD8	-0.0936349	0.451569	0.623115
GLMN	-0.269559	0.0389721	0.114385
RPAP2	-0.387342	0.00063197	0.00489472
GFI1	-0.154166	0.280003	0.453964
RPL5	-0.0274601	0.00437116	0.0227354
FAM69A	-0.305228	0.0236607	0.0797901
MTF2	-0.230157	0.0331765	0.102007
TMED5	-0.0118788	0.903421	0.948161
CCDC18	-0.174123	0.21789	0.383385
DR1	-0.0382167	0.689706	0.813375
DNTTIP2	-0.333156	0.000230263	0.00218191
GCLM	-0.437905	0.000117253	0.00126777
ABCD3	-0.0820433	0.561374	0.716215
CNN3	-0.0980033	0.434426	0.606614
ALG14	-0.315619	0.00938685	0.040613
RWDD3	0.436437	0.000757883	0.0056536
PTBP2	-0.348638	0.0122572	0.0495955
DPYD	-0.0498844	0.555943	0.71212
AGL	-0.20119	0.0861882	0.200373
SLC35A3	-0.0366922	0.793894	0.883208
MFSD14A	0.125868	0.259884	0.432764
SASS6	-0.366889	0.00882323	0.0387629
TRMT13	-0.131146	0.331213	0.508485
DBT	-0.133299	0.351511	0.529553
RTCA-AS1	0.0906768	0.447836	0.619734
RTCA	-0.305817	0.00934864	0.040495
CDC14A	-0.350589	0.000708265	0.00535899
EXTL2	-0.120654	0.36714	0.543956
SLC30A7	0.0228505	0.866943	0.926691
DPH5	-0.0671663	0.605973	0.752241
AC093157.1	0.0376013	0.769833	0.868835
AL109741.1	-0.223727	0.112902	0.242774
S1PR1	-0.200667	0.000663506	0.00508612
RNPC3	-0.41012	0.000101038	0.00111302
AMY2B	-0.00675774	0.956704	0.977161
PRMT6	-0.338668	0.0136238	0.053622
VAV3	-0.0190482	0.900719	0.94649
SLC25A24	-0.399144	0.0021354	0.0130269
AL359258.2	-0.0726378	0.484499	0.651514
FAM102B	-0.193465	0.137407	0.278904
HENMT1	0.0279451	0.832549	0.907234
PRPF38B	-0.311673	1.04649e-05	0.000167123
STXBP3	0.172893	0.184044	0.342614
GPSM2	-0.118392	0.306723	0.483372
CLCC1	-0.100327	0.486219	0.65317
WDR47	-0.187619	0.176546	0.333046
TAF13	-0.130552	0.285789	0.460502
AL356488.3	-0.10863	0.279685	0.453693
TMEM167B	-0.287184	0.0288319	0.0921749
KIAA1324	0.0305161	0.852276	0.917914
SARS	-0.0408093	0.62074	0.76356
PSMA5	-0.272132	0.000173224	0.00173566
ATXN7L2	-0.0410174	0.763178	0.864525
CYB561D1	-0.0369656	0.772239	0.870079
AMIGO1	-0.0101526	0.94476	0.970159
GNAI3	-0.254941	0.0141888	0.0553556
AMPD2	-0.234369	0.0878905	0.203419
GSTM4	-0.146281	0.296812	0.472474
GSTM2	0.294684	0.0313501	0.097898
GSTM1	0.35111	0.0272546	0.0886604
GSTM3	-0.259451	0.0643228	0.163716
CSF1	-0.0507109	0.657012	0.789538
AHCYL1	-0.0881067	0.525799	0.68667
STRIP1	-0.130775	0.296367	0.47214
KCNC4	0.0877365	0.443421	0.61577
RBM15	-0.0653104	0.647041	0.782923
LAMTOR5	-0.196496	0.0180032	0.0660197
AL365361.1	-0.248875	0.0603066	0.156395
KCNA3	-0.347456	6.25001e-05	0.000742189
CD53	-0.27733	1.10798e-05	0.00017518
LRIF1	0.00104258	0.991932	0.9958
DRAM2	-0.274587	0.0171683	0.0636933
CEPT1	-0.216867	0.0982415	0.219709
AL355816.2	-0.197994	0.162075	0.314392
DENND2D	-0.338517	4.34727e-08	1.25181e-06
CHI3L2	-0.275622	0.0521583	0.140752
WDR77	-0.319847	0.0138745	0.0544159
ATP5PB	-0.177476	0.00503362	0.0253621
C1orf162	-0.0204485	0.782879	0.876304
RAP1A	-0.265295	9.376e-05	0.00104006
DDX20	0.0101592	0.925875	0.959922
ST7L	0.0534341	0.721403	0.835946
CAPZA1	-0.23422	0.00506806	0.0254778
MOV10	-0.34633	0.0108711	0.0451879
RHOC	0.299486	0.032028	0.0992726
SLC16A1	-0.0318533	0.806637	0.891442
SLC16A1-AS1	-0.561593	3.91312e-05	0.000509302
LRIG2	-0.17856	0.204181	0.367053
PHTF1	-0.330878	0.0181426	0.0663121
RSBN1	-0.377172	1.66595e-05	0.000244935
PTPN22	-0.160985	0.128205	0.265956
AP4B1	-0.149564	0.280988	0.455142
DCLRE1B	0.0248421	0.865963	0.926223
HIPK1	0.130447	0.316886	0.49358
TRIM33	0.0577483	0.654188	0.787961
BCAS2	-0.409304	0.000107996	0.00118148
NRAS	-0.118553	0.369472	0.545956
CSDE1	-0.173161	0.00104984	0.00737606
SIKE1	-0.275107	0.0240507	0.0804948
TSPAN2	0.237717	0.102354	0.225816
VANGL1	-0.377587	0.000261807	0.00241989
ATP1A1	-0.36798	4.47398e-07	1.03226e-05
CD58	-0.330065	0.00466814	0.0239215
CD2	0.0401214	0.499488	0.664718
CD101	-0.1728	0.20956	0.373458
TTF2	-0.321568	0.0211901	0.0737059
MAN1A2	-0.112535	0.217103	0.382789
TENT5C	0.0768029	0.573132	0.725908
GDAP2	-0.158365	0.230811	0.39902
WDR3	-0.223315	0.107091	0.23367
WARS2	-0.251773	0.0725574	0.17882
AL359915.2	0.0129369	0.925126	0.959482
PHGDH	-0.249683	0.0762684	0.18504
NOTCH2	0.0782307	0.5594	0.714594
SEC22B	-0.0764394	0.477161	0.645438
NBPF26	-0.131851	0.326242	0.502658
LINC00623	-0.0311703	0.753223	0.858002
SRGAP2C	0.309729	0.0344433	0.104944
AC239800.3	-0.117336	0.402797	0.578286
AC246785.3	0.22981	0.113139	0.243096
NBPF15	-0.0256876	0.797245	0.885872
SRGAP2B	-0.0283698	0.849182	0.915841
AC245014.3	-0.140176	0.277569	0.451445
NBPF20	-0.139283	0.321357	0.498095
GPR89A	0.145041	0.309095	0.486007
CD160	-0.221672	0.0110939	0.0458395
RNF115	-0.330292	0.00176902	0.0112514
POLR3C	-0.264888	0.0349214	0.105994
NUDT17	-0.0815181	0.464263	0.633241
PIAS3	-0.345384	0.0131865	0.0522523
PEX11B	-0.30569	0.00463531	0.0238084
RBM8A	-0.139894	0.0477707	0.132544
LIX1L	-0.107223	0.259979	0.432764
ANKRD34A	-0.0703864	0.496846	0.662244
AC243547.2	-0.0255516	0.793326	0.882752
POLR3GL	-0.0977619	0.236773	0.406131
TXNIP	-0.444137	9.52546e-32	1.92501e-29
NBPF10	-0.321756	0.0188677	0.0679786
NOTCH2NL	-0.0611677	0.589059	0.737862
NBPF12	-0.543814	6.62031e-05	0.0007795
PRKAB2	-0.135341	0.341698	0.518565
AC242426.2	-0.124126	0.295893	0.471643
CHD1L	-0.166211	0.226697	0.394263
BCL9	-0.0693949	0.593701	0.741793
ACP6	-0.154052	0.275777	0.449929
GPR89B	0.236359	0.0898126	0.206467
NBPF11	-0.294311	0.027849	0.0899905
PPIAL4G	0.0220764	0.884686	0.93696
NBPF14	-0.31825	0.0076437	0.0347644
PDE4DIP	-0.165355	0.143612	0.288288
NBPF9	-0.0771189	0.605919	0.752241
AC245297.3	0.242702	0.0814535	0.192998
NBPF19	-0.464304	2.54978e-06	4.86119e-05
HIST2H2BF	0.0203156	0.861486	0.923021
AC239868.2	-0.139846	0.130638	0.269608
HIST2H2AC	0.239278	0.0984888	0.219996
HIST2H2AB	0.338243	0.00736598	0.0338457
BOLA1	-0.0736764	0.588253	0.737473
SV2A	-0.179683	0.0686879	0.171952
SF3B4	-0.243359	0.0067297	0.0316062
OTUD7B	-0.278017	0.0494159	0.135753
VPS45	-0.19154	0.153196	0.30191
PLEKHO1	-0.237395	0.0512256	0.139109
ANP32E	-0.188432	0.0381878	0.112811
APH1A	-0.276817	0.000270196	0.00246976
C1orf54	-0.161524	0.229906	0.398038
MRPS21	-0.0162571	0.78453	0.87718
PRPF3	-0.354764	0.00248877	0.0146907
RPRD2	-0.206903	0.0585423	0.15271
TARS2	-0.184139	0.194664	0.355926
MCL1	-0.093824	0.199134	0.360956
ENSA	-0.306964	0.000424473	0.00353939
GOLPH3L	-0.211718	0.120953	0.255005
CTSS	-0.172134	0.0760594	0.184706
ARNT	-0.153059	0.255295	0.428254
SETDB1	-0.183712	0.142717	0.286958
CERS2	-0.0957999	0.370682	0.547249
MINDY1	-0.0547214	0.566401	0.720277
PRUNE1	-0.0832942	0.523907	0.684844
C1orf56	-0.346995	0.0154574	0.0588588
CDC42SE1	-0.0841977	0.258021	0.43081
MLLT11	0.242322	0.0974571	0.218527
GABPB2	-0.285491	0.0379879	0.112356
TNFAIP8L2	-0.15904	0.163501	0.316439
SCNM1	-0.22393	0.0263779	0.0865964
VPS72	-0.402424	0.000197665	0.00193232
PIP5K1A	-0.0366849	0.765854	0.865968
PSMD4	-0.217063	0.00846198	0.0375811
ZNF687	-0.219042	0.117736	0.250264
PI4KB	-0.0595671	0.601068	0.748222
RFX5	-0.00469293	0.971531	0.984194
PSMB4	-0.235178	0.0162348	0.0610867
POGZ	-0.206738	0.0388231	0.114074
SNX27	-0.205678	0.0991397	0.220912
MRPL9	0.00383624	0.996332	0.997768
TDRKH	-0.191194	0.170805	0.325755
TDRKH-AS1	-0.156893	0.158529	0.309348
C2CD4D	0.00898044	0.936005	0.965483
THEM4	0.0709884	0.375302	0.551783
S100A10	-0.122785	0.00867496	0.0382931
S100A11	-0.0573892	0.377415	0.554083
S100A6	-0.0844045	0.0677926	0.170367
S100A4	-0.103376	0.0461935	0.12964
AL162258.2	-0.134929	0.151088	0.298443
CHTOP	-0.132979	0.194695	0.355926
SNAPIN	0.0641349	0.568238	0.721954
ILF2	-0.237628	0.00377076	0.020316
INTS3	-0.546891	2.92089e-05	0.000396891
SLC27A3	-0.29529	0.0317172	0.0986391
GATAD2B	-0.0382739	0.711653	0.828496
DENND4B	-0.241875	0.063021	0.161363
CRTC2	-0.060866	0.619453	0.763075
SLC39A1	-0.332161	0.0141647	0.0552865
CREB3L4	-0.0420552	0.752987	0.857965
JTB	-0.233447	0.000231587	0.00218328
AL358472.2	-0.201905	0.0553158	0.146669
RPS27	0.826194	0	0
TPM3	-0.145151	0.00106573	0.00745473
C1orf43	-0.215123	0.00708976	0.0328893
UBAP2L	-0.274432	0.0153639	0.0586235
HAX1	-0.179915	0.0208369	0.0728107
ATP8B2	0.145721	0.219214	0.385105
IL6R	-0.256715	0.0527665	0.141769
UBE2Q1	0.0376446	0.784241	0.87708
ADAR	-0.434348	5.98606e-10	2.62984e-08
PMVK	-0.117524	0.30947	0.486391
PBXIP1	-0.316996	5.12973e-05	0.000630719
PYGO2	-0.19624	0.112163	0.241747
AL451085.2	-0.189538	0.102971	0.226863
SHC1	-0.273935	0.0309069	0.0968783
CKS1B	-0.0468589	0.712126	0.828825
FLAD1	-0.280501	0.0215422	0.0745459
ZBTB7B	-0.00935001	0.947996	0.972729
ADAM15	-0.0963362	0.487778	0.654552
EFNA4	-0.0693534	0.626263	0.767127
SLC50A1	0.0306946	0.829326	0.905307
DPM3	0.234933	0.0150576	0.0577721
KRTCAP2	0.109228	0.0434064	0.123613
TRIM46	-0.041671	0.733293	0.84418
THBS3	0.0201929	0.869154	0.928462
MTX1	-0.111664	0.377102	0.553888
GBA	-0.280319	0.0412329	0.119102
FAM189B	0.186422	0.203512	0.366229
SCAMP3	-0.289131	0.0035611	0.0194027
CLK2	-0.0154698	0.907139	0.950405
FDPS	-0.25676	0.0058962	0.0287724
RUSC1	-0.309428	0.024698	0.0821665
ASH1L	-0.275597	0.000491536	0.00396188
ASH1L-AS1	-0.381642	0.00594935	0.0289396
MSTO1	0.011496	0.940512	0.967764
YY1AP1	-0.0471232	0.67954	0.806006
DAP3	-0.33721	3.68484e-05	0.000482414
GON4L	-0.56607	2.41408e-10	1.11802e-08
SYT11	0.190736	0.154046	0.302941
RIT1	-0.334772	0.0137867	0.0541479
KHDC4	-0.362997	0.00565285	0.0277892
ARHGEF2	-0.363711	0.00057786	0.00452956
SSR2	-0.188858	1.54805e-06	3.11149e-05
UBQLN4	0.0894567	0.52919	0.688914
LAMTOR2	-0.0261301	0.788498	0.879052
LMNA	-0.182125	0.162535	0.315064
SEMA4A	-0.169065	0.20688	0.370192
SLC25A44	0.0561169	0.705698	0.824452
PMF1	0.00527331	0.966538	0.98173
SMG5	-0.162582	0.213656	0.378392
TMEM79	0.0611176	0.687682	0.811938
GLMP	-0.328422	0.0141443	0.0552539
CCT3	-0.398327	4.74549e-08	1.35944e-06
MEF2D	0.0312064	0.814262	0.895293
TTC24	-0.264331	0.0562439	0.148598
NAXE	-0.140987	0.121296	0.255536
GPATCH4	-0.139867	0.259936	0.432764
ISG20L2	0.197765	0.0719547	0.177689
RRNAD1	0.156475	0.279053	0.453085
MRPL24	-0.285971	0.0101764	0.043008
HDGF	-0.0118325	0.934911	0.965039
PRCC	-0.230667	0.0458017	0.128785
SH2D2A	0.0868423	0.33843	0.515637
ARHGEF11	-0.150137	0.199578	0.361465
ETV3	0.272587	0.0592706	0.15432
FCRL3	-0.359057	0.00423816	0.0221368
PYHIN1	-0.182278	0.053093	0.142357
IFI16	-0.271238	0.00102438	0.00723376
AIM2	0.032149	0.727472	0.840263
DUSP23	-0.0476054	0.652592	0.787061
FCRL6	-0.323425	0.0213231	0.074018
TAGLN2	-0.0426422	0.497829	0.663156
PIGM	-0.217597	0.114784	0.24587
IGSF8	-0.292562	0.00332024	0.018391
PEA15	-0.095657	0.495861	0.661567
DCAF8	-0.350936	0.00222869	0.013507
AL139011.1	0.112774	0.35139	0.529471
PEX19	-0.160545	0.268287	0.442041
COPA	-0.128627	0.199791	0.361674
NCSTN	0.012826	0.930582	0.962447
SLAMF6	-0.134516	0.175593	0.331756
CD84	-0.386206	5.88724e-05	0.000708189
SLAMF1	-0.438088	7.59872e-06	0.000127198
CD48	-0.412095	4.77673e-12	2.77218e-10
SLAMF7	-0.451663	0.000156906	0.00160442
LY9	-0.404814	1.63939e-05	0.00024199
CD244	-0.299339	0.0203822	0.0716924
F11R	0.187294	0.16762	0.321754
TSTD1	-0.105147	0.0569825	0.149872
USF1	-0.105876	0.441364	0.61368
ARHGAP30	-0.360049	1.25188e-07	3.31302e-06
PFDN2	-0.142671	0.108982	0.236636
NIT1	-0.439779	0.000548497	0.00432993
DEDD	-0.268645	0.0283702	0.0911898
UFC1	-0.131274	0.0468133	0.13067
USP21	-0.115328	0.38078	0.55667
PPOX	-0.327165	0.0197829	0.0703145
B4GALT3	-0.250783	0.0128924	0.0515789
NDUFS2	-0.338832	0.000131219	0.00138509
FCER1G	0.110136	0.432753	0.605758
TOMM40L	-0.118509	0.355333	0.53264
MPZ	0.0075247	0.98613	0.992661
SDHC	-0.221256	0.00983238	0.0419367
AL592295.4	-0.175684	0.142969	0.287204
FCGR3A	-0.120644	0.249748	0.421493
FCRLB	-0.179843	0.0817317	0.19341
DUSP12	-0.405326	0.000432263	0.0035882
ATF6	-0.307927	0.022244	0.0762621
UHMK1	-0.277664	0.00167571	0.0107787
UAP1	0.0151036	0.908568	0.951046
HSD17B7	-0.238493	0.058308	0.152278
RGS5.1	0.0697527	0.584983	0.734698
NUF2	-0.00120241	0.992798	0.996253
MGST3	-0.28951	0.000320919	0.00284659
ALDH9A1	-0.491266	2.75963e-07	6.74138e-06
TMCO1	0.0661918	0.41515	0.589416
AL451074.2	-0.18413	0.0017467	0.0111436
UCK2	-0.000213945	0.954287	0.976263
POGK	-0.239296	0.0691309	0.172672
TADA1	0.0282748	0.843451	0.912583
GPA33	-0.163779	0.259865	0.432764
POU2F1	-0.223381	0.120534	0.25446
CD247	-0.201354	0.000815733	0.0060165
CREG1	0.0537324	0.719901	0.834815
AL031733.2	-0.104037	0.339243	0.51632
RCSD1	-0.212794	0.000710545	0.00536894
MPZL1	0.0980212	0.461322	0.630778
MPC2	-0.208001	0.0215726	0.0745813
DCAF6	-0.320145	0.01386	0.0543792
TIPRL	-0.302369	0.00546853	0.0270627
SFT2D2	0.0186058	0.872832	0.93078
XCL2	-0.200615	0.168303	0.322477
XCL1	-0.000261695	0.949163	0.972883
ATP1B1	0.0281701	0.748407	0.855025
NME7	-0.482538	0.000475736	0.00387245
BLZF1	-0.199587	0.146651	0.292434
SLC19A2	0.130707	0.307858	0.484543
F5	-0.0562174	0.735318	0.845197
C1orf112	-0.00704038	0.956712	0.977161
SELL	0.069578	0.133228	0.273303
METTL18	-0.0047702	0.953448	0.975661
SCYL3	-0.188679	0.162884	0.31563
KIFAP3	0.0141942	0.916608	0.955002
GORAB	-0.0659176	0.656206	0.789279
FMO4	0.00646941	0.957614	0.977364
PRRC2C	-0.348167	1.53054e-11	8.21834e-10
VAMP4	-0.111522	0.348432	0.525985
METTL13	-0.260925	0.0546844	0.145446
PIGC	-0.267792	0.00872108	0.0384509
SUCO	-0.394881	0.000697782	0.00528687
FASLG	-0.111325	0.147838	0.293799
AL645568.1	0.0586847	0.580103	0.730635
PRDX6	-0.095995	0.144029	0.288969
KLHL20	-0.344948	0.00700433	0.0325473
CENPL	-0.0296796	0.826356	0.903319
DARS2	-0.0473379	0.741598	0.850042
ZBTB37	-0.379774	0.00429515	0.0224029
RC3H1	-0.0426429	0.67064	0.799025
RABGAP1L	-0.211466	0.0222348	0.0762542
CACYBP	-0.175412	0.01922	0.0689354
MRPS14	-0.161049	0.173394	0.329167
KIAA0040	-0.274602	0.0120293	0.0489406
COP1	-0.136222	0.25354	0.426016
RALGPS2	-0.312527	0.0275905	0.0894336
FAM20B	-0.094038	0.502712	0.66766
TOR3A	-0.168882	0.175809	0.332074
ABL2	-0.26926	0.0551998	0.146396
SOAT1	-0.00533318	0.95682	0.977161
TOR1AIP2	-0.0346794	0.835193	0.908907
AL353708.3	-0.0167084	0.943083	0.969009
TOR1AIP1	-0.166427	0.0981046	0.219571
CEP350	-0.296888	0.000636018	0.00491609
QSOX1	-0.0686084	0.622949	0.764984
ACBD6	-0.307129	0.00589164	0.0287722
XPR1	-0.116074	0.413131	0.587507
STX6	-0.0620987	0.629081	0.769475
MR1	-0.278185	0.0400935	0.116812
IER5	0.118123	0.427588	0.600612
GLUL	-0.0875447	0.568671	0.722006
RNASEL	-0.0163829	0.89713	0.944728
NPL	-0.247916	0.0122274	0.0495745
DHX9	-0.0533405	0.568704	0.722006
SMG7	-0.0195366	0.856679	0.920532
ARPC5	-0.208973	0.000321278	0.00284659
TSEN15	-0.227737	0.0414481	0.119599
C1orf21	-0.0893888	0.464966	0.63389
EDEM3	-0.218999	0.0350321	0.106157
FAM129A	-0.122814	0.316992	0.493676
RNF2	-0.234518	0.084132	0.196869
TRMT1L	-0.163792	0.215499	0.380824
SWT1	-0.00675031	0.940941	0.967843
IVNS1ABP	0.232268	0.0326242	0.100755
TPR	-0.3146	8.14102e-07	1.75704e-05
ODR4	-0.111554	0.416654	0.590401
RGS1	-0.118009	0.243686	0.414155
AL136454.1	0.348094	0.00914883	0.0399094
RGS2	-0.148958	0.194829	0.355996
UCHL5	-0.207546	0.0565141	0.148993
TROVE2	-0.242822	0.00716526	0.0331151
GLRX2	0.0097411	0.924734	0.959282
CDC73	-0.0236258	0.810308	0.892977
CFH	0.000730717	0.919503	0.956328
ZBTB41	-0.0915527	0.524722	0.685667
DENND1B	-0.412157	0.00116636	0.0079934
NEK7	-0.233735	0.0207126	0.0724877
PTPRC	-0.186615	1.49982e-08	4.84608e-07
AL157402.2	0.286401	0.0164717	0.0617687
MIR181A1HG	-0.428768	0.00182884	0.0115366
ZNF281	-0.13513	0.262686	0.43585
DDX59	-0.468167	0.000276963	0.00252538
GPR25	-0.0797502	0.502011	0.667286
KIF21B	-0.0837567	0.483082	0.650291
TMEM9	-0.0346017	0.799644	0.887561
CSRP1	-0.0501424	0.669231	0.798505
AC096677.1	0.0758269	0.491089	0.657804
NAV1	-0.0863856	0.281233	0.455406
IPO9	-0.0950413	0.457723	0.627711
TIMM17A	0.00148083	0.993856	0.996906
RNPEP	-0.489175	7.84938e-05	0.000904102
ARL8A	-0.0386991	0.785566	0.877504
PTPN7	-0.613157	1.94535e-09	7.66757e-08
LGR6	-0.0926758	0.445775	0.617685
UBE2T	-0.231472	0.100276	0.222514
PPP1R12B	-0.499637	0.000167567	0.00169011
KDM5B	-0.434657	0.000230743	0.00218328
RABIF	-0.199163	0.0971572	0.218074
KLHL12	-0.267438	0.0549657	0.14597
ADIPOR1	-0.250693	0.00880048	0.0387348
CYB5R1	-0.205248	0.09958	0.221455
TMEM183A	-0.199369	0.0420459	0.120791
BTG2	-0.0359604	0.767556	0.867328
ATP2B4	-0.318345	0.000817442	0.00602511
LAX1	-0.416553	0.000632372	0.00489472
ZC3H11A	0.169475	0.216119	0.38172
ZBED6	-0.158562	0.265959	0.439181
SNRPE	0.129301	0.140483	0.283286
SOX13	0.0458523	0.693921	0.815924
PPP1R15B	-0.014977	0.911665	0.952052
PIK3C2B	0.0469171	0.776986	0.872788
MDM4	-0.422131	6.47477e-05	0.000765607
RBBP5	-0.0642739	0.622246	0.764502
DSTYK	-0.56579	3.68258e-05	0.000482414
NUAK2	-0.145728	0.263059	0.436272
ELK4	0.0569617	0.633483	0.772796
NUCKS1	-0.107088	0.124395	0.259995
RAB29	-0.471988	2.96551e-08	8.95696e-07
SLC41A1	-0.352836	0.0104943	0.0439999
SRGAP2	-0.187207	0.158902	0.309913
IKBKE	-0.306405	0.00608553	0.0293869
RASSF5	-0.26693	7.76863e-05	0.00089573
EIF2D	-0.263138	0.0374335	0.111088
MAPKAPK2	-0.381691	0.00378483	0.0203622
IL10	-0.27897	0.0135882	0.05352
FCMR	-0.278386	3.50494e-06	6.43924e-05
YOD1	0.0216368	0.877066	0.93348
CD55	0.36938	2.06804e-05	0.000295074
CR1	0.22298	0.035926	0.107901
CD46	-0.155881	0.0263081	0.0864622
MIR29B2CHG	-0.265159	0.0557362	0.147607
TRAF3IP3	-0.170355	0.000120476	0.00129381
UTP25	-0.165418	0.229529	0.397758
HHAT	-0.0881861	0.482049	0.649373
RCOR3	0.0262478	0.82762	0.903884
TRAF5	-0.224889	0.0277993	0.0899269
LINC00467	-0.00550938	0.975354	0.986448
SLC30A1	0.114007	0.320138	0.497044
LPGAT1	-0.444206	0.000119233	0.00128294
INTS7	0.106549	0.461518	0.630891
PPP2R5A	-0.299954	0.00663589	0.0313064
TMEM206	-0.473657	0.000406875	0.00342867
NENF	-0.109047	0.27206	0.446123
NSL1	-0.261993	0.0159576	0.0602682
TATDN3	0.0243901	0.858594	0.921569
FLVCR1-DT	-0.27289	0.0319879	0.0992037
FLVCR1	0.199811	0.155953	0.305772
ANGEL2	-0.100996	0.418654	0.591726
RPS6KC1	-0.0901049	0.519457	0.681351
SMYD2	-0.484005	5.24753e-05	0.000643778
CENPF	-0.047955	0.594709	0.742645
GPATCH2	-0.218931	0.106878	0.233251
RRP15	0.236007	0.0755649	0.184051
LYPLAL1	-0.0196065	0.893075	0.941618
EPRS	-0.167249	0.0464433	0.130075
BPNT1	-0.20114	0.157144	0.307564
IARS2	0.0495692	0.647244	0.783076
RAB3GAP2	-0.0823295	0.48364	0.650884
DUSP10	-0.355795	0.0034395	0.0189164
TAF1A	-0.102383	0.462476	0.631812
TAF1A-AS1	-0.147455	0.132986	0.272972
MIA3	-0.21258	0.0275004	0.0892197
AIDA	-0.0690155	0.559208	0.714518
BROX	0.0692219	0.596479	0.743987
AL392172.1	-0.00532438	0.968134	0.982812
DISP1	-0.197123	0.0984737	0.219996
CAPN2	-0.28049	0.000213	0.00205691
TP53BP2	-0.118621	0.389457	0.56534
FBXO28	-0.285243	0.0357886	0.107656
DEGS1	0.0289249	0.785609	0.877504
NVL	-0.274671	0.0397522	0.116
CNIH4	-0.237422	0.0305441	0.0960117
WDR26	-0.0817229	0.544664	0.702803
CNIH3	-0.0872375	0.437966	0.610094
LBR	-0.213065	0.00428959	0.0223844
SRP9	0.0355765	0.526838	0.687511
EPHX1	-0.0237775	0.835679	0.908951
AL591895.1	-0.0129059	0.892175	0.941115
TMEM63A	-0.339304	0.000556293	0.00438525
PYCR2	0.193722	0.119968	0.253747
SDE2	0.104517	0.457598	0.627616
H3F3A	-0.343666	9.66317e-25	1.51276e-22
ACBD3	-0.412754	0.00204494	0.0125716
LIN9	-0.216031	0.107174	0.233714
PARP1	-0.497041	1.7576e-11	9.39215e-10
ITPKB	-0.267439	0.0213041	0.0739752
PSEN2	-0.0844531	0.415211	0.589416
COQ8A	-0.265679	0.0362834	0.108616
ZNF678	-0.139208	0.34066	0.517343
SNAP47	-0.0200919	0.864257	0.925187
JMJD4	-0.191057	0.170994	0.3259
ARF1	-0.200126	0.000162543	0.00164841
C1orf35	-0.344171	0.0022996	0.0138462
MRPL55	-0.22963	0.0336221	0.103064
GUK1	-0.185695	9.09589e-05	0.00101405
IBA57	-0.240599	0.0290941	0.092739
OBSCN	-0.18021	0.216379	0.382118
TRIM11	-0.245762	0.0467344	0.130516
HIST3H2A	0.13833	0.310661	0.487505
RNF187	-0.368286	3.48296e-05	0.000459252
RHOU	0.0270601	0.852164	0.917899
RAB4A	-0.105069	0.289017	0.463755
CCSAP	-0.118218	0.369393	0.545912
NUP133	-0.215258	0.0786994	0.188522
ABCB10	-0.144151	0.311631	0.488696
TAF5L	0.104775	0.443392	0.61577
URB2	-0.055079	0.691659	0.814575
GALNT2	-0.270629	0.0398513	0.116228
COG2	-0.0752498	0.555905	0.71212
TTC13	-0.480896	0.000198272	0.00193655
ARV1	-0.405126	0.00265421	0.015462
FAM89A	0.0318924	0.807922	0.892029
C1orf131	-0.0878675	0.442776	0.615029
GNPAT	-0.432066	4.96266e-05	0.000614008
EXOC8	0.0548253	0.69134	0.814517
SPRTN	-0.186492	0.144209	0.289121
EGLN1	-0.22952	0.0727269	0.179052
AL445524.1	0.0605481	0.537576	0.696081
TSNAX	0.174587	0.233216	0.402016
DISC1	0.00994785	0.937412	0.966095
MAP10	-0.233901	0.0440302	0.125005
NTPCR	-0.0722531	0.575193	0.726687
PCNX2	-0.416087	0.00222788	0.013507
MAP3K21	-0.126268	0.0908894	0.208039
AL355472.1	-0.237554	0.0902393	0.207105
COA6	-0.0505313	0.636643	0.774974
TARBP1	-0.394911	0.00459979	0.0236807
IRF2BP2	-0.0368583	0.726817	0.839965
TOMM20	-0.293888	7.74269e-08	2.1302e-06
RBM34	0.0118951	0.930545	0.962447
ARID4B	-0.390155	2.61377e-09	9.98351e-08
GGPS1	0.104204	0.461108	0.630693
TBCE	0.171646	0.117252	0.24957
TBCE.1	-0.192559	0.0861299	0.200363
B3GALNT2	-0.325224	0.0173607	0.0642786
LYST	-0.422603	3.71765e-05	0.000485567
GPR137B	-0.285404	0.0316019	0.0983907
ERO1B	-0.373007	0.00150493	0.00986814
EDARADD	0.149194	0.312387	0.489178
LGALS8	-0.368482	0.00084503	0.00619558
HEATR1	0.0216262	0.858657	0.921569
MTR	-0.534026	5.93673e-07	1.3277e-05
CHRM3-AS2	0.301989	0.036721	0.109513
FH	0.00796675	0.948772	0.972841
OPN3	0.291213	0.0500739	0.137188
CHML	-0.161144	0.220159	0.386216
CEP170	-0.266183	0.0438928	0.124743
SDCCAG8	-0.20846	0.0767423	0.185715
AKT3	-0.405994	0.000958537	0.00684273
ZBTB18	-0.0910087	0.483951	0.6512
ADSS	0.0300532	0.729298	0.841585
DESI2	-0.330204	0.00881406	0.0387533
COX20	0.0129561	0.880625	0.934854
HNRNPU	-0.319114	3.43258e-08	1.01182e-06
AL356512.1	-0.018145	0.886135	0.93768
EFCAB2	-0.0991075	0.419645	0.592657
SMYD3	-0.289705	0.0225862	0.0772685
TFB2M	-0.305794	0.0263548	0.08659
CNST	-0.210445	0.0141478	0.0552539
SCCPDH	-0.323602	0.0135996	0.0535457
AHCTF1	-0.326483	0.0040578	0.0213959
ZNF670	-0.0936915	0.436358	0.608319
ZNF669	-0.194376	0.157733	0.30839
ZNF124	-0.0745261	0.573282	0.725908
AL390728.6	-0.0370032	0.778311	0.873898
AL390728.5	0.359691	0.00952294	0.0410319
ZNF496	-0.0468891	0.735535	0.845239
NLRP3	0.311778	0.0219594	0.0754261
SH3BP5L	-0.112022	0.438385	0.610455
ZNF672	-0.392112	0.00351111	0.0192436
ZNF692	-0.389237	0.00492544	0.02493
PGBD2	-0.0750136	0.579907	0.73047
SH3YL1	-0.0965636	0.287269	0.461879
ACP1	-0.12922	0.0957241	0.215948
TMEM18	-0.214629	0.0325269	0.100539
EIPR1	-0.162755	0.219835	0.385709
TRAPPC12	-0.473737	7.94821e-05	0.000912648
ADI1	-0.163056	0.186101	0.345225
AC231981.1	-0.246579	0.0542617	0.144667
AC108488.1	0.227896	0.0644868	0.163983
RNASEH1	-0.473361	8.2155e-05	0.000936567
RNASEH1-AS1	-0.00866925	0.970074	0.983635
RPS7	-0.01805	0.0974921	0.218531
CMPK2	-0.217081	0.109668	0.237939
RSAD2	0.0737112	0.481466	0.648981
RNF144A	-0.292561	0.0356535	0.107308
LINC01871	1.09132	6.69297e-16	5.8119e-14
ID2	-0.152615	0.249269	0.420812
KIDINS220	-0.307417	0.0102265	0.0431953
ITGB1BP1	-0.474082	3.11105e-07	7.50095e-06
CPSF3	0.0646562	0.631695	0.771472
IAH1	-0.44713	2.61611e-06	4.97911e-05
ADAM17	0.0813486	0.549255	0.707505
YWHAQ	-0.0654819	0.352481	0.530512
TAF1B	-0.190993	0.15521	0.304691
AC010969.2	0.0391384	0.733167	0.84418
KLF11	0.0118307	0.938276	0.966358
HPCAL1	-0.183387	0.0335261	0.102885
ODC1	-0.147134	0.150107	0.296928
NOL10	-0.202205	0.145903	0.29136
PDIA6	-0.186193	0.0118335	0.0482641
PQLC3	-0.314883	0.00244095	0.0144699
ROCK2	-0.160304	0.257821	0.430704
E2F6	-0.121391	0.395581	0.571544
LPIN1	-0.2986	0.00671697	0.0315683
TRIB2	-0.0243813	0.81601	0.896671
NBAS	-0.400492	0.000811538	0.00599352
DDX1	0.279935	0.0196315	0.0698699
FAM49A	0.0804693	0.42047	0.593464
SMC6	0.0561821	0.653133	0.787287
GEN1	0.0936679	0.478466	0.646389
RDH14	-0.210906	0.0368558	0.109856
LINC00954	-0.447964	0.0010677	0.00746381
TTC32	-0.0860019	0.477435	0.645524
WDR35	0.00450304	0.961095	0.979178
LAPTM4A	-0.166616	0.0677541	0.170343
PUM2	-0.109099	0.260519	0.433418
RHOB	0.11441	0.393654	0.569574
HS1BP3	-0.0981138	0.492502	0.658903
LDAH	-0.144594	0.312358	0.489178
ATAD2B	-0.474956	0.000116056	0.00125605
UBXN2A	-0.254987	0.0301692	0.0952916
WDCP	-0.289442	0.0288722	0.0922308
FKBP1B	-0.136178	0.0707159	0.175644
SF3B6	-0.00430692	0.924846	0.959282
FAM228B	-0.128665	0.363325	0.540248
ITSN2	-0.29162	8.60093e-05	0.000969568
NCOA1	-0.619038	1.21344e-06	2.5023e-05
PTRHD1	-0.0021866	0.982621	0.990818
CENPO	-0.102987	0.363925	0.540641
ADCY3	-0.03691	0.784329	0.87708
DNAJC27	0.101684	0.475053	0.64338
POMC	-0.255034	0.0479669	0.133012
DNMT3A	-0.386218	0.00166379	0.0107331
DTNB	-0.389345	0.00207242	0.0126984
ASXL2	-0.178956	0.0844702	0.197359
KIF3C	0.00539162	0.971894	0.984471
RAB10	-0.205671	0.0244065	0.0814161
GAREM2	-0.0678444	0.573362	0.725916
HADHA	-0.161884	0.021456	0.0742938
HADHB	-0.431425	5.308e-05	0.000649048
SELENOI	-0.130965	0.359043	0.536033
SLC35F6	-0.326936	0.0188627	0.0679786
TMEM214	-0.0965607	0.482772	0.650189
AGBL5	-0.0636671	0.647797	0.783385
OST4	0.186696	4.08934e-07	9.60953e-06
KHK	0.0253118	0.875716	0.932873
PREB	-0.0843872	0.447959	0.619826
SLC5A6	-0.195425	0.161844	0.314053
ATRAID	-0.296454	0.000470839	0.00384242
CAD	-0.0781712	0.573159	0.725908
MPV17	-0.216746	0.0618467	0.159177
GTF3C2	-0.0483188	0.696864	0.818086
EIF2B4	-0.228447	0.0812186	0.192606
SNX17	-0.461247	2.39103e-09	9.2924e-08
ZNF513	0.173265	0.193982	0.355553
PPM1G	-0.430831	2.79902e-09	1.0582e-07
NRBP1	-0.163109	0.0521246	0.140725
KRTCAP3	-0.236779	0.0643905	0.163813
IFT172	-0.212274	0.119358	0.252939
ZNF512	-0.213825	0.0811461	0.192542
GPN1	-0.138126	0.278263	0.452112
SUPT7L	-0.348805	0.00560423	0.0276235
SLC4A1AP	-0.301753	0.0140991	0.0551221
MRPL33	0.387309	5.74203e-07	1.28675e-05
RBKS	-0.173145	0.121389	0.255682
BABAM2	0.236576	0.0636729	0.162733
FOSL2	-0.30048	0.0319041	0.0990543
PPP1CB	-0.104157	0.285956	0.460637
TRMT61B	-0.096959	0.454058	0.625075
WDR43	0.207015	0.0574471	0.150809
TOGARAM2	-0.180369	0.131014	0.270171
CLIP4	-0.0227148	0.875781	0.932873
YPEL5	-0.224479	0.0168846	0.0629986
LBH	-0.367838	1.45724e-10	6.9516e-09
LCLAT1	0.0081653	0.963451	0.980302
MEMO1	-0.0170322	0.905689	0.949782
DPY30	-0.087149	0.386096	0.561782
SPAST	-0.0522773	0.70495	0.823883
AL121658.1	0.161165	0.142899	0.287167
SLC30A6	-0.142595	0.303727	0.480149
YIPF4	-0.0186576	0.848702	0.91574
BIRC6	-0.303444	0.000236145	0.00221873
TTC27	-0.289871	0.0350594	0.106188
FAM98A	-0.361531	0.00817601	0.0366914
CRIM1	0.077192	0.491308	0.658018
FEZ2	-0.320305	0.00827712	0.0369479
STRN	-0.0728381	0.593044	0.741222
HEATR5B	0.0536854	0.671229	0.799265
GPATCH11	0.186745	0.17329	0.329026
EIF2AK2	-0.188597	0.0764234	0.185226
CEBPZOS	-0.139813	0.214813	0.380016
CEBPZ	0.533526	7.41966e-11	3.71484e-09
NDUFAF7	-0.483984	0.000377574	0.00322826
PRKD3	0.00503934	0.970882	0.983955
AC006369.1	-0.22044	0.0602878	0.156382
CDC42EP3	-0.289855	0.000203228	0.00197974
RMDN2	-0.0146536	0.8932	0.94166
ATL2	0.0505215	0.724376	0.838156
HNRNPLL	-0.409187	0.000656056	0.00503944
GALM	-0.375823	0.00225084	0.0136042
SRSF7	-0.255185	3.38298e-07	8.08641e-06
GEMIN6	0.0401359	0.760751	0.863364
DHX57	-0.283657	0.0398047	0.116123
MORN2	0.00261048	0.986225	0.992661
SOS1	-0.382339	0.00487444	0.0247169
MAP4K3	-0.183228	0.126748	0.263771
AC007388.1	-0.0679309	0.63508	0.773741
THUMPD2	-0.163003	0.242718	0.413078
EML4	-0.467643	1.39348e-13	9.68034e-12
COX7A2L	-0.224488	0.000326534	0.00287968
MTA3	-0.0433259	0.746939	0.854051
LINC02580	-0.115688	0.275633	0.449929
ZFP36L2	-0.832186	2.28052e-126	1.94985e-123
THADA	-0.232544	0.0701964	0.174588
DYNC2LI1	-0.177544	0.170262	0.325166
LRPPRC	-0.0257425	0.811738	0.894022
PPM1B	-0.181288	0.0743563	0.182042
SLC3A1	-0.22487	0.0232902	0.0790445
PREPL	-0.107188	0.424836	0.59735
CAMKMT	-0.23061	0.0807768	0.191987
SRBD1	-0.277037	0.0449252	0.126995
PRKCE	-0.110456	0.396393	0.572345
ATP6V1E2	-0.152076	0.276844	0.450795
RHOQ	0.301237	0.017632	0.0650663
PIGF	-0.19749	0.103169	0.22712
CRIPT	-0.0921262	0.461866	0.631211
SOCS5	-0.0420427	0.764455	0.865333
MCFD2	-0.187094	0.152456	0.300718
TTC7A	-0.257704	0.0632548	0.161813
CALM2	-0.0659363	0.16003	0.311457
MSH2	-0.101767	0.458137	0.627986
KCNK12	0.0111096	0.951511	0.974481
MSH6	-0.167527	0.21159	0.375852
FBXO11	-0.139236	0.285492	0.460224
FOXN2	-0.0767025	0.390245	0.566115
PPP1R21	-0.22588	0.0571743	0.150199
ASB3	0.320799	0.0257565	0.0851022
CHAC2	0.174608	0.202008	0.364619
ERLEC1	-0.136205	0.147698	0.293641
PSME4	-0.447347	0.000729501	0.0054711
ACYP2	-0.00969448	0.935019	0.96506
SPTBN1	-0.416888	3.83607e-06	6.91052e-05
RTN4	-0.48214	9.69295e-10	4.09647e-08
CLHC1	-0.0349569	0.762924	0.864502
RPS27A	-0.134039	4.67644e-31	9.28189e-29
MTIF2	-0.151549	0.275468	0.44974
CCDC88A	-0.32371	0.0208388	0.0728107
CFAP36	-0.00541193	0.961118	0.979178
PPP4R3B	0.0106795	0.904514	0.948997
AC015982.1	-0.24177	0.0889379	0.204972
PNPT1	-0.0673593	0.612544	0.757502
VRK2	-0.152236	0.269215	0.443111
FANCL	-0.274563	0.0250318	0.0831526
PAPOLG	-0.0891886	0.488168	0.654916
REL	-0.247632	0.00770563	0.034987
PUS10	-0.138138	0.331447	0.508633
PEX13	-0.142051	0.312767	0.489497
KIAA1841	-0.112518	0.337311	0.51472
C2orf74	-0.24247	0.0546815	0.145446
USP34	-0.176213	0.0397504	0.116
AC016727.1	-0.244611	0.0701295	0.1745
XPO1	-0.0170439	0.844237	0.913043
FAM161A	-0.0566837	0.656572	0.789538
CCT4	-0.189516	0.0032523	0.0181563
COMMD1	-0.400422	0.000547511	0.00432823
B3GNT2	0.246959	0.00965581	0.0413741
EHBP1	-0.126524	0.366493	0.543286
WDPCP	-0.326587	0.0129794	0.0518009
MDH1	-0.377819	5.80147e-06	9.95113e-05
UGP2	0.0586764	0.515408	0.679221
VPS54	0.0835393	0.528093	0.688453
PELI1	-0.349048	0.0093408	0.0404926
AFTPH	-0.365712	0.00114189	0.00788674
SERTAD2	0.124227	0.340227	0.51718
SLC1A4	-0.226116	0.00647033	0.030721
CEP68	-0.141132	0.238731	0.408418
RAB1A	-0.152766	0.198117	0.359635
ACTR2	-0.176394	0.00993709	0.042162
ETAA1	-0.216797	0.121939	0.256647
C1D	-0.174921	0.0822977	0.194088
WDR92	-0.0571908	0.596295	0.743885
PNO1	-0.20059	0.144987	0.290157
PPP3R1	0.17003	0.160831	0.312688
AC017083.2	0.541651	9.62122e-05	0.00106408
AC017083.1	-0.0236679	0.849141	0.915841
PLEK	-0.46882	1.17407e-05	0.000183456
FBXO48	0.139505	0.32055	0.497404
APLF	0.00576183	0.92333	0.958863
ARHGAP25	-0.464017	5.46508e-09	1.9102e-07
GFPT1	0.0819579	0.534127	0.693134
NFU1	-0.126695	0.286706	0.461244
AAK1	0.161682	0.013743	0.0539956
ANXA4	-0.221658	0.111109	0.240245
GMCL1	-0.381257	0.00014205	0.00147698
SNRNP27	0.16519	0.170784	0.325755
MXD1	-0.072514	0.601157	0.748249
PCBP1	-0.318318	7.76218e-18	8.21682e-16
C2orf42	-0.0216333	0.876534	0.933117
TIA1	-0.0411507	0.701817	0.821731
PCYOX1	0.100154	0.452528	0.623896
SNRPG	0.0658337	0.257694	0.430704
FAM136A	-0.427627	0.000107581	0.00117809
TEX261	-0.177461	0.209859	0.373691
NAGK	-0.210442	0.102492	0.225987
MCEE	0.0219523	0.886342	0.937768
MPHOSPH10	-0.146873	0.139255	0.281627
PAIP2B	-0.206125	0.118231	0.250981
ZNF638	-0.0740112	0.340707	0.517345
DYSF	0.0755692	0.602906	0.749921
EXOC6B	0.195414	0.17612	0.332581
SFXN5	-0.0405047	0.752563	0.857657
RAB11FIP5	0.119772	0.324447	0.501152
SMYD5	-0.107264	0.439711	0.611918
PRADC1	-0.150673	0.292843	0.468238
CCT7	-0.265944	0.000296932	0.00267178
FBXO41	0.188441	0.174005	0.32993
ALMS1	-0.200772	0.151583	0.299208
TPRKB	-0.108911	0.316036	0.492532
DUSP11	-0.00294253	0.960488	0.978895
STAMBP	0.0342809	0.776979	0.872788
DGUOK	-0.165799	0.0279251	0.090124
TET3	0.0434329	0.743323	0.851142
BOLA3	0.233719	0.0337145	0.103176
BOLA3-AS1	-0.13833	0.276317	0.450306
MOB1A	-0.0127608	0.823171	0.901639
MTHFD2	-0.520787	4.44123e-05	0.000561596
DCTN1	-0.215019	0.0428068	0.122533
WDR54	-0.29657	0.0123697	0.0499639
INO80B	-0.0663952	0.593011	0.741222
WBP1	0.14948	0.179558	0.336487
MOGS	-0.263907	0.0390133	0.114475
MRPL53	0.408762	0.00405367	0.0213884
CCDC142	-0.107741	0.438733	0.61071
TTC31	-0.323229	0.0157921	0.0598463
PCGF1	-0.17239	0.200634	0.362785
AUP1	-0.378819	1.47822e-06	2.98194e-05
HTRA2	-0.298852	0.0170882	0.0635234
DOK1	-0.235636	0.0781588	0.187713
SEMA4F	-0.156695	0.261028	0.43407
POLE4	-0.106462	0.256259	0.429482
MRPL19	0.247116	0.0347224	0.105563
GCFC2	-0.133938	0.325665	0.502229
SUCLG1	-0.158312	0.0860384	0.200192
TRABD2A	-0.367037	0.00257957	0.0151383
TMSB10	0.000189357	0.965305	0.981195
KCMF1	-0.0523342	0.710828	0.828181
TGOLN2	-0.214441	0.00449383	0.0232645
RETSAT	-0.206992	0.147888	0.293845
ELMOD3	-0.105703	0.423079	0.595784
CAPG	-0.0231312	0.577818	0.728913
MAT2A	-0.0710289	0.416095	0.589985
GGCX	-0.0662432	0.63414	0.773198
VAMP8	-0.181778	0.00217395	0.0132469
VAMP5	-0.185417	0.0231863	0.0787996
RNF181	-0.184452	0.0305106	0.0960044
TMEM150A	-0.132429	0.339784	0.516931
USP39	-0.18811	0.102268	0.225717
C2orf68	-0.300411	0.0227731	0.0776927
GNLY	0.0712216	0.538767	0.697032
ST3GAL5	-0.115222	0.424811	0.59735
POLR1A	-0.27435	0.0513559	0.139292
PTCD3	-0.459243	0.000268337	0.00245884
IMMT	-0.116068	0.280651	0.454728
MRPL35	-0.0062352	0.956853	0.977161
KDM3A	-0.0288781	0.831575	0.906706
CHMP3	0.336723	0.0024227	0.0144001
RNF103	-0.246185	0.0503697	0.137693
RMND5A	0.186177	0.15382	0.302603
CD8A	-0.164357	0.00303163	0.0171571
CD8B	-0.110858	0.0502017	0.137403
LINC01943	-0.198393	0.177865	0.334682
CYTOR	-0.130549	0.324453	0.501152
AC133644.2	-0.265759	0.0659952	0.167017
RGPD2	0.147515	0.197689	0.359332
KRCC1	-0.0281838	0.769372	0.868671
EIF2AK3	-0.0713093	0.620458	0.763467
RPIA	-0.227229	0.0323031	0.100014
IGKC	0.381599	0.00743125	0.0340752
IGKV1-5	-0.0120169	0.950628	0.973846
IGKV3-15	-0.223939	0.0536137	0.143268
MAL	0.106474	0.167014	0.321159
MRPS5	-0.434941	2.26683e-06	4.38952e-05
ZNF514	-0.0823844	0.553554	0.710862
ZNF2	-0.0277238	0.846608	0.914484
AC092835.1	0.0754951	0.495035	0.661086
FAHD2A	-0.0264635	0.845311	0.913616
LINC00342	-0.29018	0.0278241	0.089981
ANKRD36C	-0.610599	1.44996e-07	3.77432e-06
GPAT2	-0.108279	0.363802	0.540641
DUSP2	-0.184368	0.284899	0.459535
STARD7	-0.252802	0.0092221	0.0401503
TMEM127	0.028793	0.836152	0.909253
CIAO1	-0.404263	1.47409e-05	0.000220816
SNRNP200	-0.331727	6.28337e-05	0.000745354
AC021188.1	-0.124153	0.344032	0.521111
ITPRIPL1	0.210457	0.145223	0.290415
ARID5A	-0.539743	1.11906e-08	3.67997e-07
KANSL3	-0.114892	0.385709	0.561292
LMAN2L	-0.2375	0.0764692	0.185254
CNNM4	-0.0193224	0.84888	0.915782
CNNM3	-0.189933	0.179347	0.336248
ANKRD39	-0.277042	0.0294312	0.0934652
SEMA4C	0.0807414	0.576798	0.72814
FAHD2B	0.0743403	0.597314	0.744697
ANKRD36	-0.394345	0.000512702	0.00410272
AC092683.1	-0.181032	0.207947	0.371485
ANKRD36B	-0.588342	5.47276e-07	1.23387e-05
COX5B	-0.0175977	0.71053	0.828009
ACTR1B	-0.189579	0.0879283	0.203439
ZAP70	-0.507689	9.69033e-16	8.22199e-14
TMEM131	-0.279894	0.028696	0.0919676
INPP4A	-0.305766	0.00303652	0.0171761
COA5	-0.0754996	0.503623	0.66847
UNC50	-0.229167	0.0425539	0.121935
MGAT4A	-0.213232	0.0040376	0.0213365
AC109826.1	-0.0675439	0.633027	0.772434
TSGA10	-0.313737	0.0229671	0.0782096
LIPT1	-0.0411002	0.762037	0.863938
MITD1	0.0701736	0.495916	0.661567
MRPL30	-0.0146085	0.940995	0.967843
TXNDC9	-0.0323049	0.743108	0.851115
EIF5B	0.0871751	0.307193	0.483839
REV1	-0.432885	0.000221504	0.00211513
AFF3	-0.343639	0.0253471	0.0839993
CHST10	-0.0802797	0.457864	0.627827
PDCL3	-0.349915	0.00310634	0.0175264
RPL31	0.0448503	0.0807408	0.191964
CNOT11	-0.433794	0.000969403	0.00691143
RNF149	-0.520345	1.46244e-11	7.89079e-10
MAP4K4	0.00119948	0.995971	0.997587
IL18R1	0.0118541	0.930136	0.9622
IL18RAP	0.1012	0.379737	0.555877
MFSD9	-0.036374	0.802442	0.889453
TMEM182	0.0439015	0.716998	0.832839
MRPS9	0.0371892	0.770269	0.868904
TGFBRAP1	-0.295137	0.0321748	0.0996509
AC012360.3	-0.267859	0.0542537	0.144667
C2orf49	-0.00871879	0.945206	0.970528
NCK2	-0.0626684	0.60644	0.752716
C2orf40	0.0458668	0.734838	0.845012
UXS1	0.0124601	0.901358	0.94649
CD8B2	0.13763	0.340077	0.517164
GCC2	0.0219726	0.664516	0.795401
GCC2-AS1	0.0707633	0.594056	0.742069
LIMS1	-0.21098	0.0372463	0.110604
RANBP2	0.0632187	0.502364	0.667365
CCDC138	-0.321101	0.0155046	0.0589753
SMIM37	0.535669	1.57425e-08	5.05715e-07
MIR4435-2HG	0.120778	0.32222	0.498952
BCL2L11	-0.0687845	0.611191	0.756755
ANAPC1	0.0037112	0.980597	0.989388
TMEM87B	-0.0886406	0.434073	0.606501
FBLN7	-0.18859	0.134219	0.274741
ZC3H8	0.202123	0.0727261	0.179052
ZC3H6	0.0738002	0.489835	0.656433
TTL	0.0410904	0.758921	0.861988
POLR1B	-0.137228	0.320241	0.497064
CHCHD5	-0.0909838	0.363854	0.540641
AC079922.2	0.1457	0.316173	0.492677
SLC20A1	0.0799723	0.474992	0.643375
PSD4	-0.264466	0.0252763	0.0838394
PAX8	0.0402411	0.769877	0.868835
CBWD2	0.444348	0.000265644	0.00244424
RABL2A	0.011465	0.924431	0.959282
SLC35F5	-0.355921	0.0103307	0.0434406
ACTR3	-0.271588	9.02059e-07	1.92445e-05
DDX18	-0.0316169	0.669816	0.798692
CCDC93	-0.377393	0.00283861	0.0162971
INSIG2	-0.0474874	0.722904	0.837074
C2orf76	0.0517823	0.696344	0.817822
DBI	0.0406156	0.478251	0.646293
TMEM177	-0.00755864	0.965921	0.981373
PTPN4	0.0113823	0.886578	0.937768
EPB41L5	-0.133329	0.309876	0.486696
TMEM185B	-0.321359	0.0211503	0.0736761
RALB	-0.254197	0.0709412	0.176007
CLASP1	-0.205436	0.117443	0.249882
NIFK-AS1	-0.39019	0.00318308	0.0178326
NIFK	-0.105802	0.228983	0.396936
TSN	-0.158439	0.150885	0.298201
GYPC	-0.338061	1.33959e-10	6.47373e-09
BIN1	-0.390271	4.76522e-10	2.1018e-08
ERCC3	-0.22	0.0698472	0.17407
MAP3K2	-0.105823	0.355973	0.533133
IWS1	-0.404068	0.000139196	0.0014541
LIMS2	-0.0927515	0.53343	0.69258
WDR33	-0.337537	0.000152755	0.00156774
SFT2D3	0.0327806	0.820405	0.899556
POLR2D	-0.0692351	0.537072	0.695698
AMMECR1L	-0.130794	0.357463	0.534319
AC012306.2	-0.145558	0.272576	0.446657
SAP130	-0.00545754	0.965292	0.981195
UGGT1	-0.0774015	0.563954	0.718216
HS6ST1	-0.126687	0.322458	0.499181
SMPD4	-0.165613	0.198557	0.360203
MZT2B	0.435598	9.74387e-11	4.80006e-09
CCDC115	-0.290589	0.00403545	0.0213365
IMP4	-0.0996454	0.310474	0.487349
PTPN18	-0.0863172	0.472983	0.641671
FAM168B	-0.19485	0.134058	0.274462
PLEKHB2	-0.0902679	0.426905	0.599879
MZT2A	0.109011	0.17458	0.330633
MGAT5	0.0118387	0.955762	0.976799
CCNT2-AS1	-0.0916719	0.353207	0.531187
CCNT2	-0.0983691	0.391763	0.567503
RAB3GAP1	-0.0743122	0.537289	0.695871
ZRANB3	-0.189368	0.128699	0.266737
R3HDM1	-0.0429239	0.727161	0.839991
UBXN4	-0.261288	1.19065e-05	0.000185351
MCM6	-0.249216	0.0687581	0.172027
DARS	-0.162924	0.0523129	0.140994
CXCR4	-0.452903	7.99444e-16	6.83525e-14
SPOPL	-0.0421774	0.767103	0.86694
ARHGAP15	-0.244627	9.65311e-06	0.000156863
GTDC1	0.0263573	0.831493	0.906705
ZEB2	-0.0429835	0.777158	0.872889
ACVR2A	0.224827	0.0795046	0.190082
ORC4	-0.127696	0.301191	0.477294
MBD5	-0.332967	0.00294813	0.0167957
EPC2	-0.0339031	0.806172	0.891324
KIF5C	-0.24693	0.0359621	0.107938
MMADHC	-0.296729	0.000314343	0.00279961
RBM43	-0.204498	0.122262	0.257132
NMI	-0.202578	0.0755555	0.184051
RIF1	-0.261642	0.0150314	0.0577611
ARL5A	-0.282191	0.00151157	0.0099005
STAM2	0.0243815	0.857415	0.920878
PRPF40A	-0.186628	0.0169513	0.0631625
ARL6IP6	-0.378704	0.000466377	0.00381586
LINC01876	-0.106396	0.259882	0.432764
NR4A2	0.0433685	0.817725	0.897858
GPD2	-0.354728	0.00731791	0.0336666
CYTIP	-0.233768	9.71106e-05	0.00107188
ACVR1C	-0.0470251	0.670177	0.798692
ACVR1	0.234584	0.100858	0.223448
PKP4	-0.105774	0.419001	0.592067
WDSUB1	-0.141306	0.303157	0.479713
BAZ2B	-0.0620193	0.670211	0.798692
AC009961.1	-0.147683	0.283935	0.458844
MARCH7	-0.173991	0.0657718	0.166517
LY75	0.000660335	0.993111	0.996428
RBMS1	-0.300118	0.000351997	0.00306378
TANK	-0.225116	0.0291216	0.0928001
LINC01806	-0.0636741	0.605459	0.752017
PSMD14	-0.345758	0.00449793	0.0232749
DPP4	0.129981	0.325895	0.502332
IFIH1	-0.174812	0.210402	0.374359
GCA	-0.1957	0.166257	0.320047
GALNT3	-0.100517	0.455185	0.625696
TTC21B	0.0197498	0.889975	0.939775
STK39	0.0549246	0.695046	0.816729
CERS6	-0.266769	0.0593377	0.154422
FASTKD1	-0.317528	0.0184973	0.0672545
PPIG	-0.0538956	0.441937	0.614246
PHOSPHO2	0.0861562	0.562163	0.716975
SSB	-0.318358	1.25918e-05	0.000193045
METTL5	-0.274071	0.00219174	0.0133267
UBR3	0.235108	0.0950163	0.214874
GORASP2	-0.188748	0.0319322	0.0991139
TLK1	-0.250313	0.00521881	0.0261176
METTL8	-0.021167	0.879071	0.934207
DCAF17	-0.175732	0.206836	0.370192
DYNC1I2	0.435786	0.000151103	0.00155655
SLC25A12	-0.240579	0.0746104	0.182463
HAT1	0.0934194	0.452085	0.623543
METAP1D	-0.328636	0.0182374	0.0665931
ITGA6	-0.142127	0.172831	0.328391
AC078883.1	-0.157028	0.26909	0.44297
PDK1	-0.342431	0.0115617	0.047458
MAP3K20	-0.224242	0.04641	0.130034
CDCA7	-0.22287	0.0803069	0.191219
SP3	-0.336717	0.00129037	0.00869241
OLA1	-0.181982	0.0425362	0.121916
CIR1	0.200743	0.036701	0.109512
SCRN3	-0.442813	0.00113276	0.00784949
GPR155	-0.0771501	0.52648	0.687318
WIPF1	-0.247838	5.65457e-05	0.000684646
CHN1	-0.0352894	0.776409	0.872434
ATF2	0.0627865	0.573784	0.725916
ATP5MC3	-0.0359299	0.465276	0.633948
LNPK	0.181915	0.169403	0.323973
MTX2	0.0896214	0.519566	0.681413
HNRNPA3	-0.363088	2.69564e-09	1.0261e-07
NFE2L2	0.083072	0.387807	0.563682
AGPS	0.0194623	0.883014	0.936249
TTC30B	-0.084923	0.415468	0.589623
RBM45	-0.136468	0.337001	0.514317
AC009948.1	-0.0174248	0.897777	0.944961
PRKRA	-0.108446	0.317542	0.494256
FKBP7	-0.139301	0.000468558	0.00382662
PLEKHA3	-0.121619	0.362224	0.539234
TTN-AS1	-0.399223	0.00302523	0.0171296
TTN	-0.243268	0.0737544	0.180807
CCDC141	-0.308456	0.0257931	0.0851724
SESTD1	-0.532057	0.000319717	0.0028423
CWC22	-0.0049989	0.956522	0.977161
UBE2E3	-0.132126	0.207101	0.370443
LINC01934	0.133939	0.305102	0.481432
ITGA4	-0.447377	4.08798e-15	3.36577e-13
SSFA2	-0.427856	0.002027	0.012489
DNAJC10	-0.197678	0.120316	0.254242
DUSP19	-0.0753273	0.475642	0.643863
NUP35	-0.0172144	0.891774	0.940837
ZC3H15	-0.0461009	0.515708	0.67929
ITGAV	0.0277863	0.841455	0.911597
WDR75	0.0405644	0.77135	0.869479
SLC40A1	0.0321065	0.792189	0.882106
ASNSD1	0.0581674	0.637442	0.775777
ANKAR	-0.491426	0.000199859	0.00194862
OSGEPL1	-0.00940906	0.932651	0.963836
ORMDL1	-0.244839	0.00385542	0.0206322
PMS1	-0.496448	1.29903e-05	0.00019779
HIBCH	0.132042	0.272304	0.446345
INPP1	-0.00309884	0.982706	0.990818
MFSD6	-0.155513	0.231019	0.399158
NEMP2	-0.414352	0.00258927	0.0151792
NAB1	-0.0971827	0.495168	0.661086
GLS	-0.33446	0.00105165	0.00737948
STAT1	-0.447045	9.83662e-08	2.66019e-06
STAT4	-0.269033	0.00178518	0.0113249
NABP1	-0.109476	0.397337	0.573297
SLC39A10	-0.0708234	0.52361	0.684616
STK17B	-0.081099	0.215068	0.380347
AC020571.1	0.0260027	0.821923	0.900642
GTF3C3	-0.355052	0.00990794	0.0420974
PGAP1	-0.35339	0.00272879	0.0157725
ANKRD44	-0.294794	1.24996e-05	0.000192161
AC013264.1	0.0860541	0.516006	0.679465
SF3B1	-0.185635	0.00352778	0.0192874
COQ10B	-0.0987574	0.346932	0.524382
HSPD1	-0.172486	0.0132231	0.0523227
HSPE1	-0.00522275	0.918863	0.956114
MOB4	0.274841	0.0216814	0.0748646
MARS2	-0.161389	0.244502	0.415037
PLCL1	-0.0552493	0.70327	0.822953
FTCDNL1	-0.119785	0.333582	0.510994
C2orf69	-0.177643	0.194618	0.355912
TYW5	-0.352221	0.00913297	0.0398559
MAIP1	-0.285889	0.0407491	0.118227
SPATS2L	-0.229746	0.0966041	0.217359
KCTD18	-0.155102	0.256804	0.430016
SGO2	-0.0341335	0.818733	0.898343
BZW1	-0.182316	0.0112213	0.0463064
CLK1	0.174112	0.0490707	0.135139
PPIL3	0.27577	0.0383889	0.113211
NIF3L1	-0.285577	0.0286313	0.0918432
ORC2	-0.0897261	0.484795	0.6518
AC005037.1	0.0151797	0.887946	0.938256
FAM126B	-0.0578245	0.669337	0.798505
NDUFB3	0.0721627	0.372284	0.548671
CFLAR	-0.250363	0.00255721	0.0150449
CASP10	-0.379475	0.00351991	0.0192728
CASP8	-0.164999	0.0482997	0.133612
TRAK2	0.0145838	0.909914	0.951405
STRADB	-0.369701	0.00625878	0.0299907
TMEM237	-0.0807026	0.460702	0.630318
ALS2	-0.0679515	0.60902	0.75474
SUMO1	-0.279348	0.000122352	0.00130848
NOP58	-0.11295	0.146039	0.291527
BMPR2	-0.0538992	0.700541	0.820816
FAM117B	-0.152957	0.273205	0.447491
ICA1L	-0.0928999	0.392337	0.568111
WDR12	-0.18693	0.176882	0.333527
CARF	-0.119625	0.400034	0.575882
NBEAL1	-0.0264177	0.83885	0.910288
CYP20A1	-0.369666	0.00120723	0.00821701
ABI2	-0.243613	0.0713676	0.176789
CD28	-0.305817	0.00145278	0.00959833
CTLA4	-0.493702	0.000410441	0.00345088
ICOS	0.0902821	0.511409	0.675418
INO80D	-0.216592	0.0736034	0.180636
AC007383.2	0.0514189	0.720358	0.835258
NDUFS1	-0.356686	0.00481818	0.0245323
EEF1B2	-0.115032	2.74478e-08	8.35843e-07
ZDBF2	-0.106702	0.420405	0.593464
FASTKD2	-0.038138	0.758062	0.86136
KLF7	0.0181671	0.901107	0.94649
CREB1	-0.28597	0.00316178	0.0177581
METTL21A	-0.418094	0.000807619	0.00597649
CCNYL1	0.0654628	0.602477	0.749471
PLEKHM3	-0.181003	0.190579	0.351292
IDH1	-0.353076	0.00694577	0.0323235
PIKFYVE	-0.0764441	0.49954	0.664718
RPE	0.0756421	0.595193	0.742905
KANSL1L	0.0268087	0.741196	0.849845
LANCL1	-0.437642	0.000571243	0.00448401
IKZF2	-0.139009	0.442278	0.61449
SPAG16	-0.231287	0.0928631	0.211468
BARD1	-0.315999	0.0241671	0.0807386
ATIC	-0.317515	0.00145335	0.00959833
MREG	-0.0433715	0.775298	0.871946
PECR	-0.103885	0.433258	0.606124
XRCC5	-0.308328	1.0975e-06	2.29299e-05
LINC01963	0.0107415	0.924592	0.959282
SMARCAL1	-0.254595	0.0699012	0.174126
RPL37A	0.250342	4.94934e-15	4.01547e-13
ARPC2	-0.356697	6.94035e-18	7.4175e-16
AAMP	-0.133211	0.180933	0.338174
PNKD	-0.0901483	0.353018	0.531104
TMBIM1	-0.055646	0.569123	0.722371
CTDSP1	-0.209161	0.0215924	0.0746266
USP37	-0.044284	0.750422	0.856447
CNOT9	-0.232591	0.0732343	0.179969
ZNF142	-0.233634	0.100426	0.222779
BCS1L	0.279013	0.0545966	0.145281
RNF25	-0.296722	0.0230444	0.0784258
TTLL4	-0.0643921	0.619646	0.763154
WNT10A	0.0113037	0.925895	0.959922
NHEJ1	0.152501	0.231703	0.39999
CNPPD1	-0.254094	0.0054853	0.0271335
RETREG2	0.0403029	0.73154	0.843209
ZFAND2B	-0.309461	0.00154637	0.0100868
ATG9A	-0.167644	0.233422	0.402183
ANKZF1	-0.397918	0.000237971	0.00223211
STK16	-0.395077	0.00115205	0.00792391
TUBA4A	-0.239589	0.00011155	0.00121438
DNAJB2	0.0736135	0.575159	0.726687
DNPEP	-0.488264	3.93359e-06	7.0633e-05
GMPPA	-0.173541	0.211807	0.376076
CHPF	-0.155518	0.273861	0.448433
STK11IP	-0.0410237	0.787725	0.878484
EPHA4	-0.226929	0.093255	0.212056
SGPP2	-0.00597494	0.936684	0.965882
FARSB	-0.0722278	0.568438	0.721996
ACSL3	-0.237306	0.0298272	0.0944797
WDFY1	-0.206099	0.111484	0.240797
MRPL44	0.0525723	0.666357	0.796661
SERPINE2	-0.262092	0.0200545	0.0710344
CUL3	-0.0295352	0.807891	0.892029
DOCK10	-0.255109	0.00109314	0.00760731
IRS1	0.158879	0.186204	0.345347
RHBDD1	-0.138063	0.321398	0.498095
MFF	-0.299436	0.000514315	0.00410676
AGFG1	0.27683	0.0511507	0.139058
TRIP12	-0.115286	0.271855	0.445937
SP110	-0.171075	0.0412138	0.119102
SP140	-0.101683	0.33276	0.510225
SP140L	-0.374303	0.000413569	0.0034693
SP100	-0.0409002	0.4923	0.658711
CAB39	0.0186538	0.87252	0.930716
ITM2C	-0.24244	0.0276227	0.0894598
GPR55	-0.056224	0.736096	0.845489
PSMD1	-0.198191	0.0825318	0.194324
NCL	-0.240367	8.96926e-08	2.43749e-06
PTMA	-0.12761	1.81494e-09	7.20467e-08
PDE6D	-0.0814858	0.486417	0.653282
COPS7B	-0.100324	0.417253	0.590955
DIS3L2	-0.211486	0.11919	0.252631
TIGD1	-0.00277124	0.978951	0.988603
EIF4E2	-0.23708	0.018966	0.0682116
AC073254.1	-0.00978278	0.948135	0.972729
GIGYF2	-0.287499	0.0150312	0.0577611
INPP5D	-0.299947	0.0017356	0.0110933
ATG16L1	0.0111057	0.935449	0.965183
DGKD	-0.403186	0.000516731	0.00411718
USP40	-0.104223	0.404564	0.579629
LINC01891	-0.229905	0.0368727	0.109877
ARL4C	-0.381961	3.96861e-09	1.43218e-07
AGAP1	-0.160786	0.0587069	0.153104
COPS8	-0.21466	0.0800357	0.190848
COL6A3	3.61748	6.13697e-122	4.87231e-119
LRRFIP1	-0.254129	1.70816e-05	0.000249819
UBE2F	0.192408	0.163477	0.316439
SCLY	-0.285902	0.0483197	0.133634
ILKAP	-0.0828093	0.430737	0.603509
HES6	0.00504432	0.934903	0.965039
PER2	-0.271978	0.0337049	0.103176
TRAF3IP1	0.0744117	0.588545	0.737589
ASB1	-0.0836006	0.516344	0.679556
HDAC4	-0.23187	0.0972409	0.218218
AC062017.1	0.0565486	0.685304	0.810163
NDUFA10	-0.279674	0.00265985	0.0154868
COPS9	0.0412013	0.616871	0.76116
ANKMY1	-0.587393	1.28923e-05	0.000196838
DUSP28	-0.0680228	0.624163	0.765567
RNPEPL1	-0.181052	0.0696149	0.173725
CAPN10-DT	-0.199546	0.117973	0.25053
CAPN10	-0.410197	0.00174389	0.011138
SNED1	-0.220202	0.103127	0.227117
MTERF4	-0.315374	0.000566673	0.00445444
PASK	-0.200287	0.00799977	0.036072
PPP1R7	-0.0995417	0.257366	0.430429
HDLBP	-0.095515	0.378873	0.555124
SEPT2	-0.170841	0.0315397	0.0982792
FARP2	-0.198263	0.125209	0.261352
STK25	-0.142979	0.182193	0.339892
THAP4	-0.492649	5.63517e-05	0.000683042
ATG4B	-0.110291	0.349619	0.527704
DTYMK	-0.131262	0.317085	0.493752
ING5	-0.371809	0.00115166	0.00792391
D2HGDH	-0.0525514	0.707356	0.82577
PDCD1	-0.449119	0.000761879	0.0056796
RTP5	0.0290298	0.865964	0.926223
TRNT1	-0.312961	0.00522731	0.0261483
CRBN	-0.193905	0.016029	0.0604761
SUMF1	-0.0803418	0.549263	0.707505
SETMAR	-0.109686	0.419241	0.592256
ITPR1	-0.22147	0.0857893	0.199863
AC018816.1	0.182673	0.129456	0.26799
BHLHE40	0.391116	0.00315029	0.0177114
ARL8B	-0.24341	0.0245912	0.0818601
EDEM1	-0.166397	0.202756	0.36552
RAD18	-0.0642231	0.652966	0.787195
THUMPD3-AS1	-0.449532	9.76928e-06	0.000158288
THUMPD3	-0.184855	0.134817	0.275458
SETD5	-0.242687	0.0150444	0.0577611
MTMR14	-0.305565	0.00431252	0.0224829
BRPF1	-0.304063	0.0268972	0.0878009
OGG1	-0.396796	0.00401692	0.0212914
TADA3	-0.338625	0.000135754	0.00142618
ARPC4	0.101686	0.389314	0.565255
ARPC4-TTLL3	-0.105527	0.335501	0.512942
TTLL3	-0.378675	0.00312585	0.0176007
RPUSD3	-0.212114	0.0525022	0.141255
JAGN1	-0.267519	0.00588085	0.0287448
CRELD1	-0.389999	0.00255825	0.0150449
PRRT3	-0.210984	0.115177	0.246522
EMC3	-0.234209	0.0253581	0.0840106
FANCD2	-0.109405	0.444181	0.61653
BRK1	-0.183116	0.000351704	0.00306378
VHL	-0.413171	0.00025232	0.0023528
IRAK2	-0.0139625	0.91006	0.951405
TATDN2	-0.0622736	0.665758	0.796287
SEC13	-0.426584	1.19644e-05	0.000185991
ATG7	-0.400606	0.00387203	0.0206912
VGLL4	-0.472494	9.11722e-05	0.00101541
TAMM41	-0.155195	0.237974	0.407437
TSEN2	-0.310908	0.0243739	0.0813315
MKRN2	-0.0727408	0.557506	0.713081
RAF1	-0.13208	0.231199	0.399343
RPL32	0.0553288	4.11881e-07	9.63802e-06
IQSEC1	-0.229623	0.05095	0.138699
NUP210	-0.423672	9.86674e-06	0.000159634
HDAC11	-0.0519475	0.650654	0.785676
FBLN2	-0.0552498	0.649827	0.78492
WNT7A	-0.0307093	0.885036	0.937059
CHCHD4	0.198405	0.165794	0.319429
TMEM43	-0.255401	0.031794	0.0987953
XPC	-0.307202	0.00655976	0.0310263
LSM3	-0.216916	0.0213908	0.0741836
SLC6A6	-0.033565	0.811105	0.89359
CCDC174	0.214181	0.0333043	0.102259
FGD5-AS1	-0.0723584	0.535472	0.694294
NR2C2	-0.103502	0.415764	0.589742
MRPS25	-0.218525	0.0430139	0.12289
RBSN	-0.600093	8.00304e-06	0.000133164
CAPN7	-0.312544	0.00189537	0.0118221
SH3BP5-AS1	-0.0953724	0.479849	0.647282
SH3BP5	-0.341855	0.00028562	0.00259368
METTL6	-0.26264	0.0593129	0.154394
EAF1	-0.225213	0.105866	0.231635
HACL1	-0.523124	5.99355e-05	0.00071787
BTD	-0.387134	0.00496908	0.0250938
ANKRD28	-0.0991687	0.484082	0.651244
DPH3	-0.380832	0.00297206	0.0169061
OXNAD1	-0.232831	0.00118385	0.00808756
RFTN1	-0.518505	8.74365e-07	1.87256e-05
PLCL2	-0.252106	0.0387188	0.113852
TBC1D5	-0.121745	0.259612	0.43269
SATB1	-0.206615	0.0351495	0.106333
RAB5A	-0.433209	0.00012118	0.0012976
KAT2B	0.127218	0.354855	0.532499
UBE2E2	0.191801	0.175201	0.331326
UBE2E1	-0.243242	0.0348964	0.105977
NKIRAS1	-0.0545799	0.702679	0.822481
RPL15	-0.149646	1.74611e-12	1.07822e-10
NR1D2	0.0357263	0.782841	0.876304
TOP2B	0.00487257	0.975148	0.986419
NGLY1	-0.180073	0.0732038	0.179934
OXSM	-0.0255745	0.847789	0.915078
SLC4A7	-0.305098	0.00340666	0.0187729
LINC02084	-0.289298	0.0140171	0.0548786
EOMES	-0.447994	1.83056e-05	0.000265277
CMC1	-0.0351368	0.615079	0.759876
AZI2	-0.506414	1.53478e-05	0.000228367
TGFBR2	-0.589067	1.46717e-14	1.13247e-12
STT3B	-0.190885	0.0530952	0.142357
OSBPL10	-0.204184	0.0143479	0.0558776
GPD1L	-0.0211875	0.880866	0.934854
CMTM8	-0.132558	0.356598	0.533385
CMTM7	-0.436072	1.354e-06	2.76141e-05
CMTM6	-0.376966	8.69887e-05	0.000977633
DYNC1LI1	0.157367	0.209303	0.37312
CNOT10	-0.252626	0.0511163	0.139058
CCR4	-0.177064	0.155628	0.305241
GLB1	-0.357413	0.00737721	0.0338834
CRTAP	-0.12402	0.228728	0.396679
UBP1	-0.0427556	0.755652	0.859087
CLASP2	-0.228198	0.0681983	0.171112
PDCD6IP	-0.291598	0.00138911	0.00925103
TRANK1	-0.303639	0.00164872	0.010642
EPM2AIP1	-0.0367693	0.770109	0.868835
MLH1	-0.299719	0.026618	0.0870949
LRRFIP2	-0.183004	0.113504	0.2436
GOLGA4	-0.261324	0.000621594	0.00482473
VILL	-0.460364	0.000587314	0.00459718
PLCD1	-0.143161	0.286491	0.461039
DLEC1	0.0432633	0.686849	0.811558
ACAA1	-0.224048	0.0325879	0.100671
MYD88	-0.0664254	0.581012	0.731448
OXSR1	-0.356764	0.0049812	0.0251435
ACVR2B	0.1441	0.226198	0.393766
EXOG	0.243902	0.0594981	0.154731
WDR48	0.013511	0.891097	0.940488
GORASP1	0.0475687	0.734502	0.845012
CSRNP1	-0.0315331	0.829085	0.905144
CX3CR1	-0.204921	0.0899253	0.206598
SLC25A38	-0.283656	0.00622121	0.029857
RPSA	-0.34326	8.1333e-46	2.44329e-43
EIF1B	-0.179223	0.0233856	0.079223
ENTPD3-AS1	-0.225493	0.0989317	0.220675
RPL14	-0.0311408	0.00384822	0.0206036
ZNF619	-0.112978	0.36393	0.540641
ZNF620	-0.24182	0.0187664	0.0677234
ZNF621	-0.0430819	0.763486	0.86459
CTNNB1	-0.318439	0.00330377	0.0183437
ULK4	0.197046	0.174584	0.330633
TRAK1	-0.122692	0.373973	0.55063
VIPR1	-0.255103	0.0689693	0.172384
SEC22C	-0.160327	0.187672	0.347121
SS18L2	-0.0111813	0.864686	0.92533
NKTR	-0.420572	6.46412e-09	2.21755e-07
HIGD1A	0.174824	0.248588	0.420108
POMGNT2	-0.0219503	0.880873	0.934854
SNRK	-0.0815169	0.367663	0.544296
ANO10	-0.22408	0.103361	0.227406
ABHD5	-0.103197	0.458731	0.628628
TCAIM	-0.296754	0.0332582	0.102156
ZNF445	0.0652338	0.639786	0.777267
ZNF852	-0.0553634	0.687425	0.811807
ZKSCAN7	-0.101915	0.422149	0.595269
ZNF197	0.167576	0.250635	0.422733
ZNF35	0.022397	0.843792	0.912749
ZNF502	-0.0758398	0.489342	0.656017
ZNF501	0.291954	0.0328386	0.101176
KIAA1143	0.0735746	0.533192	0.69258
TMEM42	-0.306067	0.0217027	0.0748681
ZDHHC3	-0.377014	0.00166751	0.0107493
EXOSC7	0.129963	0.260603	0.433494
LARS2	-0.0502497	0.768762	0.868135
LIMD1	-0.328708	0.0184127	0.0670362
SACM1L	0.18436	0.0912219	0.208542
LZTFL1	-0.086126	0.545839	0.704074
FYCO1	-0.404892	0.00169665	0.0108881
CXCR6	-0.351534	0.00262368	0.0153244
CCR2	0.156878	0.318913	0.495626
CCR5	-0.181635	0.194163	0.355716
CCRL2	-0.0398269	0.626899	0.767484
CCDC12	-0.574021	9.1886e-11	4.55943e-09
[truncated: 9,116 more rows]

## Sheet: memory CD4 3---disease
gene	shrunken_logFC	pvalue	padj
AL669831.5	-0.23207	0.0472082
LINC00115	8.03435e-05	0.260752
NOC2L	0.0545776	0.504906	0.836047
KLHL17	7.0118e-05	0.336929
PLEKHN1	-0.0412767	0.389658
ISG15	0.113979	0.227181	0.663335
C1orf159	-0.138158	0.107652
TNFRSF18	0.0434612	0.49335	0.829688
TNFRSF4	-0.020402	0.883721	0.967582
SDF4	0.0526284	0.576947	0.867259
B3GALT6	-0.339696	0.0203886	0.265887
UBE2J2	0.316373	0.00693317	0.166187
ACAP3	0.0341858	0.560554	0.860511
PUSL1	0.0730979	0.213196	0.65088
INTS11	0.0821433	0.348653	0.753724
CPTP	-0.0317084	0.692029	0.904297
DVL1	7.33781e-05	0.259439
AURKAIP1	-0.0591469	0.541915	0.851511
CCNL2	0.128153	0.159214	0.601894
MRPL20	0.0420888	0.669687	0.898244
ATAD3C	-0.000382122	0.0193754
ATAD3B	0.00256675	0.973476
ATAD3A	0.0819858	0.05814
SSU72	-0.00135262	0.932833	0.980888
AL645728.1	6.97259e-05	0.136385
AL691432.2	0.00644155	0.907486
MIB2	-0.0521533	0.523894	0.843764
MMP23B	-0.013235	0.607684
CDK11B	0.0892033	0.222808	0.662102
SLC35E2B	-0.00888412	0.918385	0.977642
CDK11A	0.0985438	0.256954	0.687825
SLC35E2A	-0.0353381	0.679597	0.902034
NADK	-0.066957	0.413929	0.790504
GNB1	0.0330839	0.687571	0.903159
PRKCZ	0.025303	0.734761	0.921694
FAAP20	-0.160814	0.138446	0.580786
SKI	-0.245964	0.0472688	0.383842
RER1	0.0868959	0.334914	0.747634
PEX10	-0.214355	0.0620364
PLCH2	-0.00436822	0.93196
PANK4	-0.053134	0.462135	0.814552
AL139246.5	0.049852	0.448366	0.807795
TNFRSF14-AS1	9.52384e-05	0.0689624
TNFRSF14	0.173257	0.0916204	0.495516
FAM213B	0.056143	0.207479	0.644716
MEGF6	-0.033304	0.595169
TPRG1L	0.017763	0.761445	0.932577
WRAP73	-0.0142207	0.85023	0.959911
SMIM1	-0.0227007	0.649032
LRRC47	0.180873	0.0301806	0.316856
CEP104	0.0277784	0.719036	0.916218
DFFB	-0.0209064	0.734571
C1orf174	0.065545	0.418008	0.792261
KCNAB2	0.0546387	0.538638	0.849986
RPL22	-0.159047	0.0343868	0.337638
ICMT	0.0772797	0.189986	0.63361
ACOT7	0.000101142	0.128503
AL031848.2	-0.0174921	0.714275
TNFRSF25	0.120444	0.1775	0.621408
PLEKHG5	6.60219e-05	0.628351
NOL9	0.0544505	0.442099	0.802332
ZBTB48	0.000199994	0.996855	0.999707
KLHL21	-0.0606676	0.465831	0.816359
PHF13	-0.20538	0.0412123
THAP3	-0.0975923	0.270955	0.697111
DNAJC11	-0.00339665	0.962819	0.989548
CAMTA1	0.0565064	0.481996	0.824125
VAMP3	0.0511696	0.496385	0.831623
PER3	-0.0440926	0.486004
UTS2	-4.0519e-06	0.999995
TNFRSF9	6.48281e-05	0.140139
PARK7	0.259551	0.0209346	0.267662
RERE	0.498473	0.00033124	0.0241835
ENO1	-0.0434445	0.625955	0.88619
GPR157	7.63717e-05	0.180512
H6PD	-0.0984492	0.26356	0.692308
SPSB1	-0.0754909	0.254689
SLC25A33	-0.056179	0.40735
TMEM201	8.61318e-05	0.151445
PIK3CD	-0.0773494	0.410594	0.789849
CLSTN1	0.148404	0.113515	0.533583
CTNNBIP1	-0.25179	0.0512669	0.399983
LZIC	-0.0489566	0.582404	0.86826
NMNAT1	6.87787e-05	0.374946
UBE4B	0.0777359	0.24871	0.681377
KIF1B	0.083807	0.159079	0.601894
PGD	0.0346912	0.642169	0.888761
DFFA	-0.0697567	0.416395	0.791419
PEX14	0.0234845	0.689336	0.903261
CASZ1	0.0139805	0.759768
TARDBP	0.0617154	0.158324	0.601842
SRM	-0.991713	0.000295292	0.0223803
EXOSC10	-0.0233949	0.784893	0.940251
MTOR	0.0822365	0.165154	0.610207
UBIAD1	0.133307	0.0611593	0.429906
FBXO2	-0.148424	0.0931593
FBXO44	-0.0590831	0.503923	0.835596
FBXO6	0.0468806	0.302385
MAD2L2	0.0753803	0.33547	0.747981
AGTRAP	0.0226952	0.794887	0.945406
MTHFR	0.0107978	0.849526	0.959756
CLCN6	0.0286826	0.531743
KIAA2013	-0.0641723	0.41976	0.793456
PLOD1	7.9389e-05	0.29147
MFN2	0.0631906	0.154942	0.596134
MIIP	0.0486026	0.55846	0.859784
TNFRSF1B	0.541542	0.000685066	0.0409907
VPS13D	0.20874	0.00241955	0.0957904
DHRS3	-0.133186	0.163481	0.608049
PRDM2	0.0912154	0.268488	0.695496
EFHD2	-0.0484299	0.600165	0.876369
CASP9	-0.0433341	0.482163
DNAJC16	0.0629092	0.153149	0.594516
AGMAT	9.23101e-05	0.0533399
DDI2	0.00789261	0.895593	0.972283
PLEKHM2	0.00184715	0.947062
UQCRHL	8.77596e-05	0.152767
AL450998.2	-0.0199989	0.771238	0.935881
SPEN	0.182296	0.0566757	0.418405
ZBTB17	0.0337062	0.609598	0.881104
ARHGEF19	0.0414779	0.496957
FBXO42	0.0721049	0.270931	0.697111
SZRD1	0.0717888	0.425032	0.796102
NECAP2	-0.107699	0.281763	0.706226
NBPF1	0.00646252	0.913842
CROCC	0.162113	0.0293389	0.312658
BX284668.5	-0.061147	0.352149
BX284668.6	-0.00816334	0.864644
ATP13A2	0.0128664	0.828238	0.954501
SDHB	-0.00124095	0.994727	0.999177
RCC2	0.0417607	0.359308	0.757419
IFFO2	0.0260204	0.575479	0.867259
UBR4	0.177345	0.0331549	0.331883
AL035413.1	8.26237e-05	0.261253
EMC1	0.0195697	0.753709	0.929489
MRTO4	-0.0309455	0.688254	0.903159
AKR7A2	-0.0365929	0.710344	0.911802
PQLC2	9.04419e-05	0.0946514
CAPZB	0.0540583	0.509143	0.837548
MINOS1	-0.315308	0.0215263	0.270626
NBL1	-0.0992792	0.155858
TMCO4	-0.0987587	0.234694	0.671294
OTUD3	0.0363594	0.425133
UBXN10-AS1	-0.0854489	0.211937
CAMK2N1	-0.00356688	0.929929
MUL1	-0.0638874	0.441127	0.802106
PINK1	-0.0376289	0.58503
DDOST	-0.130767	0.205543	0.642371
HP1BP3	0.0649899	0.456504	0.812396
EIF4G3	0.000117825	0.0104415	0.206187
ECE1	0.0491556	0.507433	0.836593
NBPF3	7.6403e-05	0.188759
USP48	0.106305	0.223009	0.662203
CDC42	0.062661	0.464872	0.815752
ZBTB40	0.0562199	0.20545	0.642371
KDM1A	0.025774	0.666664	0.897417
LUZP1	-0.139563	0.178453	0.623313
HNRNPR	-0.0466572	0.631431	0.886881
ZNF436	7.10174e-05	0.314013
TCEA3	-6.98674e-06	0.999981
E2F2	6.58946e-05	0.487755
ID3	-0.138754	0.18054	0.623313
MDS2	8.23574e-05	0.310044	0.728474
RPL11	-0.073468	0.19467	0.63902
ELOA	-0.137773	0.159612	0.601894
ELOA-AS1	7.19896e-05	0.337089
PITHD1	0.0175289	0.833177	0.954939
LYPLA2	0.117134	0.184196	0.626693
GALE	0.0196837	0.688669
HMGCL	0.0201845	0.730087	0.920275
FUCA1	0.0164476	0.765838	0.933171
PNRC2	0.103461	0.289512	0.713003
SRSF10	-0.0643638	0.491971	0.828418
IFNLR1	8.22551e-05	0.250979
STPG1	-0.0421748	0.38531
NIPAL3	0.0110784	0.903739	0.973724
RCAN3	0.176786	0.0862777	0.487404
AL445686.2	8.62272e-05	0.141912
SRRM1	0.233658	0.0353531	0.339874
RUNX3	-0.0696654	0.455189	0.812396
SYF2	-0.0265519	0.797209	0.945496
RSRP1	0.144204	0.141691	0.585742
TMEM50A	0.265281	0.0232425	0.279099
MACO1	-0.0893593	0.3356	0.747981
LDLRAP1	0.274583	0.0191653	0.261274
MAN1C1	-0.0820269	0.219775
SELENON	0.00853983	0.887166
MTFR1L	0.0128263	0.874916	0.966314
STMN1	-0.0171291	0.839512	0.955559
PAFAH2	0.0470016	0.293611
PDIK1L	0.038054	0.407426	0.787921
ZNF593	0.0316971	0.688292	0.903159
CEP85	-0.0148207	0.873275
SH3BGRL3	-0.190736	0.00524896	0.144984
UBXN11	0.0298986	0.644169	0.889053
CD52	0.0180466	0.703775	0.907982
CRYBG2	0.04249	0.358885
ZNF683	-0.0306763	0.58239
DHDDS	0.000103306	0.00784884	0.179237
HMGN2	0.0320757	0.710421	0.911802
RPS6KA1	0.00543449	0.959887	0.988711
ARID1A	-0.1128	0.247045	0.680729
PIGV	9.91172e-05	0.0222341	0.273579
ZDHHC18	0.0749055	0.0859667	0.487404
GPN2	0.0459993	0.30467	0.723968
GPATCH3	0.046687	0.302183	0.721113
NUDC	0.116463	0.215832	0.653432
KDF1	-0.0618161	0.168974
SLC9A1	0.000108858	0.0413462
WDTC1	0.0553972	0.346419	0.753724
TMEM222	0.0418947	0.60348	0.878328
SYTL1	-0.0443262	0.623655	0.88592
MAP3K6	-0.0107598	0.861987	0.963575
WASF2	-0.00864723	0.906355	0.974304
AHDC1	9.74686e-05	0.146885
IFI6	-0.150214	0.149536	0.593637
FAM76A	-0.124779	0.173563	0.617512
STX12	0.0343446	0.67586	0.900921
PPP1R8	-0.161092	0.123551	0.553613
THEMIS2	0.0809605	0.359574	0.757419
RPA2	-0.0361267	0.684407	0.902088
XKR8	0.0241452	0.760039	0.932214
EYA3	-0.0457644	0.522234	0.843215
DNAJC8	-0.149228	0.152762	0.59433
ATP5IF1	-0.0758051	0.411898	0.790277
AL353622.1	-0.0775941	0.257171
SESN2	-0.0640591	0.390739	0.778888
MED18	8.97629e-05	0.120884
PHACTR4	0.0420001	0.571641	0.866847
RCC1	-0.0773274	0.328737	0.738715
TRNAU1AP	0.0773994	0.350463	0.753724
SNHG12	0.00537166	0.952065	0.986634
TAF12	0.111873	0.199666	0.64228
LINC01715	6.24767e-05	0.366253
GMEB1	-0.0434273	0.593423	0.872333
YTHDF2	0.251542	0.0157593	0.238836
EPB41	0.0737295	0.391364	0.77894
SRSF4	0.0289234	0.722876	0.917195
MECR	-0.0985035	0.233037
MATN1-AS1	8.32687e-05	0.22179
LAPTM5	0.0984877	0.188613	0.633115
PUM1	0.187474	0.0262647	0.293148
SNRNP40	0.141778	0.112524	0.532379
ZCCHC17	-0.00762981	0.928487	0.979604
PEF1	0.132208	0.102342	0.513516
PTP4A2	-0.347899	0.011143	0.212143
KHDRBS1	-0.0612839	0.489913	0.827171
TMEM39B	0.0580125	0.319209	0.732506
KPNA6	-0.0260852	0.748852	0.927582
TXLNA	-0.134692	0.169497	0.615293
CCDC28B	0.0226145	0.630309	0.886776
TMEM234	-0.252009	0.0313997
EIF3I	-0.156065	0.187765	0.632077
LCK	0.354402	0.00124294	0.063406
HDAC1	-0.113997	0.264913	0.692542
MARCKSL1	0.0558249	0.513744	0.838703
BSDC1	0.0891443	0.2702	0.696473
ZBTB8OS	0.0494659	0.576169	0.867259
RBBP4	-0.0668427	0.47504	0.82178
YARS	0.066007	0.439566	0.801732
S100PBP	-0.022918	0.789843	0.942364
RNF19B	8.52841e-05	0.15857
AK2	0.000823238	0.981024	0.996191
AZIN2	-0.04133	0.514309
TRIM62	9.02945e-05	0.11362
ZNF362	-0.125049	0.204294	0.64228
PHC2	8.4659e-05	0.20696
SMIM12	0.06223	0.49297	0.829399
DLGAP3	0.00321455	0.928147
AC114490.3	7.49768e-05	0.216737
AC114490.2	-0.0684901	0.213239
TMEM35B	-0.576215	0.003932	0.125666
ZMYM6	0.0228878	0.698943
ZMYM1	0.0527733	0.373565	0.764557
SFPQ	0.0863703	0.361494	0.757675
ZMYM4	0.0201013	0.753841	0.929489
KIAA0319L	0.105115	0.0807188	0.476973
NCDN	0.0314467	0.493668
AC004865.2	0.0769271	0.314571	0.729203
PSMB2	-0.114426	0.268387	0.695496
C1orf216	0.10898	0.0716963	0.462306
AGO4	-0.00588553	0.913855	0.976252
AGO1	-0.146542	0.171041	0.616336
AGO3	0.114914	0.148289	0.593637
ADPRHL2	0.0507352	0.482891	0.824152
TRAPPC3	0.0386379	0.646132	0.890067
MAP7D1	0.0571862	0.510178	0.838027
THRAP3	0.0888465	0.313367	0.729203
EVA1B	0.0120384	0.751713
STK40	0.0526187	0.431828	0.798626
LSM10	0.0129775	0.870978	0.965888
MRPS15	-0.042403	0.653134	0.894057
LINC01137	-0.00184789	0.971297	0.993201
ZC3H12A	0.0325805	0.658211	0.894593
MEAF6	0.156215	0.111014	0.528692
SNIP1	-0.0317062	0.678249	0.902034
GNL2	-0.0774051	0.397058	0.782513
C1orf109	0.0427103	0.344032	0.753724
CDCA8	6.97173e-05	0.347613
YRDC	0.0225531	0.63052	0.886776
C1orf122	0.0202685	0.78232	0.939939
MTF1	0.0605692	0.171361	0.616336
INPP5B	0.000111555	0.0219682	0.271916
SF3A3	0.130067	0.152587	0.59433
FHL3	0.000113989	0.0200548	0.264815
UTP11	0.000119912	0.0055334	0.146783
POU3F1	6.26061e-05	0.403295
RRAGC	-0.0430602	0.591551	0.871984
AL139260.1	-0.0132139	0.790739
MYCBP	-0.348888	0.0203	0.265704
AKIRIN1	0.072841	0.408889	0.789558
NDUFS5	0.0388802	0.618441	0.884319
MACF1	0.103679	0.263597	0.692308
PABPC4	-0.276358	0.040179	0.360433
PPIE	0.182163	0.0468411	0.381855
TRIT1	0.00795711	0.880295
CAP1	0.0171808	0.82382	0.952737
PPT1	-0.0258104	0.772668	0.936475
RLF	0.197799	0.0207032	0.267028
AL050341.2	0.0251927	0.661692
ZMPSTE24	0.0309053	0.660696	0.895201
SMAP2	0.176443	0.0679873	0.451999
ZFP69	0.0304351	0.511611
EXO5	7.85534e-05	0.154991
ZNF684	6.57294e-05	0.257752
RIMS3	7.65708e-05	0.178333
NFYC-AS1	-0.0642287	0.395349
NFYC	0.186142	0.0259848	0.292769
CITED4	-0.0284296	0.572628
CTPS1	-0.0363682	0.598159	0.875663
SCMH1	0.0634263	0.28297	0.708657
HIVEP3	-0.0301321	0.696483	0.905672
FOXJ3	-0.195797	0.0890327	0.492371
PPCS	0.0752252	0.415035	0.790882
CCDC30	6.33729e-05	0.309145
PPIH	-0.0103684	0.921458	0.977706
YBX1	-0.231539	0.0168734	0.246382
P3H1	0.00327538	0.963269	0.989633
C1orf50	0.0477604	0.414878	0.790882
AC098484.3	-0.00242634	0.932977
SVBP	0.0779479	0.365812	0.760286
ERMAP	-0.0318726	0.540627
ZNF691	0.0262043	0.64658	0.890183
SLC2A1	-0.00247171	0.958718	0.988274
EBNA1BP2	0.0709346	0.316469	0.730885
ELOVL1	-0.053659	0.567155	0.865324
MED8	-0.0339442	0.690287	0.903653
SZT2	0.000127513	0.000147103	0.013565
HYI	-0.0875411	0.310758	0.728474
KDM4A	-0.00992302	0.870698
ST3GAL3	9.26055e-05	0.0809351
IPO13	9.50593e-05	0.040472	0.361477
DPH2	0.0746651	0.0859041	0.487404
ATP6V0B	-0.0933069	0.325563	0.737413
DMAP1	-0.0415796	0.610492	0.881454
ERI3	0.0695562	0.352069	0.754743
RNF220	-0.136897	0.17532	0.619261
TMEM53	9.334e-05	0.231387
ARMH1	-0.0422642	0.521051	0.84296
RPS8	0.101972	0.110662	0.528692
PLK3	0.204471	0.0315996	0.324896
EIF2B3	0.000103757	0.00888966	0.190172
HECTD3	-0.251631	0.0430221	0.37052
UROD	-0.0200754	0.783995	0.940154
MUTYH	0.0338744	0.668734	0.898244
TOE1	0.0539714	0.367667	0.760583
TESK2	0.0252811	0.580837
CCDC163	8.35559e-05	0.0620588
PRDX1	-0.353186	0.00897251	0.190918
AKR1A1	-0.333029	0.024348	0.284943
NASP	-0.0212767	0.789814	0.942364
GPBP1L1	0.0579867	0.530618	0.847243
TMEM69	-0.04253	0.565768	0.864679
IPP	-0.00731501	0.910683	0.975313
MAST2	0.00515308	0.918141
PIK3R3	7.0216e-05	0.304089
POMGNT1	-0.125723	0.170448	0.616336
LRRC41	0.130941	0.0335377	0.334403
UQCRH	0.0208178	0.812605	0.95081
NSUN4	0.0585063	0.190458	0.63361
MKNK1	0.0986774	0.0213235	0.269321
MOB3C	0.0586344	0.325645	0.737413
ATPAF1	-0.0202263	0.822263	0.952737
EFCAB14	-0.0678407	0.468474	0.818135
CMPK1	-0.0389156	0.666301	0.897417
FAF1	0.00859966	0.910725	0.975313
CDKN2C	0.00011882	0.00550201	0.146783
RNF11	0.171866	0.0478238	0.385986
EPS15	-0.105325	0.285069	0.710764
OSBPL9	0.0529525	0.497305	0.832507
NRDC	0.338267	0.00539549	0.146783
TXNDC12	0.0634916	0.457568	0.812396
KTI12	0.00643422	0.926359	0.979311
BTF3L4	0.0859148	0.323465	0.735834
ZFYVE9	6.50621e-05	0.464437
CC2D1B	0.041971	0.554509	0.858379
PRPF38A	7.8863e-05	0.996334	0.999707
TUT4	0.172532	0.0902361	0.493718
GPX7	0.0630023	0.447427	0.806707
SHISAL2A	-0.00528915	0.948842	0.985711
COA7	7.56509e-05	0.20975
ZYG11B	9.66873e-05	0.0431945	0.37052
ECHDC2	0.0139606	0.846632	0.958274
SCP2	-0.0158135	0.886641	0.968667
CPT2	-0.00852393	0.886648	0.968667
C1orf123	0.0470969	0.563797	0.863143
MAGOH	-0.0569103	0.511989	0.838033
LRP8	9.41083e-05	0.207983
LINC01771	7.07793e-05	0.317863
AC119428.2	7.00399e-05	0.158083
NDC1	9.45314e-05	0.0454141
YIPF1	-0.0135966	0.857329	0.962582
HSPB11	-0.00628719	0.957932	0.988188
LRRC42	9.82307e-05	0.0286666	0.310379
TMEM59	0.14343	0.144513	0.590775
TCEANC2	8.98783e-05	0.0180896	0.255696
MRPL37	-0.0976548	0.321188	0.734159
SSBP3	-0.308504	0.0226517	0.276476
TTC4	0.0298008	0.613774	0.883118
PARS2	0.00522406	0.939716
TTC22	0.0251056	0.594595
DHCR24	-0.0696439	0.414397	0.790504
USP24	0.0797861	0.177568	0.621408
OMA1	-0.0588655	0.497675	0.832851
MYSM1	0.000122103	0.00144173	0.069116
JUN	0.0942753	0.371967	0.764557
FGGY	-0.00347175	0.952855
HOOK1	0.000109307	0.0316884
NFIA	0.0131394	0.769093
TM2D1	0.0612148	0.468489	0.818135
PATJ	0.0545912	0.410776	0.789849
USP1	0.0662749	0.45018	0.809764
DOCK7	-0.179182	0.0633991
ATG4C	-0.0327246	0.63261	0.887078
ALG6	0.00165832	0.98006	0.995876
ITGB3BP	0.0562895	0.201573	0.64228
EFCAB7	-0.121538	0.157856
PGM1	0.119082	0.112097	0.53131
JAK1	0.0137429	0.929213	0.979817
LEPROT	0.137689	0.056258	0.417555
LEPR	5.97563e-05	0.429865
PDE4B	0.0466003	0.575921	0.867259
MIER1	0.131967	0.16436	0.609213
SLC35D1	-0.0553457	0.422579
IL23R	-0.0178661	0.700326
IL12RB2	0.0791398	0.0594639	0.424027
SERBP1	0.0456469	0.595342	0.87412
GADD45A	-0.0969575	0.2507	0.682535
LRRC40	0.000113164	0.0205766	0.266692
SRSF11	0.253779	0.0281401	0.307186
ANKRD13C	0.116903	0.053873	0.409868
HHLA3	-0.0106459	0.830908
ZRANB2	0.193582	0.0666882	0.447951
LRRIQ3	-0.0675385	0.377587
FPGT	-0.0480505	0.447643
CRYZ	0.0714653	0.222972	0.662203
TYW3	0.0773289	0.286256	0.711439
ACADM	0.0852236	0.284746	0.710349
RABGGTB	-0.070336	0.455645	0.812396
PIGK	-0.051944	0.51377	0.838703
AC118549.1	0.0536477	0.510328	0.838027
USP33	-0.0530258	0.554743	0.858379
MIGA1	0.0401463	0.575524	0.867259
FUBP1	0.0909027	0.28528	0.710787
DNAJB4	-0.0523183	0.436342
IFI44L	-0.00247589	0.920198
IFI44	0.115517	0.0990932	0.507781
PRKACB	-0.104773	0.285719	0.710928
RPF1	-0.100172	0.274718	0.701072
GNG5	0.0504038	0.544972	0.852751
CTBS	0.158748	0.0489647	0.390916
SSX2IP	-0.0431529	0.489854
MCOLN2	0.0167023	0.801804	0.946494
C1orf52	-0.0915915	0.345263	0.753724
BCL10	0.0143305	0.869417	0.965855
ZNHIT6	0.0594365	0.310828	0.728474
ODF2L	0.119635	0.173652	0.617512
AL049597.2	6.02086e-05	0.216406
SH3GLB1	-0.104833	0.276664	0.702517
SELENOF	0.0667102	0.463542	0.815039
HS2ST1	0.000102437	0.00712673	0.168292
LMO4	0.141824	0.0706565	0.461267
PKN2	0.0320679	0.685096	0.902088
GTF2B	0.0780549	0.353827	0.755576
KYAT3	-0.18485	0.102141	0.512881
RBMXL1	-0.108117	0.231081	0.668984
GBP3	0.0122109	0.874678	0.966314
GBP1	-0.0516867	0.543785	0.852194
GBP2	-0.145597	0.17685	0.620663
GBP4	-0.0916379	0.323759	0.736135
AC099063.4	0.042088	0.356941	0.757256
GBP5	-0.131487	0.181572	0.623525
LRRC8B	-0.0113964	0.880523
LRRC8C-DT	0.0168575	0.719914
LRRC8C	0.0606332	0.395897	0.782258
LRRC8D	0.108263	0.0711966	0.462054
ZNF326	0.0185108	0.802376	0.946673
ZNF644	0.106871	0.239553	0.674341
CDC7	-0.0028022	0.954826
TGFBR3	0.0575503	0.499402	0.833524
EPHX4	7.00949e-05	0.36796
BTBD8	0.0110402	0.825312
GLMN	0.103402	0.163302	0.608049
RPAP2	0.166322	0.040686	0.362099
GFI1	-0.0493601	0.527584	0.845451
RPL5	0.100125	0.100366	0.508288
FAM69A	0.062389	0.347466	0.753724
MTF2	0.00847131	0.890059	0.969804
TMED5	0.0609352	0.502113	0.834649
CCDC18	0.0319539	0.488152	0.826008
DR1	0.191303	0.061817	0.431905
DNTTIP2	-0.155901	0.159213	0.601894
GCLM	0.153763	0.0549368	0.412264
ABCD3	0.0648967	0.274891	0.701072
ALG14	-0.0917307	0.178491
RWDD3	0.0950119	0.224626	0.663335
PTBP2	0.0409495	0.367489	0.760583
DPYD	0.133387	0.153771	0.595813
AGL	0.049362	0.510923	0.838027
SLC35A3	-0.042249	0.504993
MFSD14A	0.0445415	0.593868	0.872761
SASS6	0.0462401	0.296344	0.71747
TRMT13	0.00010436	0.0800926	0.476973
DBT	-0.126236	0.145904
RTCA	0.0240656	0.767817	0.934032
CDC14A	0.279557	0.0137953	0.228715
EXTL2	-0.0290751	0.563226
SLC30A7	-0.0676438	0.427349	0.796161
DPH5	-0.0268939	0.730576	0.920275
AC093157.1	0.0480574	0.295238
AL109741.1	0.00297398	0.954997
S1PR1	0.132117	0.177345	0.621303
RNPC3	0.0705887	0.35671	0.757256
AMY2B	6.71394e-05	0.46972
PRMT6	-0.000762587	0.993917	0.999177
VAV3	0.0173845	0.694695
SLC25A24	-0.0532993	0.544695	0.852751
AL359258.2	-0.0290606	0.573359
FAM102B	0.011141	0.808222
HENMT1	0.0255509	0.728435	0.920176
PRPF38B	0.371497	0.00552007	0.146783
STXBP3	0.00718995	0.925723	0.97912
GPSM2	9.03745e-05	0.0895441
CLCC1	0.046216	0.3046	0.723968
WDR47	-0.00874116	0.88406
TAF13	-0.0381923	0.570807
TMEM167B	0.0949093	0.163357	0.608049
KIAA1324	0.0194238	0.672866
SARS	-0.0408044	0.639228	0.887934
PSMA5	-0.0425412	0.652889	0.893959
ATXN7L2	9.72586e-05	0.0304732
CYB561D1	0.0426149	0.557268	0.859284
AMIGO1	7.8623e-05	0.386883
GNAI3	0.10892	0.212395	0.650592
AMPD2	0.00648662	0.91524	0.976649
GSTM4	0.0413024	0.363031
GSTM2	-0.00407504	0.981023	0.996191
GSTM1	7.84236e-05	0.000619625	0.0397659
GSTM3	0.000104958	0.00823776
CSF1	0.0769494	0.0761906	0.470641
AHCYL1	0.0373707	0.407989	0.788626
STRIP1	0.0256945	0.730971	0.920275
RBM15	0.0199919	0.73694	0.922781
LAMTOR5	0.0746313	0.391108	0.778888
AL365361.1	-0.00785926	0.909049	0.975183
KCNA3	0.0463883	0.608243	0.880335
CD53	0.0801184	0.349318	0.753724
LRIF1	-0.103929	0.262544	0.692308
DRAM2	0.0515672	0.493825	0.830204
CEPT1	-0.00987719	0.921087	0.977706
AL355816.2	8.16939e-05	0.0843491
DENND2D	0.118715	0.213552	0.65088
CHI3L2	-0.162831	0.027949	0.306188
WDR77	0.0333414	0.612963	0.883118
ATP5PB	0.0377514	0.641451	0.888761
C1orf162	-0.423889	0.00712609	0.168292
RAP1A	0.257204	0.0260468	0.292769
DDX20	0.0423217	0.473414	0.821334
ST7L	-0.0279728	0.697464
CAPZA1	-0.13156	0.197896	0.641488
MOV10	0.033034	0.58116	0.868213
RHOC	-1.55426	1.92404e-07	4.50338e-05
SLC16A1	0.0221788	0.699435
SLC16A1-AS1	0.0826814	0.163025	0.608049
LRIG2	-0.0360042	0.626103	0.88619
PHTF1	-0.041187	0.635811	0.887446
RSBN1	0.0501893	0.555125	0.858469
PTPN22	0.141327	0.122257	0.552274
AP4B1	-0.0976517	0.257594	0.687825
DCLRE1B	-0.0368146	0.475131
HIPK1	-0.0134662	0.873945	0.966314
TRIM33	-0.0255307	0.784036	0.940154
BCAS2	0.259516	0.00542441	0.146783
NRAS	0.0520753	0.427346	0.796161
CSDE1	0.0207188	0.798097	0.945528
SIKE1	0.0592739	0.434326	0.79953
TSPAN2	-0.144315	0.0967718	0.505113
VANGL1	0.0290675	0.660737	0.895201
ATP1A1	0.024233	0.830287	0.954692
CD58	0.187481	0.0586941	0.423647
CD2	-0.0955985	0.236925	0.67231
CD101	-0.0141252	0.773091
TTF2	-0.0481397	0.535768	0.848823
MAN1A2	0.127235	0.160195	0.602719
TENT5C	-0.0183092	0.800023	0.946049
GDAP2	-0.00612577	0.933639	0.981104
WDR3	0.0531231	0.236177	0.671294
WARS2	8.92172e-05	0.149134
AL359915.2	8.13331e-05	0.10572
NOTCH2	-0.199598	0.0795432	0.47667
SEC22B	0.105495	0.204001	0.64228
NBPF26	-0.155353	0.0971814	0.505841
LINC00623	0.0533797	0.538008	0.849666
SRGAP2C	-0.0472293	0.517356
AC239800.3	9.6727e-05	0.0345501
AC246785.3	-0.0214094	0.737734
NBPF15	0.136297	0.10832	0.526464
SRGAP2B	7.03511e-05	0.167654
AC245014.3	-0.0608584	0.172139
NBPF20	-0.0725092	0.20405
GPR89A	0.057028	0.19958	0.64228
RNF115	0.103996	0.216705	0.653928
POLR3C	0.0756015	0.300013	0.719622
NUDT17	6.33645e-05	0.322858
PIAS3	0.0785461	0.245536	0.678699
ANKRD35	6.31094e-05	0.207856
PEX11B	0.008974	0.915318	0.976649
RBM8A	-0.0103164	0.915763	0.976673
LIX1L	-0.126134	0.216618	0.653928
ANKRD34A	-0.0123328	0.7882
POLR3GL	0.0607754	0.491965	0.828418
TXNIP	0.0550616	0.507193	0.836593
NBPF10	0.0147498	0.796527	0.945496
NOTCH2NL	-0.0183391	0.706077
NBPF12	-0.100952	0.226964	0.663335
PRKAB2	9.82554e-05	0.0433934	0.37052
AC242426.2	7.36006e-05	0.267604
CHD1L	0.0593844	0.311002	0.728474
BCL9	8.59949e-05	0.189043
ACP6	-0.0144919	0.831417	0.954939
GPR89B	0.000115181	0.0109822	0.211647
NBPF11	-0.00115272	0.98117	0.996191
PPIAL4G	6.61028e-05	0.253102
NBPF14	-0.0191553	0.885036	0.967993
PDE4DIP	-0.0677657	0.441525	0.802106
NBPF9	9.67784e-05	0.019523
AC245297.3	-0.00185185	0.987119	0.997666
NBPF19	0.111523	0.219332	0.657418
HIST2H2BF	5.60606e-05	0.545333
AC239868.2	6.96836e-05	0.37288
HIST2H2AC	0.035374	0.44024
HIST2H2AB	-0.0168951	0.729171
BOLA1	0.049234	0.270045	0.696473
SF3B4	0.0710584	0.404871	0.786825
OTUD7B	0.0325909	0.478538
VPS45	0.0816823	0.2581	0.687825
PLEKHO1	-0.0390589	0.659237	0.894735
ANP32E	0.063125	0.456159	0.812396
APH1A	0.157276	0.122116	0.55216
C1orf54	5.44834e-05	0.584824
MRPS21	-0.0450291	0.605267	0.879599
PRPF3	0.00137647	0.985616	0.997666
RPRD2	0.113872	0.149803	0.593637
TARS2	0.00862782	0.894337	0.97151
MCL1	0.143327	0.135884	0.57489
ENSA	-0.0100409	0.932974	0.980888
GOLPH3L	-0.112386	0.220207	0.658552
CTSS	0.0758412	0.380751	0.76904
ARNT	0.0877175	0.0424587	0.370084
SETDB1	0.0572676	0.195344	0.63902
CERS2	-0.051819	0.556607	0.859269
MINDY1	7.39565e-05	0.235999
PRUNE1	0.0677776	0.308846	0.727804
C1orf56	-0.00464415	0.92343
CDC42SE1	0.0255086	0.779133	0.938592
MLLT11	9.18077e-05	0.0698241
GABPB2	-0.0538584	0.471317	0.820412
TNFAIP8L2	0.037096	0.640034	0.888069
SCNM1	-0.0581646	0.52675	0.845026
VPS72	-0.198756	0.0895766	0.493718
PIP5K1A	-0.00520675	0.943579	0.983673
PSMD4	0.0182541	0.821894	0.952737
ZNF687	9.79765e-05	0.0468801	0.381855
PI4KB	0.03465	0.658374	0.894593
RFX5	-0.0581562	0.494114	0.83027
PSMB4	0.0411409	0.630395	0.886776
POGZ	-0.037803	0.669286	0.898244
SNX27	0.0369491	0.630993	0.886852
MRPL9	0.0355761	0.680439	0.902034
TDRKH	-0.080594	0.359845	0.757419
TDRKH-AS1	-0.0574256	0.465176
RORC	-0.0699348	0.312563
C2CD4D	-0.0476076	0.436594
THEM4	-0.0417194	0.640011	0.888069
S100A10	0.0675235	0.375207	0.764893
S100A11	-0.180878	0.0391115	0.355112
S100A6	-0.240878	0.00495321	0.143337
S100A4	-0.376876	0.000277829	0.0214657
AL162258.2	-0.027586	0.581661
CHTOP	-0.12513	0.225721	0.663335
SNAPIN	0.0252045	0.770907	0.935657
ILF2	-0.0672516	0.491829	0.828418
INTS3	0.0677139	0.126626	0.556119
SLC27A3	0.0147848	0.809707	0.949131
GATAD2B	-0.0110725	0.893361	0.970959
DENND4B	0.0876275	0.140661	0.584839
CRTC2	0.0469912	0.571987	0.866847
SLC39A1	0.0779442	0.186668	0.630251
CREB3L4	-0.0538653	0.207836
JTB	0.11173	0.244791	0.678052
AL358472.2	5.35716e-05	0.618465
RPS27	-0.216681	0.000581597	0.0385696
TPM3	0.124348	0.14761	0.593637
C1orf43	-0.0600415	0.513056	0.838703
UBAP2L	-0.00985561	0.902302	0.973234
HAX1	0.205329	0.0578867	0.422902
ATP8B2	0.070221	0.354833	0.75623
IL6R-AS1	7.54733e-05	0.441305
IL6R	0.0807421	0.349287	0.753724
UBE2Q1	0.0478294	0.421473	0.794429
ADAR	0.202932	0.0604904	0.428276
PMVK	0.0683567	0.434645	0.799563
PBXIP1	-0.0703622	0.438805	0.801732
PYGO2	0.0117845	0.892296	0.970464
AL451085.2	6.67317e-05	0.24685
SHC1	0.0231023	0.789239	0.942018
CKS1B	-0.0993186	0.263805	0.692308
FLAD1	-0.016539	0.869196	0.965855
ZBTB7B	0.106222	0.193897	0.638136
ADAM15	0.0562447	0.458208	0.812662
EFNA4	0.0347569	0.450072
SLC50A1	0.0682705	0.248379	0.681372
DPM3	-0.0921226	0.346522	0.753724
KRTCAP2	-0.0158115	0.827712	0.954246
TRIM46	6.6203e-05	0.260668
THBS3	8.8804e-05	0.170866
MTX1	-0.0514126	0.513077	0.838703
GBA	0.0370973	0.529419	0.846845
FAM189B	0.0303289	0.502839
SCAMP3	-0.074585	0.42947	0.798159
CLK2	-0.176414	0.095552	0.504581
FDPS	-0.0103739	0.904863	0.974148
RUSC1	-0.019214	0.807614	0.948214
ASH1L	0.0918527	0.308074	0.727278
ASH1L-AS1	0.0258685	0.67927	0.902034
MSTO1	0.0576132	0.194129	0.638381
YY1AP1	0.114234	0.166237	0.612177
DAP3	-0.0463209	0.616638	0.883808
GON4L	0.0638284	0.457486	0.812396
SYT11	0.045266	0.472302	0.82101
RIT1	-0.111025	0.23274	0.670731
KHDC4	0.048333	0.466332	0.817056
ARHGEF2	0.016075	0.860978	0.96353
SSR2	0.161492	0.0737948	0.463501
UBQLN4	0.0552239	0.347961	0.753724
LAMTOR2	-0.259276	0.0497773	0.393213
LMNA	-0.0196919	0.753822
SEMA4A	9.28705e-05	0.003422
SLC25A44	0.0306669	0.589616	0.871168
PMF1	0.0042808	0.933028
SMG5	0.00747043	0.939471	0.982406
TMEM79	9.23017e-05	0.0986566
GLMP	-0.0788386	0.402995	0.786617
CCT3	0.00786752	0.943468	0.983673
MEF2D	-0.0546553	0.517576	0.840928
NAXE	-0.0771554	0.423731	0.795671
GPATCH4	-0.160181	0.104737	0.51738
ISG20L2	0.0160701	0.85424	0.962084
RRNAD1	9.81959e-05	0.146502
MRPL24	-0.00046548	0.995784	0.999552
HDGF	-0.0678826	0.423393	0.795671
PRCC	0.0132076	0.852611	0.96185
SH2D2A	-0.105958	0.280634	0.70495
ETV3	0.0500515	0.387531	0.776037
FCRL3	8.70866e-05	0.180493	0.623313
PYHIN1	0.000889006	0.989217	0.99832
IFI16	-0.047971	0.602269	0.877473
AIM2	0.00866879	0.854991
DUSP23	-0.0692993	0.480999	0.823273
FCRL6	8.80704e-05	0.165635
TAGLN2	-0.150382	0.114784	0.536376
PIGM	-0.0154243	0.832885	0.954939
IGSF8	0.165061	0.00994123	0.203131
PEA15	-0.111586	0.231561	0.669514
DCAF8	0.0930424	0.172005	0.616336
PEX19	0.00158101	0.976873	0.995258
COPA	0.144048	0.102489	0.513932
NCSTN	0.0856054	0.203704	0.64228
SLAMF6	-0.0606819	0.501991	0.834649
CD84	0.00295794	0.969131	0.99258
SLAMF1	0.0621532	0.48876	0.826334
CD48	0.0466081	0.592793	0.872333
SLAMF7	0.000102862	0.025756	0.291145
LY9	-0.0326904	0.703335	0.90789
CD244	7.24337e-05	0.232161
F11R	-0.0796437	0.221331
TSTD1	0.0192265	0.824977	0.952854
USF1	0.076255	0.0794615	0.47667
ARHGAP30	0.0528668	0.54867	0.854633
PFDN2	0.193162	0.0583651	0.423014
NIT1	0.0471257	0.545367	0.852825
DEDD	-0.0450196	0.625261	0.88619
UFC1	-0.350251	0.0140963	0.231773
USP21	0.112579	0.00860532	0.188135
PPOX	0.060663	0.294972	0.717117
B4GALT3	0.0388886	0.656489	0.894057
NDUFS2	-0.0600578	0.515828	0.839975
TOMM40L	8.70135e-05	0.184828
MPZ	-0.00155663	0.947344
SDHC	0.0274559	0.756114	0.930872
AL592295.4	7.81962e-05	0.124946
FCRLB	-0.0221393	0.643964
DUSP12	0.116135	0.126528	0.556119
ATF6	0.0162821	0.821718	0.952737
UHMK1	-0.202794	0.099881	0.508288
UAP1	0.0250158	0.729656	0.920275
HSD17B7	-0.00562417	0.935449	0.98181
RGS5.1	7.43523e-05	0.197603
NUF2	7.12529e-05	0.309412
MGST3	-0.329555	0.021896	0.271916
ALDH9A1	0.0728368	0.398489	0.783387
TMCO1	-0.118915	0.236069	0.671294
UCK2	-0.00985669	0.825859
POGK	-0.0192219	0.811372	0.950211
TADA1	-0.0659768	0.453583	0.812396
GPA33	-2.62044e-06	0.999986
POU2F1	0.00670795	0.89041	0.969804
CD247	-0.0729726	0.420094	0.79355
CREG1	0.0427629	0.476502	0.82194
RCSD1	-0.020341	0.807269	0.947949
MPZL1	0.0377838	0.404015
MPC2	0.0327129	0.699196	0.905799
DCAF6	-0.0467375	0.591911	0.871984
TIPRL	0.144582	0.0961859	0.505113
SFT2D2	0.0423716	0.581337	0.868213
XCL2	-0.371319	0.00184414	0.0810809
XCL1	-0.341297	0.00156896	0.0727067
ATP1B1	-0.0874433	0.291957	0.714232
NME7	0.000112712	0.0345493	0.337768
BLZF1	0.0824153	0.290176	0.713003
SLC19A2	6.90003e-05	0.166669
F5	0.0388311	0.374172
C1orf112	-0.0531259	0.359296
SELL	0.102129	0.34633	0.753724
METTL18	0.0469556	0.477964	0.822483
SCYL3	-0.074758	0.382523	0.770858
KIFAP3	0.122235	0.0443986	0.373888
GORAB	0.000105493	0.0722742	0.462919
FMO4	0.00122706	0.926049
PRRC2C	0.272621	0.0184483	0.258017
VAMP4	-0.0282108	0.743817	0.925792
METTL13	0.0347555	0.606854	0.879975
PIGC	-0.117845	0.240242	0.674375
SUCO	-0.0713784	0.432579	0.798906
FASLG	0.0121202	0.85295	0.96185
AL645568.1	-0.0563533	0.302119
PRDX6	0.0164182	0.875374	0.966314
KLHL20	0.00063798	0.995951	0.999594
CENPL	0.018255	0.711724
DARS2	-0.0559019	0.394023
ZBTB37	8.33662e-05	0.0616862
RC3H1	0.0414901	0.633139	0.887078
RABGAP1L	0.0813761	0.390889	0.778888
CACYBP	0.412976	0.0034669	0.116412
MRPS14	-0.0875746	0.373754	0.764557
KIAA0040	0.0539038	0.546759	0.853401
COP1	-0.045021	0.613026	0.883118
FAM20B	7.16388e-05	0.121876
TOR3A	0.0682468	0.374529	0.764557
ABL2	9.97766e-05	0.0271754
SOAT1	0.0755322	0.316065	0.730751
TOR1AIP2	-0.0267946	0.721087	0.917045
AL353708.3	6.84024e-05	0.36697
TOR1AIP1	0.00649227	0.931087	0.980364
CEP350	-0.0316089	0.780053	0.938989
QSOX1	0.0661023	0.262578	0.692308
ACBD6	0.00411471	0.948429	0.985711
XPR1	0.0543467	0.224068	0.663335
STX6	0.0146747	0.83385	0.954939
MR1	0.0752439	0.262811	0.692308
IER5	0.0138429	0.782715
GLUL	-0.39963	0.0117747	0.215349
RNASEL	-0.164645	0.120794	0.549763
RGS16	-0.0394118	0.410511
NPL	6.24242e-05	0.354288
DHX9	0.078475	0.359561	0.757419
SMG7	0.0793277	0.331643	0.742863
NCF2	7.41585e-05	0.62516
ARPC5	0.271231	0.0180229	0.255661
COLGALT2	0.0049477	0.935018
TSEN15	0.0299072	0.707922	0.910292
C1orf21	-0.102478	0.0635879
EDEM3	0.123822	0.137746	0.578461
FAM129A	0.0394138	0.621068	0.884319
RNF2	-0.00284823	0.967881	0.992271
TRMT1L	-0.120308	0.171766	0.616336
SWT1	-0.110853	0.144084
IVNS1ABP	0.0114118	0.877786	0.967074
TPR	0.0607175	0.485744	0.824653
ODR4	-0.0184909	0.777404	0.938094
ERVMER61-1	-0.0252319	0.608112
RGS1	0.010476	0.799431	0.94576
AL136454.1	-0.269009	0.0344093
RGS2	0.0647472	0.140751
UCHL5	0.166156	0.0253504	0.288198
TROVE2	0.0694339	0.438574	0.801732
GLRX2	-0.0337778	0.652693	0.893959
CDC73	-0.0191899	0.820178	0.952737
B3GALT2	0.00557481	0.90735
CFH	6.69454e-05	0.63445
ZBTB41	-0.103214	0.201208	0.64228
DENND1B	0.0971671	0.273229	0.700503
NEK7	0.179323	0.054408	0.411142
PTPRC	0.418649	0.000161478	0.0144387
MIR181A1HG	9.71175e-05	0.0506153
ZNF281	0.139414	0.0247734	0.286722
DDX59	0.0242595	0.740564	0.92396
GPR25	0.00017066	0.765072	0.932666
KIF21B	-0.182902	0.103454	0.515398
TMEM9	-0.0306927	0.689407	0.903261
PHLDA3	-0.000389215	0.027147
CSRP1	0.210995	0.0260884	0.292823
AC096677.1	7.15157e-05	0.311385
IPO9-AS1	6.806e-05	0.177159
IPO9	-0.0064366	0.93105	0.980364
TIMM17A	-0.0177082	0.847938	0.959012
RNPEP	0.0753206	0.324673	0.737133
ARL8A	0.0213326	0.719668	0.916485
PTPN7	0.0828607	0.35809	0.757419
LGR6	5.98213e-05	0.2852
UBE2T	0.0329794	0.469702
PPP1R12B	0.0179883	0.704861
KDM5B	0.0666484	0.41497	0.790882
RABIF	-0.0330449	0.719656	0.916485
KLHL12	0.0674228	0.246522	0.679771
ADIPOR1	0.234139	0.0293673	0.312658
CYB5R1	0.0326059	0.668415	0.898244
TMEM183A	-0.0609319	0.524871	0.843822
BTG2	0.326973	0.0148694	0.23561
ATP2B4	0.0592032	0.510988	0.838027
LAX1	0.112823	0.175907	0.619564
ZC3H11A	-0.053271	0.519371	0.841954
ZBED6	9.39326e-05	0.0595889
SNRPE	-0.172409	0.129878	0.563369
PPP1R15B	0.0197858	0.740034	0.92365
PIK3C2B	9.32522e-05	0.0853241
MDM4	-0.0353007	0.693873	0.904775
RBBP5	0.0796557	0.0711693	0.462054
DSTYK	0.0471452	0.433857	0.79922
NUAK2	-0.0111219	0.873334	0.966314
ELK4	-0.129984	0.191354	0.635557
NUCKS1	0.193994	0.0677733	0.451708
RAB29	0.146081	0.120438	0.548938
SLC41A1	0.0216033	0.713608	0.912209
SRGAP2	-0.0604759	0.439956
IKBKE	0.0497701	0.518599	0.841903
RASSF5	0.120118	0.210152	0.649304
EIF2D	0.00587276	0.937649	0.982176
MAPKAPK2	-0.0502928	0.537507	0.849448
IL10	8.45443e-05	0.0466272
FCMR	0.424016	0.00468599	0.140721
YOD1	7.5877e-05	0.191014
CD55	0.045273	0.439494	0.801732
CD46	0.0772509	0.388745	0.777528
MIR29B2CHG	0.0216683	0.702515
TRAF3IP3	0.199364	0.0487279	0.39051
UTP25	-0.0599341	0.405117	0.786825
HHAT	8.49139e-05	0.157976
RCOR3	0.0531415	0.456654	0.812396
TRAF5	0.0701512	0.412652	0.790346
LINC00467	7.77428e-05	0.153316
SLC30A1	-0.03722	0.482035
LPGAT1	-1.33645	3.86729e-05	0.00456585
INTS7	-0.0211621	0.767399	0.934032
PPP2R5A	0.115567	0.162102	0.607348
TMEM206	0.0640302	0.146059	0.592583
NENF	-0.0685976	0.457333	0.812396
NSL1	0.149729	0.0729479	0.462919
TATDN3	0.0388532	0.570008	0.866714
FLVCR1-DT	-0.0266976	0.589292
FLVCR1	-0.160265	0.0903484
ANGEL2	0.0225674	0.749092	0.927582
RPS6KC1	0.0727202	0.0954224	0.504236
SMYD2	-0.0887371	0.353957	0.755576
CENPF	-0.0269742	0.621943
GPATCH2	0.0414305	0.360126	0.757419
RRP15	-0.187127	0.0942052	0.502133
LYPLAL1	0.0295058	0.616711	0.883808
EPRS	0.108112	0.231225	0.668984
BPNT1	9.34864e-05	0.0583343
IARS2	-0.0625119	0.479454	0.822483
RAB3GAP2	0.105556	0.0143876	0.232181
DUSP10	0.00814343	0.855204
TAF1A	-0.0317806	0.622794
MIA3	-0.0252316	0.764602	0.932577
AIDA	-0.00592811	0.952824	0.986668
BROX	-0.000337525	0.995478	0.999552
AL392172.1	-0.0800849	0.321538
DISP1	8.51633e-05	0.189177
CAPN2	0.081694	0.372935	0.764557
TP53BP2	-0.0539162	0.463219	0.814851
FBXO28	0.0486817	0.41586	0.791093
DEGS1	-0.0722068	0.446656	0.806102
NVL	0.0146427	0.832282	0.954939
CNIH4	0.106595	0.197088	0.640796
WDR26	-0.16584	0.124314	0.553788
LBR	0.0718864	0.434559	0.799563
SRP9	-0.0166511	0.850142	0.959911
TMEM63A	-0.0376535	0.678995	0.902034
PYCR2	-0.450008	0.011423	0.213238
SDE2	-0.125057	0.154518	0.596134
H3F3A	0.0912733	0.239308	0.674341
ACBD3	0.0371037	0.417417	0.792226
LIN9	-0.0397348	0.432265
PARP1	-0.15581	0.134676	0.571906
ITPKB	0.0784016	0.245827	0.67898
PSEN2	-0.00492581	0.893245
COQ8A	0.044388	0.529665	0.846845
ZNF678	-0.0383674	0.561702
SNAP47	0.0594947	0.410021	0.789849
JMJD4	0.0001139	0.0244442	0.285648
ARF1	0.269935	0.0152835	0.236779
C1orf35	-0.00660462	0.934535	0.981422
MRPL55	-0.0737322	0.393604	0.780972
GUK1	-0.0616173	0.502174	0.834649
IBA57	-0.0301544	0.547881
OBSCN-AS1	6.631e-05	0.227652
OBSCN	-0.243535	0.0427763	0.370448
TRIM11	0.107227	0.151727	0.59433
HIST3H2A	0.0452144	0.521528	0.843215
RNF187	0.0185264	0.815527	0.951403
RHOU	8.04229e-05	0.335466
RAB4A	-0.0449251	0.649436	0.892302
CCSAP	6.29207e-05	0.336098
NUP133	0.0222909	0.753313	0.929489
ABCB10	0.000108273	0.0548485
TAF5L	0.000105237	0.0684697
URB2	-0.0286322	0.548443
GALNT2	0.120847	0.0467565	0.381855
COG2	-0.0397017	0.630841	0.886852
C1orf198	-0.00801826	0.872744
TTC13	0.0499281	0.531709	0.848254
ARV1	0.0503463	0.386658	0.776037
FAM89A	-0.1062	0.0787177
C1orf131	0.0809109	0.269447	0.695962
GNPAT	0.180541	0.0451957	0.375828
EXOC8	-0.073324	0.356337	0.757256
SPRTN	0.0488038	0.462307	0.814552
EGLN1	0.0292708	0.696517	0.905672
AL445524.1	6.43142e-05	0.305978
TSNAX	0.0283869	0.542854
DISC1	-0.0106744	0.846156
MAP10	6.17097e-05	0.3545
NTPCR	0.128169	0.0369594	0.346435
PCNX2	0.00353803	0.971502	0.993201
MAP3K21	-0.0712724	0.110489
AL355472.1	-0.130052	0.1437	0.589162
COA6	-0.0946048	0.342395	0.753326
TARBP1	9.55833e-05	0.0631844	0.437665
IRF2BP2	0.0423381	0.617053	0.883821
TOMM20	0.0607834	0.456787	0.812396
RBM34	-0.103931	0.287301	0.712256
ARID4B	0.288577	0.0170249	0.246783
GGPS1	6.7893e-05	0.208265
TBCE	-0.0732374	0.109122
TBCE.1	7.60087e-05	0.2038
B3GALNT2	0.00612763	0.899364
LYST	0.0444552	0.554611	0.858379
GPR137B	-0.0314904	0.71545	0.913599
ERO1B	0.119015	0.00515304	0.144984
EDARADD	0.0473292	0.424346	0.796074
LGALS8	0.226716	0.00582441	0.150489
HEATR1	-0.0126979	0.868478	0.965855
MTR	0.143307	0.0839294	0.484344
CHRM3-AS2	-0.307285	0.0249454	0.286722
FH	0.0541775	0.222642	0.662056
OPN3	-0.0167297	0.723067
CHML	-0.101177	0.189555
CEP170	0.000115239	0.0144712	0.232181
SDCCAG8	0.0828177	0.25641	0.687825
AKT3	-0.00480717	0.94149	0.982973
ZBTB18	6.76871e-05	0.404489
ADSS	0.0914542	0.303763	0.723209
DESI2	-0.0296184	0.699781	0.905799
COX20	-0.144536	0.171986	0.616336
HNRNPU	-0.112653	0.191952	0.635898
EFCAB2	5.8948e-05	0.584901
SMYD3	-0.0329307	0.683484	0.902034
TFB2M	0.0216773	0.743445	0.925653
CNST	0.122371	0.189581	0.63361
SCCPDH	0.00137741	0.979946
AHCTF1	0.0521568	0.479032	0.822483
ZNF669	-0.0150914	0.859922	0.963024
ZNF124	-0.206389	0.0723813	0.462919
AL390728.6	-0.0575285	0.217241
AL390728.5	-0.0792854	0.255055
ZNF496	0.00655501	0.891066
NLRP3	-0.0425994	0.380403
SH3BP5L	-0.0401989	0.608284	0.880335
ZNF672	0.0681309	0.311918	0.728573
ZNF692	0.0479132	0.288115	0.712721
PGBD2	-0.0657201	0.416093
SH3YL1	0.167084	0.0424452	0.370084
ACP1	0.0266613	0.779565	0.938826
TMEM18	0.131394	0.132071	0.567812
EIPR1	0.00985338	0.897864	0.97272
TRAPPC12	-0.133162	0.182005	0.624038
ADI1	0.105242	0.246376	0.679771
AC231981.1	7.38119e-05	0.230065
RNASEH1	0.0486173	0.538274	0.849749
RNASEH1-AS1	0.00119199	0.986888
RPS7	0.123638	0.029192	0.312658
CMPK2	-0.00175007	0.988342
RSAD2	-0.056252	0.254579
RNF144A	0.0193575	0.744251
LINC01871	-2.39298	7.75843e-15	6.17416e-12
ID2	-0.0933108	0.182141	0.624116
KIDINS220	0.0846261	0.287243	0.712256
ITGB1BP1	0.0597421	0.50372	0.835474
CPSF3	0.066908	0.128483	0.559951
IAH1	0.0313894	0.756043	0.930872
ADAM17	0.064653	0.267167	0.69481
YWHAQ	-0.0229509	0.798822	0.945704
TAF1B	-0.040946	0.58488	0.869602
AC010969.2	5.8972e-05	0.640456
AC104794.2	-0.0755816	0.129541
KLF11	-0.211354	0.0218047
HPCAL1	0.127123	0.189072	0.633115
ODC1	-0.0236033	0.789316	0.942018
NOL10	-0.105262	0.247869	0.680989
PDIA6	0.262758	0.0262209	0.293148
PQLC3	0.127334	0.174321	0.618201
ROCK2	0.0468491	0.421121	0.794376
E2F6	9.59136e-05	0.183024
LPIN1	0.0918538	0.294673	0.717117
TRIB2	0.0189906	0.826286	0.953536
NBAS	0.0167842	0.832513	0.954939
DDX1	0.119319	0.0489109	0.390916
SMC6	0.135235	0.0824629	0.479287
GEN1	6.78588e-05	0.214507
RDH14	0.0745954	0.345382	0.753724
LINC00954	0.000524625	0.987387	0.997666
TTC32	-0.0428714	0.587493	0.870054
AC013400.1	-0.118438	0.087955
WDR35	8.12603e-05	0.102251
LAPTM4A	0.076015	0.374093	0.764557
PUM2	0.0253378	0.760174	0.932214
RHOB	-0.0115451	0.855329
HS1BP3	0.00588028	0.905043	0.97421
LDAH	0.041217	0.493147	0.829522
ATAD2B	0.106964	0.0136445	0.227161
UBXN2A	0.00135402	0.977684	0.995576
WDCP	0.00672329	0.892625
SF3B6	-0.0334962	0.69928	0.905799
FAM228B	0.0530104	0.417889	0.792261
ITSN2	0.0501018	0.574653	0.867259
NCOA1	-0.0660813	0.424178	0.795947
PTRHD1	0.0183508	0.830094	0.954608
CENPO	-0.145535	0.0876618
ADCY3	-0.0974939	0.173941
DNAJC27	0.0379368	0.406839	0.787551
POMC	9.48796e-05	0.0637945	0.438816
DNMT3A	0.0104957	0.869083	0.965855
DTNB	0.152669	0.0160901	0.238836
ASXL2	0.0538909	0.526123	0.844642
KIF3C	-0.0423516	0.435454
RAB10	-0.000899325	0.9901	0.99838
GAREM2	-0.0108342	0.829754
HADHA	-0.0197075	0.82144	0.952737
HADHB	-0.000884812	0.989846	0.99838
SELENOI	-0.0561858	0.447662
OTOF	6.16307e-05	0.635067
SLC35F6	0.0541574	0.23012	0.667976
MAPRE3	-0.0597706	0.232621
TMEM214	0.0130912	0.836629	0.955066
AGBL5	8.7651e-05	0.190466
OST4	-0.20087	0.020099	0.264815
KHK	-0.00151878	0.977003
PREB	0.0178884	0.795379	0.945456
SLC5A6	0.0243871	0.722362	0.917128
ATRAID	-0.00551592	0.948519	0.985711
CAD	-0.12424	0.134161	0.57098
MPV17	0.120761	0.110073	0.528692
GTF3C2	0.102038	0.0895377	0.493718
EIF2B4	0.0996946	0.0962673	0.505113
SNX17	0.0289998	0.714259	0.912664
ZNF513	-0.0542834	0.399865
PPM1G	0.135656	0.15135	0.59433
NRBP1	-0.225152	0.0685883	0.453462
KRTCAP3	7.78068e-05	0.163667
IFT172	5.2308e-05	0.62444
ZNF512	0.0542766	0.353066	0.755576
GPN1	0.0129759	0.864401	0.964329
SUPT7L	0.145309	0.0210122	0.267972
SLC4A1AP	0.0875481	0.197441	0.640796
MRPL33	-0.111887	0.250203	0.68235
RBKS	7.07416e-05	0.497762
BABAM2	0.0766449	0.264931	0.692542
FOSL2	0.0021483	0.920513	0.977706
PPP1CB	0.0906526	0.296346	0.71747
TRMT61B	0.101075	0.0182571	0.25706
WDR43	-0.0305508	0.728941	0.920176
TOGARAM2	7.92024e-05	0.13585
CLIP4	0.0893675	0.128825	0.560642
YPEL5	0.0392362	0.678494	0.902034
LBH	-0.029983	0.70362	0.907963
LCLAT1	0.0296336	0.615299	0.883535
EHD3	6.40824e-05	0.492939
MEMO1	0.040696	0.569054	0.865876
DPY30	0.0206123	0.820558	0.952737
SPAST	0.0189195	0.784632	0.940226
AL121658.1	-0.0082975	0.920375
SLC30A6	0.0465305	0.30058	0.719622
YIPF4	0.130363	0.136758	0.577667
BIRC6	0.175945	0.0790965	0.475193
TTC27	0.0341358	0.566681	0.865324
RASGRP3	6.72794e-05	0.40976
FAM98A	0.00306621	0.954902	0.987539
CRIM1	-0.0496515	0.493138
FEZ2	0.102192	0.190467	0.63361
STRN	0.030073	0.612627	0.883044
HEATR5B	-0.0845997	0.373243	0.764557
GPATCH11	0.0881717	0.139318	0.581552
EIF2AK2	-0.0451696	0.600956	0.876895
CEBPZOS	0.037599	0.65946	0.894735
CEBPZ	0.0532469	0.532947	0.848254
NDUFAF7	-0.00236301	0.971592	0.993201
PRKD3	0.0875577	0.0435431	0.370605
QPCT	7.2978e-05	0.455051
AC006369.1	-0.0176277	0.830013	0.954608
CDC42EP3	0.0789641	0.371934	0.764557
RMDN2	6.09869e-05	0.248118
ATL2	0.0372461	0.414752
HNRNPLL	0.30039	0.0135067	0.227157
GALM	0.0340425	0.699353	0.905799
AC074366.1	6.55914e-05	0.293355
SRSF7	0.0338595	0.698625	0.905799
GEMIN6	0.043727	0.458953	0.812897
DHX57	0.0144623	0.756111
MORN2	6.94859e-05	0.348032
SOS1	-0.0186411	0.819575	0.952737
MAP4K3	-0.0368504	0.475959
AC007388.1	0.00583783	0.921364
THUMPD2	-0.0530376	0.489637	0.827114
EML4	0.14396	0.135496	0.574161
COX7A2L	-0.00842692	0.942824	0.983638
MTA3	0.0369807	0.417157	0.791923
ZFP36L2	0.652636	2.99699e-09	1.13572e-06
THADA	0.0777753	0.191466	0.635665
DYNC2LI1	6.78861e-05	0.44103
LRPPRC	-0.0215777	0.781541	0.939786
PPM1B	-0.0558021	0.514107	0.838703
PREPL	-0.0170719	0.82916	0.954608
CAMKMT	0.0588445	0.365585	0.760011
SRBD1	0.0397003	0.505061	0.836103
PRKCE	-0.00101489	0.968937
EPAS1	6.37109e-05	0.488561
ATP6V1E2	0.0254596	0.582905	0.868681
RHOQ	6.1582e-05	0.527394
PIGF	-0.0260144	0.75146	0.928732
CRIPT	-0.0397726	0.629942	0.886776
SOCS5	0.0171503	0.713426
MCFD2	0.0163171	0.833132	0.954939
TTC7A	-0.0148799	0.860041	0.963024
CALM2	-0.0440226	0.558945	0.86016
MSH2	-0.0344873	0.663901	0.897152
KCNK12	8.28861e-05	0.0715611
MSH6	-0.0417726	0.584367	0.869558
FBXO11	0.0718784	0.224731	0.663335
FOXN2	0.0705834	0.404799	0.786825
PPP1R21	0.0430324	0.567176	0.865324
STON1	7.9204e-05	0.344662
ASB3	0.0283881	0.688057	0.903159
CHAC2	-0.00407151	0.925331
ERLEC1	0.137712	0.145244	0.592402
PSME4	0.0166365	0.817583	0.952052
ACYP2	-0.044526	0.595018	0.873805
SPTBN1	0.130795	0.133936	0.570591
RTN4	0.359842	0.00530611	0.145607
RPS27A	0.142594	0.01037	0.205506
MTIF2	0.000101585	0.0198225	0.263792
CCDC88A	-0.016387	0.785225
CFAP36	0.109652	0.163293	0.608049
PPP4R3B	0.115802	0.210345	0.649304
AC015982.1	0.00601867	0.913567
PNPT1	0.0359237	0.548639	0.854633
VRK2	-0.495934	0.00858168	0.188135
FANCL	-0.0464732	0.349112
PAPOLG	0.0784401	0.0706054	0.461267
REL	0.182684	0.0568354	0.418405
PUS10	-0.000436251	0.992384
PEX13	-0.0736831	0.354181	0.75565
KIAA1841	0.00474662	0.943392
C2orf74	0.0946173	0.114717	0.536376
USP34	0.0225523	0.788724	0.94186
AC016727.1	8.498e-05	0.0348996
XPO1	0.130093	0.148775	0.593637
FAM161A	-0.0755538	0.108941
CCT4	0.0112196	0.911551	0.975803
COMMD1	0.0600163	0.458522	0.812897
B3GNT2	0.0253603	0.755078	0.930316
EHBP1	0.0620204	0.300271	0.719622
WDPCP	0.000100077	0.122539
MDH1	0.135583	0.137705	0.578461
UGP2	0.162087	0.0879803	0.489665
VPS54	7.96428e-05	0.121603
PELI1	0.000122743	0.00108189	0.0581737
AFTPH	0.0100172	0.898976	0.97272
SERTAD2	0.0379045	0.413321	0.790504
SLC1A4	8.87653e-05	0.118039
CEP68	0.0589061	0.318861	0.732506
RAB1A	0.0913318	0.218338	0.65518
ACTR2	0.0314966	0.72525	0.918158
ETAA1	0.0197252	0.732517	0.920616
C1D	-0.011502	0.928502	0.979604
PNO1	-0.14182	0.122983	0.553149
PPP3R1	-0.036265	0.675771	0.900921
AC017083.2	-0.0608741	0.361172
PLEK	0.0382811	0.643562	0.889053
FBXO48	0.0203856	0.663531
APLF	0.00725163	0.86546
ARHGAP25	0.0235724	0.787151	0.941137
GFPT1	-0.121839	0.204945	0.64228
NFU1	0.0122216	0.889975	0.969804
AAK1	-0.0747642	0.399277	0.783588
ANXA4	-0.0378138	0.664482	0.897382
GMCL1	0.00819003	0.918254	0.977642
SNRNP27	-0.10973	0.256133	0.687825
MXD1	0.0103141	0.874563
PCBP1	0.126589	0.100093	0.508288
C2orf42	0.0176423	0.71198	0.911802
TIA1	0.0330441	0.690901	0.904011
PCYOX1	-0.0302482	0.684506	0.902088
SNRPG	-0.133963	0.194542	0.63902
FAM136A	-0.0970244	0.313471	0.729203
TEX261	-0.134154	0.133725
NAGK	-0.0602636	0.477203	0.822131
MCEE	0.00744267	0.917212	0.977642
MPHOSPH10	0.0152023	0.84282	0.95667
PAIP2B	8.88891e-05	0.126317
ZNF638	0.254936	0.0195324	0.261682
EXOC6B	0.000104966	0.060977
SFXN5	-0.0387157	0.418995
RAB11FIP5	8.3843e-05	0.0653452
SMYD5	-0.058136	0.38449
PRADC1	-0.0897927	0.278342	0.704238
CCT7	0.0455148	0.594539	0.873425
FBXO41	-0.0183125	0.726639
ALMS1	-0.190711	0.0741109	0.463501
TPRKB	0.0371161	0.633097	0.887078
DUSP11	-0.0834954	0.391602	0.77894
STAMBP	0.0389097	0.616309	0.883808
DGUOK	0.00600963	0.939543	0.982406
TET3	5.92445e-05	0.473393
BOLA3	0.138269	0.130046	0.563369
BOLA3-AS1	-0.0359666	0.484233
MOB1A	0.122435	0.184878	0.627165
MTHFD2	7.8983e-05	0.992887	0.999177
DCTN1	0.0520739	0.530458	0.847157
WDR54	0.0829706	0.274829	0.701072
INO80B	-0.0980123	0.120212
WBP1	-0.0435147	0.604977	0.879497
MOGS	0.0231162	0.776168	0.937603
MRPL53	-0.395202	0.0157659
CCDC142	7.08927e-05	0.141412
TTC31	0.0849448	0.0509231	0.398991
PCGF1	0.0441507	0.501656	0.83448
AUP1	0.0881769	0.358106	0.757419
HTRA2	0.124824	0.0768231	0.471727
DOK1	0.0174119	0.8209	0.952737
SEMA4F	0.00114962	0.99178
POLE4	-0.00940319	0.886055	0.968667
MRPL19	0.0663773	0.393852	0.781029
GCFC2	-0.0450644	0.567237	0.865324
SUCLG1	-0.0219869	0.832951	0.954939
TRABD2A	9.97888e-05	0.0431969	0.37052
TMSB10	-0.0779295	0.205594	0.642371
KCMF1	-0.0492301	0.519057	0.841954
TGOLN2	-0.0181689	0.840005	0.955559
RETSAT	0.00903382	0.852665	0.96185
ELMOD3	0.0779985	0.244757	0.678052
CAPG	-1.35198	3.88262e-06	0.000718556
MAT2A	0.0649158	0.463667	0.815079
GGCX	0.0562416	0.199942	0.64228
VAMP8	-0.158483	0.117185	0.540927
VAMP5	0.0122099	0.872445	0.966314
RNF181	-0.178099	0.105928	0.520573
TMEM150A	0.00179746	0.957893
USP39	-0.0161381	0.845388	0.957695
C2orf68	0.100857	0.0191996	0.261274
GNLY	0.000136256	0.0951466	0.504236
ST3GAL5	-0.0172782	0.783707	0.940154
POLR1A	-0.0793299	0.292853
PTCD3	0.0468356	0.497328	0.832507
IMMT	0.112755	0.19369	0.637839
MRPL35	0.0868356	0.0453887	0.376853
KDM3A	0.0613005	0.163199	0.608049
CHMP3	0.135289	0.136353	0.576566
RNF103	0.0400947	0.523609
RMND5A	-0.0908316	0.345904	0.753724
CD8A	0.0732259	0.190133	0.63361
CD8B	9.51128e-05	0.211595	0.649939
LINC01943	0.0595963	0.376995	0.766513
CYTOR	0.0836788	0.297322	0.718658
AC133644.2	8.90066e-05	0.131291
RGPD2	0.0113686	0.805852
KRCC1	-0.0861053	0.349565	0.753724
EIF2AK3	0.0468923	0.29932	0.719622
RPIA	0.113427	0.164481	0.609367
IGKC	6.37755e-05	0.0867259	0.487404
IGKV3-15	4.96249e-05	0.586086
MAL	0.039644	0.621464	0.884725
MRPS5	-0.0431181	0.653703	0.894057
ZNF514	0.00664114	0.904837
ZNF2	-0.00405995	0.912632
FAHD2A	-0.0311802	0.647855	0.890881
LINC00342	-0.00221901	0.991558
ANKRD36C	0.187708	0.0151143	0.236779
GPAT2	5.40045e-05	0.58899
DUSP2	-0.0911996	0.19635	0.640257
STARD7	0.0185528	0.84114	0.955807
TMEM127	0.0580199	0.327418	0.738152
CIAO1	0.00998718	0.909842	0.975183
SNRNP200	0.0227399	0.785596	0.940541
AC021188.1	0.0529333	0.354498	0.755752
ITPRIPL1	0.0258153	0.696049	0.905672
NCAPH	-0.0287416	0.56795
ARID5A	0.100131	0.285884	0.710958
KANSL3	0.00740669	0.922512	0.978195
LMAN2L	0.000102032	0.0900593
CNNM4	6.82763e-05	0.361836
CNNM3	-0.285317	0.0229615
ANKRD39	0.0880601	0.295909	0.717147
SEMA4C	-0.0617493	0.374054	0.764557
FAHD2B	-0.155826	0.142574	0.586966
ANKRD36	0.129681	0.126136	0.556119
AC092683.1	0.0263645	0.570854
ANKRD36B	0.121607	0.127799	0.558931
COX5B	-0.196159	0.0582965	0.422902
ACTR1B	-0.284832	0.0364177	0.342978
ZAP70	0.407163	0.00325884	0.114246
TMEM131	-0.0683456	0.415245	0.790931
INPP4A	0.0224319	0.788087	0.941257
COA5	0.0647137	0.426501	0.79614
UNC50	0.121049	0.148781	0.593637
MGAT4A	-0.0270641	0.767292	0.934032
AC109826.1	9.83555e-05	0.049503
TSGA10	9.90889e-05	0.0263056
LIPT1	0.0630764	0.149796	0.593637
MITD1	0.0491094	0.552192	0.857627
MRPL30	-0.00659948	0.90059
TXNDC9	-0.0134306	0.862764	0.963767
EIF5B	-0.111902	0.261733	0.692308
REV1	0.0450374	0.526699	0.845026
PDCL3	0.0279523	0.738421	0.923121
RPL31	0.142264	0.0829092	0.480252
CNOT11	-0.00646806	0.9303	0.980364
RNF149	0.44749	0.00169537	0.0765262
MAP4K4	0.0688803	0.367327	0.760583
IL18R1	-0.124332	0.139307	0.581552
IL18RAP	-0.0865445	0.286347
MFSD9	0.0104532	0.843919
TMEM182	8.06133e-05	0.28372
MRPS9	0.0688118	0.338656	0.749867
TGFBRAP1	-0.0286956	0.702836	0.907687
AC012360.3	8.92498e-05	0.103047
C2orf49	0.0346509	0.633002	0.887078
FHL2	6.34846e-05	0.29874
NCK2	0.0240814	0.762537	0.932577
UXS1	0.039908	0.635891	0.887446
GCC2	0.0824617	0.352779	0.755494
GCC2-AS1	-0.0154179	0.752391
LIMS1	0.197283	0.0635754	0.438797
RANBP2	-0.0373269	0.670523	0.898321
CCDC138	0.0214847	0.705132
SMIM37	-0.116179	0.243713	0.677594
MIR4435-2HG	-0.0547831	0.571891	0.866847
BCL2L11	-0.0268695	0.665909	0.897417
AC017002.3	-0.101508	0.127175
AC017002.1	7.02762e-05	0.310845
ANAPC1	0.0117433	0.88393	0.967582
TMEM87B	0.0287717	0.726425	0.919052
FBLN7	0.111427	0.157078	0.60011
ZC3H8	0.0702823	0.293206	0.715967
ZC3H6	0.0543273	0.484416	0.824242
TTL	-0.110091	0.151872
POLR1B	0.0241836	0.669902	0.898244
CHCHD5	0.0106336	0.909172	0.975183
AC079922.2	-0.12147	0.184601	0.627165
SLC20A1	-0.333065	0.0225979	0.276243
PSD4	0.0746142	0.357251	0.757256
PAX8	6.55736e-05	0.258047
CBWD2	0.227897	0.0115206	0.213238
RABL2A	-0.131142	0.158899
SLC35F5	-0.0824846	0.321201	0.734159
ACTR3	0.0195783	0.810138	0.94924
DDX18	-0.0878846	0.310135	0.728474
CCDC93	0.00011104	0.000524196	0.0355906
INSIG2	0.0234502	0.68773	0.903159
C2orf76	-0.0142101	0.850265	0.959911
DBI	-0.11673	0.23187	0.669869
TMEM177	9.76539e-05	0.0323739	0.328193
PTPN4	0.115408	0.219272	0.657418
EPB41L5	7.41094e-05	0.248993
TMEM185B	-0.0306083	0.663839	0.897152
RALB	0.0359311	0.637052	0.887522
CLASP1	0.06029	0.364501	0.759923
NIFK-AS1	0.0764674	0.194879	0.63902
NIFK	0.00491387	0.918178	0.977642
TSN	-0.0142422	0.833834	0.954939
GYPC	-0.185444	0.0695143	0.457186
BIN1	0.0457575	0.5815	0.868213
ERCC3	-0.0375664	0.663365	0.897146
MAP3K2	-0.0165016	0.839994	0.955559
IWS1	-0.140439	0.179644	0.623313
LIMS2	8.43992e-05	0.203936
WDR33	-0.0139248	0.878727	0.967074
SFT2D3	0.0196792	0.674723
POLR2D	0.0899489	0.256367	0.687825
AMMECR1L	-0.0918666	0.254416
AC012306.2	-0.0175706	0.73627
SAP130	0.0107985	0.878684	0.967074
UGGT1	-0.0665926	0.427361	0.796161
HS6ST1	7.49027e-05	0.295379
SMPD4	0.0748287	0.260788	0.691785
MZT2B	-0.776177	2.64795e-05	0.00357158
CCDC115	0.03397	0.704135	0.907982
IMP4	-0.00521956	0.950012	0.985801
PTPN18	0.0281988	0.772546	0.936475
FAM168B	0.0424784	0.522161	0.843215
PLEKHB2	0.0511198	0.509044	0.837548
MZT2A	-0.557691	0.00108937	0.0581827
MGAT5	-0.163007	0.120253	0.548407
CCNT2-AS1	-0.119846	0.0523539
CCNT2	0.122052	0.124158	0.553788
RAB3GAP1	0.0318236	0.630103	0.886776
ZRANB3	6.66889e-05	0.251629
R3HDM1	0.0368057	0.62462	0.88619
UBXN4	0.43538	0.0020529	0.0875678
MCM6	-0.117964	0.192644	0.636173
DARS	-0.0181683	0.795947	0.945456
DARS-AS1	7.66675e-05	0.368067
CXCR4	0.677616	0.000134786	0.0129932
SPOPL	0.034601	0.444953
ARHGAP15	0.142094	0.145462	0.59242
GTDC1	-0.0129466	0.874565	0.966314
ZEB2	-0.0169358	0.762131	0.932577
ACVR2A	-0.0609695	0.301813
ORC4	0.0675838	0.348864	0.753724
MBD5	0.0199349	0.778042	0.938415
EPC2	0.0123635	0.859689	0.963024
KIF5C	7.41729e-05	0.0710288
MMADHC	0.0138258	0.862753	0.963767
RBM43	-0.13697	0.158448	0.601842
NMI	0.0306937	0.681322	0.902034
RIF1	0.153497	0.000481519	0.0330339
ARL5A	0.0634615	0.47532	0.82178
STAM2	0.00169843	0.985396	0.997666
PRPF40A	0.28303	0.0162433	0.239959
ARL6IP6	0.158444	0.0709545	0.462054
NR4A2	8.37208e-05	0.0744713
GPD2	9.00966e-05	0.117197
CYTIP	0.1578	0.111524	0.529155
ACVR1	0.0364884	0.429251
PKP4	0.0195167	0.737057
WDSUB1	0.0381921	0.402262	0.786108
BAZ2B	-0.0512305	0.501388	0.834389
AC009961.1	0.0114773	0.805968
MARCH7	0.123943	0.166101	0.612067
LY75	0.0293307	0.522803	0.843215
RBMS1	0.057993	0.502765	0.834934
TANK	-0.0560897	0.53839	0.849764
LINC01806	-0.112831	0.155685
PSMD14	0.0342972	0.68662	0.90255
SLC4A10	8.4447e-05	0.404691
DPP4	-0.049499	0.511313	0.838033
IFIH1	-0.0269652	0.691964	0.904297
GCA	0.054899	0.217586	0.654523
GALNT3	0.00010317	0.00473834
TTC21B	0.0341581	0.567886	0.865422
STK39	0.044659	0.321253	0.734159
CERS6	6.71717e-05	0.429649
FASTKD1	-0.0264988	0.713447	0.912209
PPIG	0.163882	0.103891	0.515438
PHOSPHO2	-0.0317791	0.589812
SSB	-0.0798142	0.421887	0.794834
METTL5	0.148909	0.121706	0.55093
UBR3	0.0613491	0.163861	0.608514
GORASP2	0.0741092	0.398071	0.783387
TLK1	0.243706	0.0325898	0.329124
METTL8	0.000120768	0.00492677	0.143307
DCAF17	-0.264341	0.0359694	0.342308
DYNC1I2	-0.357002	0.0204535	0.265887
SLC25A12	0.0868859	0.0432001	0.37052
HAT1	0.0184868	0.808335	0.948473
METAP1D	8.15377e-05	0.102274
ITGA6	0.22813	0.0153974	0.237466
AC078883.1	-0.0615919	0.423425
PDK1	0.025256	0.711104	0.911802
MAP3K20	-0.0293457	0.625674
CDCA7	0.0173611	0.820968	0.952737
SP3	-0.108937	0.287774	0.712335
OLA1	-0.0357513	0.668103	0.898244
CIR1	-0.0755946	0.433607	0.798945
SCRN3	0.00756584	0.907456	0.975136
GPR155	0.0419312	0.525003	0.843864
WIPF1	0.0331434	0.69412	0.904949
CHN1	-0.0239928	0.697082
ATF2	0.023844	0.768379	0.934255
ATP5MC3	-0.0685517	0.458659	0.812897
LNPK	0.0501118	0.482756	0.824152
MTX2	0.00431669	0.937373	0.982174
HNRNPA3	0.0221663	0.793777	0.944804
NFE2L2	0.0772166	0.353673	0.755576
AGPS	-0.00509963	0.940864	0.982945
RBM45	0.0308501	0.486823	0.82569
AC009948.1	-0.0352047	0.43312
PRKRA	0.0960636	0.240221	0.674375
PLEKHA3	-0.0330069	0.672277	0.899005
TTN-AS1	0.0621891	0.345265	0.753724
TTN	0.0255218	0.662161	0.896017
CCDC141	0.000108704	0.0432898	0.37052
SESTD1	-0.0452517	0.362716
CWC22	0.187832	0.0143714	0.232181
UBE2E3	-0.110956	0.275161	0.701072
LINC01934	0.0603039	0.425311	0.796102
ITGA4	0.239467	0.0509392	0.398991
SSFA2	0.0626514	0.346402	0.753724
DNAJC10	-0.0395491	0.64253	0.888798
NUP35	-0.0926397	0.271863
ZC3H15	0.100405	0.308069	0.727278
ITGAV	-0.166921	0.0936043
WDR75	0.0519877	0.443539	0.803663
SLC40A1	9.02861e-05	0.344874
ASNSD1	-0.0353725	0.674667	0.900537
ANKAR	-0.044933	0.537109	0.849448
OSGEPL1	9.2575e-05	0.0989544
ORMDL1	-0.00162914	0.991227	0.998607
PMS1	0.0907433	0.249879	0.682346
HIBCH	0.00010971	0.00129872	0.0645951
INPP1	0.0285528	0.531255
MFSD6	0.0264883	0.707051	0.909874
NEMP2	9.90156e-05	0.0202183	0.265704
NAB1	9.93314e-05	0.031477	0.324858
GLS	0.234573	0.00479239	0.141776
STAT1	-0.176404	0.162774	0.607875
STAT4	-0.0815828	0.372502	0.764557
NABP1	0.148835	0.0411302	0.363379
SLC39A10	0.110213	0.163417	0.608049
STK17B	0.192828	0.0633015	0.437665
AC020571.1	6.69812e-05	0.23158
GTF3C3	0.0388518	0.507759	0.836593
PGAP1	8.70109e-05	0.125306
ANKRD44	0.215109	0.0497851	0.393213
AC013264.1	-0.134149	0.177766	0.621829
SF3B1	0.208282	0.0551708	0.412582
COQ10B	0.0316268	0.729041	0.920176
HSPD1	0.336308	0.00744225	0.172669
HSPE1	0.0751203	0.412546	0.790346
MOB4	-0.49711	0.00803177	0.181048
MARS2	7.76943e-05	0.117782
PLCL1	0.000107408	0.00137418	0.0670905
FTCDNL1	6.65821e-05	0.268946
C2orf69	0.0741675	0.0891507	0.492681
TYW5	0.0218217	0.64056
MAIP1	-0.0990777	0.241759	0.675769
SPATS2L	-0.106621	0.239197	0.674341
KCTD18	0.0475664	0.420162	0.79355
SGO2	8.66938e-05	0.037875
BZW1	-0.0814161	0.387005	0.776037
CLK1	0.00456593	0.962056	0.989209
PPIL3	-0.160507	0.118528	0.544283
NIF3L1	-0.167492	0.121504	0.550645
ORC2	0.0947471	0.203702	0.64228
AC005037.1	0.00575331	0.931676
FAM126B	0.0139586	0.85649	0.962495
NDUFB3	0.0584444	0.504181	0.835596
CFLAR	0.0671585	0.452726	0.812172
CASP10	0.000102361	0.0912282
CASP8	0.301826	0.01101	0.211647
TRAK2	0.009206	0.897375	0.972675
STRADB	0.0194718	0.744077	0.925792
TMEM237	7.33096e-05	0.410936
ALS2	-0.143594	0.0458024
SUMO1	0.0584395	0.494975	0.830665
NOP58	0.103882	0.251007	0.682535
BMPR2	0.0159427	0.782776
FAM117B	0.0403173	0.483964
WDR12	-0.0280505	0.684617	0.902088
CARF	0.0290369	0.529647
NBEAL1	-0.0682752	0.437336	0.801364
CYP20A1	0.240496	0.00794103	0.180386
ABI2	-0.110067	0.19332	0.637684
CD28	0.128466	0.181016	0.623491
CTLA4	0.154684	0.0648799	0.441294
ICOS	-0.00219296	0.983521	0.997433
INO80D	0.0999657	0.140432	0.584378
AC007383.2	0.0255168	0.588975
NDUFS1	0.038251	0.586049	0.870054
EEF1B2	0.0130167	0.870732	0.965888
ZDBF2	0.0162003	0.757687
FASTKD2	0.000120202	0.00325279	0.114246
KLF7	6.53779e-05	0.287042
CREB1	0.118504	0.1754	0.619271
METTL21A	0.000120907	0.010011	0.203152
CCNYL1	-0.0104433	0.825102
PLEKHM3	0.0274557	0.548362
IDH1	-0.127076	0.172597	0.616336
PIKFYVE	-0.0106567	0.888698	0.969416
RPE	-0.0315388	0.657601	0.894593
LANCL1	0.0967315	0.103199	0.515216
IKZF2	6.943e-05	0.232547
SPAG16	-0.0885037	0.319066	0.732506
BARD1	0.046996	0.462566	0.814552
ATIC	0.0796467	0.36151	0.757675
MREG	0.0173759	0.769631
PECR	0.100728	0.148471	0.593637
TMEM169	-0.0180327	0.68248
XRCC5	0.0821385	0.373626	0.764557
SMARCAL1	0.0534807	0.363038	0.758487
RPL37A	0.057657	0.374353	0.764557
ARPC2	0.190769	0.0190937	0.261274
AAMP	0.017262	0.85568	0.962338
PNKD	0.0279433	0.728372	0.920176
TMBIM1	0.171088	0.0887214	0.491989
SLC11A1	8.16838e-05	0.228994
CTDSP1	-0.144038	0.170531	0.616336
USP37	0.0797814	0.0665109	0.447849
CNOT9	-0.174166	0.105251	0.518953
ZNF142	-0.0106265	0.915532	0.976649
BCS1L	0.0052887	0.942853
RNF25	0.055861	0.33724	0.74918
TTLL4	-0.0688028	0.306316
WNT10A	8.29903e-05	0.250303
NHEJ1	9.6298e-05	0.174201
CNPPD1	-0.0391259	0.666257	0.897417
RETREG2	-0.23165	0.0582796	0.422902
ZFAND2B	0.0464676	0.593456	0.872333
ATG9A	-0.066621	0.446552	0.806102
ANKZF1	0.0368748	0.666176	0.897417
STK16	0.0628569	0.40536	0.786825
TUBA4A	-0.0558674	0.55798	0.859628
DNAJB2	-0.0451274	0.614929	0.883438
DNPEP	0.225993	0.0209542	0.267662
GMPPA	-0.0764491	0.404709	0.786825
CHPF	-0.131302	0.156327
STK11IP	-0.0222885	0.657174
EPHA4	0.0609307	0.167119	0.612842
SGPP2	9.44603e-05	0.0679036
FARSB	0.0192923	0.773142	0.93666
ACSL3	-0.0281502	0.738179	0.923121
AP1S3	8.92899e-05	0.293212
WDFY1	-0.0268775	0.747912	0.927582
MRPL44	-0.0177853	0.819851	0.952737
SERPINE2	-0.0117651	0.810556
CUL3	0.0311997	0.655744	0.894057
DOCK10	0.314357	0.00971587	0.201351
RHBDD1	-0.161654	0.0564577
MFF	0.0673027	0.446545	0.806102
AGFG1	-0.273247	0.029117	0.312658
CCL20	-0.0908096	0.205994
TRIP12	-0.166904	0.133448	0.569703
SP110	0.0876766	0.335391	0.747981
SP140	-0.0341344	0.706602	0.909874
SP140L	0.00667271	0.939176	0.982406
SP100	0.0598259	0.48788	0.825869
CAB39	-0.205343	0.0861153	0.487404
ITM2C	-0.317932	0.021608	0.270882
GPR55	0.00703915	0.874688
PSMD1	0.0754267	0.350967	0.754028
NCL	0.135479	0.144583	0.590775
NMUR1	5.74491e-05	0.384493
PTMA	0.0203172	0.733681	0.921066
PDE6D	-0.0117321	0.872616	0.966314
COPS7B	-0.115549	0.239131	0.674341
DIS3L2	-0.0115217	0.879596	0.967322
TIGD1	9.19713e-05	0.0769348
EIF4E2	-0.0189802	0.795504	0.945456
AC073254.1	-0.00376594	0.907832
GIGYF2	0.030781	0.690084	0.903535
INPP5D	-0.0155773	0.883688	0.967582
ATG16L1	0.0438374	0.563081	0.862393
DGKD	0.12198	0.00483947	0.142639
USP40	8.08246e-05	0.29839
LINC01891	8.41956e-05	0.0616704
ARL4C	0.468375	0.00152133	0.071216
AGAP1	7.26195e-05	0.265301
COPS8	0.0134307	0.859351	0.963024
COL6A3	-3.21776	4.9093e-13	3.00525e-10
LRRFIP1	0.154278	0.110728	0.528692
UBE2F	0.0401331	0.591342	0.871984
SCLY	-0.00365288	0.93721
ILKAP	0.25647	0.00865336	0.188151
HES6	7.30239e-05	0.280106
PER2	9.00844e-05	0.151805
TRAF3IP1	6.70261e-05	0.260613
ASB1	-0.0700043	0.422592	0.795015
HDAC4	0.0790128	0.0707262	0.461343
AC062017.1	-0.0171905	0.761829
NDUFA10	-0.0326057	0.71184	0.911802
COPS9	-0.0746101	0.430121	0.798614
GPC1	7.00746e-05	0.345408
ANKMY1	0.0800152	0.17825	0.622975
DUSP28	0.0378649	0.519985	0.842435
RNPEPL1	0.097961	0.276028	0.701793
CAPN10-DT	7.06097e-05	0.331623
CAPN10	0.0379873	0.525233	0.843932
SNED1	5.34088e-05	0.619207
MTERF4	0.0619075	0.479983	0.822729
PASK	0.232887	0.00244474	0.0957904
PPP1R7	0.0119213	0.909498	0.975183
HDLBP	0.112898	0.22668	0.663335
SEPT2	-0.08246	0.389303	0.778411
FARP2	-0.00782393	0.858604
STK25	0.0995731	0.242019	0.675911
THAP4	0.0327953	0.689648	0.903261
ATG4B	-0.0117617	0.905544	0.974304
DTYMK	0.0250324	0.724443	0.918158
ING5	0.0642469	0.446943	0.806342
D2HGDH	0.0620317	0.300156	0.719622
PDCD1	-0.0682358	0.480592	0.823016
RTP5	8.07317e-05	0.250292
TRNT1	-0.0582299	0.5131	0.838703
CRBN	0.124896	0.162327	0.607875
SUMF1	0.0612086	0.418372	0.792337
SETMAR	-0.00620844	0.892291
ITPR1	-0.10155	0.248858	0.681377
AC018816.1	-0.0685019	0.295764
BHLHE40-AS1	7.40478e-05	0.256124
BHLHE40	-0.0694274	0.446356	0.806102
ARL8B	0.138114	0.0517055	0.402615
EDEM1	-0.0431587	0.609607	0.881104
LMCD1	6.06611e-05	0.263502
RAD18	0.0129664	0.834252
SRGAP3	-0.0429467	0.29922
THUMPD3-AS1	0.248834	0.0213052	0.269321
THUMPD3	0.0498089	0.453272	0.812396
SETD5	0.149562	0.0983688	0.506679
MTMR14	-0.0314397	0.728171	0.920176
BRPF1	-0.024512	0.730885	0.920275
OGG1	0.0127711	0.863268	0.963985
CAMK1	9.51279e-05	0.0493275
TADA3	-0.161319	0.14412	0.590274
ARPC4	-0.139391	0.181642	0.623525
ARPC4-TTLL3	7.9036e-05	0.0992509
TTLL3	-0.0188911	0.75374
RPUSD3	-0.0100898	0.898524	0.97272
JAGN1	0.0383807	0.678757	0.902034
IL17RE	5.52034e-05	0.484932
CRELD1	0.0614705	0.392223	0.779353
PRRT3	-0.00183985	0.963927
EMC3	0.0269715	0.741378	0.924168
FANCD2	-0.0187343	0.764017
BRK1	-0.0259704	0.791874	0.943592
VHL	0.176577	0.0505545	0.39715
IRAK2	-0.00384444	0.9477
TATDN2	-0.0793162	0.332172	0.743162
SEC13	0.130922	0.158954	0.601894
ATG7	-0.0147518	0.859941	0.963024
VGLL4	-0.0704953	0.431425	0.798626
TAMM41	-0.0122966	0.873317	0.966314
TSEN2	-0.0862094	0.238801
MKRN2	-0.129453	0.202361	0.64228
RAF1	0.0463467	0.584824	0.869602
RPL32	-0.0405515	0.488636	0.826299
IQSEC1	-0.00176468	0.984291	0.997666
NUP210	0.0269883	0.754088	0.929528
HDAC11	7.38822e-05	0.279541
WNT7A	-0.0542623	0.228692
CHCHD4	-0.122895	0.179277	0.623313
TMEM43	0.052495	0.523325	0.843215
XPC	0.0287996	0.726534	0.919052
LSM3	-0.12258	0.216815	0.653928
SLC6A6	0.108748	0.147909	0.593637
CCDC174	-0.00732783	0.926762	0.979311
FGD5-AS1	0.0828086	0.322029	0.735353
NR2C2	0.0066247	0.928642	0.979604
MRPS25	0.00228004	0.975007	0.995012
RBSN	0.000107605	0.0022239	0.0912954
CAPN7	0.0304992	0.717946	0.915318
SH3BP5-AS1	0.0280291	0.54581
SH3BP5	0.38632	0.00360572	0.118572
METTL6	0.0458109	0.308207
EAF1	0.0742221	0.301216	0.720276
COLQ	-0.196381	0.000831239
HACL1	0.0252421	0.732976	0.920616
BTD	0.0233566	0.730469	0.920275
ANKRD28	-0.285671	0.0317873	0.325983
DPH3	0.0344575	0.655911	0.894057
OXNAD1	0.0654953	0.462335	0.814552
RFTN1	0.156794	0.088778	0.491989
PLCL2	0.0745774	0.0873476	0.48814
TBC1D5	-0.0114337	0.896094	0.972283
SATB1	-0.181336	0.0659014	0.44482
RAB5A	0.0748518	0.390081	0.778888
KAT2B	0.0831578	0.215453	0.653432
UBE2E1	0.0644024	0.413251	0.790504
NKIRAS1	9.93993e-05	0.132421
RPL15	0.0876401	0.167216	0.612842
NR1D2	0.119226	0.0914093	0.495516
TOP2B	0.0859048	0.264593	0.692542
NGLY1	0.103855	0.233348	0.670877
OXSM	-0.0485908	0.458725
SLC4A7	0.00960193	0.911781	0.975918
LINC02084	-0.014269	0.833761	0.954939
EOMES	-0.0365792	0.635306	0.887446
CMC1	-0.0857591	0.383739	0.77233
AZI2	0.144117	0.076357	0.471046
TGFBR2	0.176068	0.0867085	0.487404
STT3B	0.21384	0.0315142	0.324858
OSBPL10	5.88939e-05	0.468655
GPD1L	0.097029	0.10015	0.508288
CMTM8	0.000106276	0.00519712	0.144984
CMTM7	0.0677046	0.425891	0.796102
CMTM6	-0.0840231	0.376047	0.765823
DYNC1LI1	-0.00237607	0.984766	0.997666
CNOT10	0.0632308	0.358019	0.757419
CCR4	-0.00746211	0.945061	0.984251
GLB1	-0.0123968	0.85745	0.962582
CRTAP	-0.360744	0.0139121	0.229693
UBP1	-0.0422273	0.578996	0.867567
CLASP2	0.0573682	0.39132	0.77894
PDCD6IP	0.0819549	0.358677	0.757419
TRANK1	-0.0844052	0.372897	0.764557
EPM2AIP1	0.0572688	0.386995	0.776037
MLH1	0.0617117	0.161556	0.605715
LRRFIP2	0.321989	0.000662712	0.0407629
GOLGA4	0.224841	0.0410295	0.363195
VILL	0.0773803	0.252302	0.682933
PLCD1	-0.0022179	0.975523	0.995028
ACAA1	0.0704619	0.391744	0.778985
MYD88	0.028799	0.749712	0.927582
OXSR1	0.000128494	0.000647111	0.0407629
ACVR2B	-0.0137338	0.764808
EXOG	-0.0830386	0.351009	0.754028
WDR48	-0.00382615	0.944487	0.983929
GORASP1	0.0274186	0.651901
CSRNP1	0.0822375	0.167265	0.612842
CX3CR1	-0.268792	0.00463713	0.139781
SLC25A38	0.0513098	0.525721	0.844167
RPSA	0.0720415	0.323042	0.735834
EIF1B	0.00314956	0.958941	0.988334
ENTPD3-AS1	-0.0339531	0.617304
RPL14	0.0135207	0.738593	0.923154
ZNF619	-0.0680874	0.289989
ZNF620	6.92429e-05	0.331019
ZNF621	-0.00457965	0.935084
CTNNB1	0.0211401	0.795294	0.945456
ULK4	0.0412961	0.3651	0.759923
TRAK1	8.4187e-05	0.211506
VIPR1	0.000113232	0.014293
SEC22C	-0.0408343	0.638619	0.887548
SS18L2	0.0741348	0.418131	0.792261
NKTR	0.195724	0.0643538	0.440492
HIGD1A	-0.171483	0.0898228	0.493718
POMGNT2	-0.0319619	0.626168
SNRK	0.13667	0.117392	0.54118
ANO10	-0.0506293	0.471931
ABHD5	-0.0162991	0.849725	0.959845
TCAIM	-0.0594707	0.471039	0.820412
ZNF445	0.0221576	0.697541	0.905672
ZNF852	-0.00228417	0.975093
ZNF197	-0.0322319	0.525305
ZNF35	-0.00540957	0.904914
ZNF502	6.11951e-05	0.391565
ZNF501	8.63384e-05	0.159942
KIAA1143	-0.0717041	0.438098	0.801732
TMEM42	-0.0396794	0.620958	0.884319
ZDHHC3	-0.0376994	0.683608	0.902034
EXOSC7	0.00982789	0.900134	0.972873
LARS2	8.97069e-05	0.127251
LIMD1	0.03674	0.533156	0.848254
SACM1L	0.085918	0.289033	0.712809
LZTFL1	0.0228881	0.617973
FYCO1	0.0159456	0.833555	0.954939
CXCR6	-0.0247064	0.607004	0.879975
CCR2	0.00829488	0.941096	0.982945
AC098613.1	-0.0670608	0.258755
CCR5	-0.253683	0.0503399	0.396246
LRRC2	7.32433e-05	0.252121
ALS2CL	6.06938e-05	0.407019
CCDC12	0.399484	0.00226554	0.0919855
NBEAL2	0.0268739	0.73845	0.923121
SETD2	0.0307661	0.693714	0.904729
KIF9	7.27208e-05	0.440211
KLHL18	0.045698	0.440877	0.802106
PTPN23	-0.219974	0.0615975	0.431128
SCAP	0.0886375	0.198566	0.641831
ELP6	0.12712	0.0391312	0.355112
SMARCC1	0.00511222	0.930832	0.980364
DHX30	-0.0495467	0.572302	0.866847
MAP4	0.0189875	0.821797	0.952737
ZNF589	-0.00114816	0.999719
NME6	0.00758665	0.91718	0.977642
CCDC51	9.7848e-05	0.17038
TMA7	-0.113149	0.11284	0.532609
ATRIP	-0.24093	0.0607773	0.428781
TREX1	-0.143947	0.115272
SHISA5	0.00959967	0.939206	0.982406
[truncated: 8,924 more rows]

## Sheet: memory CD4 3---Trt
gene	shrunken_logFC	pvalue	padj
AL669831.5	-0.0143751	0.847704
LINC00115	-0.00196897	0.941304
NOC2L	-0.225404	0.0178816	0.113348
KLHL17	0.0336807	0.571904
PLEKHN1	-0.020409	0.750454
ISG15	-0.110141	0.170147	0.419208
C1orf159	0.0349058	0.631921
TNFRSF18	-0.118511	0.156601	0.401401
TNFRSF4	-0.136517	0.131169	0.362373
SDF4	-0.15737	0.0516092	0.213664
B3GALT6	0.0858986	0.290724	0.555114
UBE2J2	-0.233193	0.0113175	0.0848646
ACAP3	0.0715067	0.417443	0.676043
PUSL1	-0.0848983	0.329315	0.592165
INTS11	-0.156003	0.0832971	0.280988
CPTP	-0.233753	0.0171766	0.110928
DVL1	-0.0264375	0.609177
AURKAIP1	-0.204608	0.00410601	0.041904
CCNL2	-0.100788	0.26887	0.532925
MRPL20	-0.11975	0.126202	0.35443
ATAD3C	0.0950825	0.0474609
ATAD3B	-0.0518131	0.52847
ATAD3A	-0.0727403	0.367882
SSU72	-0.0913092	0.157556	0.403047
AL645728.1	-0.0698112	0.0732719
AL691432.2	0.0488976	0.46475
MIB2	0.138051	0.138295	0.375607
MMP23B	-0.0399255	0.521045
CDK11B	0.103456	0.279534	0.543764
SLC35E2B	0.0088487	0.923084	0.973193
CDK11A	-0.0977459	0.294153	0.558594
SLC35E2A	0.0724752	0.425263	0.681894
NADK	-0.101238	0.253279	0.514394
GNB1	-0.0140352	0.879954	0.953304
PRKCZ	-0.230587	0.0157855	0.1055
FAAP20	0.055345	0.497483	0.731074
SKI	-0.0339005	0.718693	0.87683
RER1	-0.169353	0.0285756	0.150795
PEX10	-0.0486239	0.4903
PLCH2	-0.00865454	0.90205
PANK4	-0.0860331	0.325091	0.587804
AL139246.5	-0.0700821	0.438905	0.689606
TNFRSF14-AS1	0.00914659	0.870134
TNFRSF14	-0.163157	0.0213072	0.127547
FAM213B	-0.0360115	0.664573	0.841553
MEGF6	0.0819529	0.309942
TPRG1L	0.17642	0.0549592	0.220806
WRAP73	-0.112172	0.242851	0.504593
SMIM1	0.0901974	0.157545
LRRC47	-0.226591	0.0181114	0.114243
CEP104	0.0307145	0.74687	0.890177
DFFB	-0.112076	0.141262
C1orf174	-0.191993	0.0434258	0.193516
KCNAB2	-0.0842856	0.295668	0.559826
RPL22	0.0511588	0.0927998	0.29864
ICMT	0.0740419	0.43311	0.686362
ACOT7	0.0286828	0.669378
AL031848.2	-0.034815	0.428231
TNFRSF25	0.000465379	0.995784	0.99964
PLEKHG5	0.0224231	0.676129
NOL9	-0.0738821	0.439396	0.689629
ZBTB48	-0.12288	0.167691	0.416725
KLHL21	0.0116717	0.896706	0.96021
PHF13	-0.0598108	0.416658
THAP3	-0.188307	0.0485662	0.206473
DNAJC11	-0.225547	0.0121873	0.0890591
CAMTA1	0.223513	0.0239049	0.135753
VAMP3	-0.00663392	0.945264	0.983074
PER3	-0.0102474	0.882493
UTS2	-0.0349817	0.626635
TNFRSF9	-0.0991279	0.14176
PARK7	-0.0507324	0.352073	0.614315
RERE	0.0469226	0.542303	0.761479
ENO1	-0.184466	0.0013042	0.0178005
GPR157	-0.0385242	0.411705
H6PD	-0.0160621	0.856	0.941977
SPSB1	-0.0108946	0.81946
SLC25A33	0.0544148	0.492107
TMEM201	-0.0171223	0.732334
PIK3CD	-0.143281	0.0939257	0.300516
CLSTN1	-0.106708	0.234197	0.494368
CTNNBIP1	0.0750385	0.434292	0.686676
LZIC	-0.00650122	0.939975	0.981011
NMNAT1	-0.0295608	0.648114
UBE4B	-0.118183	0.190863	0.446654
KIF1B	-0.0479282	0.598501	0.801381
PGD	-0.194176	0.0442777	0.195539
DFFA	-0.273618	0.00512755	0.0490952
PEX14	-0.020453	0.819601	0.924608
CASZ1	-0.0669465	0.279835
TARDBP	-0.0900902	0.285088	0.549912
SRM	0.211754	0.0303602	0.156467
EXOSC10	-0.245109	0.0105806	0.0811216
MTOR	0.034624	0.714933	0.873205
UBIAD1	-0.164537	0.0826702	0.280309
FBXO2	0.08745	0.300096
FBXO44	-0.107628	0.260816	0.523947
FBXO6	-0.0710155	0.376637
MAD2L2	-0.0580059	0.525709	0.751595
AGTRAP	-0.0330319	0.70506	0.866746
MTHFR	-0.139767	0.118442	0.341186
CLCN6	0.00458271	0.9469
KIAA2013	-0.0639824	0.461197	0.70444
PLOD1	-0.0585352	0.291732
MFN2	-0.0330614	0.723322	0.879292
MIIP	-0.29417	0.0024291	0.0287762
TNFRSF1B	-0.303062	4.12196e-05	0.00108601
VPS13D	-0.225457	0.0197118	0.122038
DHRS3	0.374189	0.000640092	0.00999628
PRDM2	-0.10282	0.265989	0.530062
EFHD2	-0.101836	0.271939	0.536144
CASP9	-0.0173713	0.792177
DNAJC16	0.0496666	0.576396	0.785635
AGMAT	0.0303065	0.722946
DDI2	-0.0608027	0.485125	0.723206
PLEKHM2	-0.136272	0.0536898
UQCRHL	-0.0172208	0.787792
AL450998.2	-0.188665	0.034756	0.168495
SPEN	-0.23112	0.0125533	0.0907919
ZBTB17	-0.1199	0.172868	0.423343
ARHGEF19	-0.03813	0.677192
FBXO42	-0.0632818	0.479294	0.718289
SZRD1	-0.0688563	0.423311	0.680677
NECAP2	-0.0446709	0.599761	0.801855
NBPF1	0.0205396	0.803782
CROCC	-0.0846075	0.384232	0.644609
BX284668.5	0.0251822	0.743419
BX284668.6	0.0488776	0.452301
ATP13A2	-0.0836033	0.335921	0.597691
SDHB	-0.157273	0.0876823	0.288647
RCC2	-0.0040827	0.962267	0.987731
IFFO2	-0.0187879	0.826086	0.927237
UBR4	0.0014343	0.991201	0.999018
AL035413.1	-0.00493393	0.907405
EMC1	-0.155143	0.0776269	0.269883
MRTO4	-0.10375	0.262421	0.525928
AKR7A2	-0.13349	0.129199	0.359088
PQLC2	-0.069186	0.275813
CAPZB	-0.148298	0.00143653	0.0190536
MINOS1	0.319747	4.25493e-05	0.0010923
NBL1	0.0729446	0.242519
TMCO4	0.0250127	0.771165	0.901788
OTUD3	-0.0774813	0.283119
UBXN10-AS1	-0.052533	0.391773
CAMK2N1	0.0438805	0.426795
MUL1	0.0644714	0.510043	0.742018
PINK1	-0.0566793	0.445547
DDOST	-0.17635	0.0201008	0.123474
HP1BP3	-0.13946	0.0264432	0.143147
EIF4G3	-0.0958777	0.302584	0.566844
ECE1	-0.0223597	0.810109	0.9208
NBPF3	-0.00417188	0.948263
USP48	-0.170253	0.0607868	0.235245
CDC42	-0.132627	0.024215	0.136483
ZBTB40	-0.111539	0.213761	0.473208
KDM1A	0.163839	0.0858578	0.285799
LUZP1	-0.146517	0.125904	0.353925
HNRNPR	-0.169416	0.0205088	0.124536
ZNF436	0.0757429	0.234458
TCEA3	-0.0405026	0.381266
E2F2	0.013162	0.812356
ID3	-0.126933	0.198612	0.45612
MDS2	-0.151062	0.0474484
RPL11	0.0338568	0.100987	0.31365
ELOA	-0.151562	0.102761	0.31609
ELOA-AS1	-0.00404051	0.950467
PITHD1	-0.00552502	0.959343	0.986469
LYPLA2	-0.142612	0.112996	0.33217
GALE	0.125532	0.11834
HMGCL	-0.0824416	0.31499	0.578784
FUCA1	0.0157683	0.864905	0.946542
PNRC2	-0.0909027	0.197995	0.45608
SRSF10	-0.140989	0.0709263	0.25768
IFNLR1	0.0435008	0.516041
STPG1	-0.0741584	0.201986
NIPAL3	-0.164893	0.0803329	0.276068
RCAN3	0.0364508	0.625853	0.816012
AL445686.2	0.0160676	0.82959
SRRM1	-0.00759615	0.902847	0.963165
RUNX3	-0.13071	0.134779	0.368643
SYF2	0.161352	0.0258575	0.141243
RSRP1	-0.0124296	0.874014	0.950647
TMEM50A	-0.130551	0.029506	0.153737
MACO1	-0.040242	0.651069	0.833708
LDLRAP1	-0.371553	2.60881e-05	0.000759693
MAN1C1	0.00750948	0.894699
SELENON	0.179673	0.0521937
MTFR1L	-0.225755	0.0172698	0.111244
STMN1	-0.0860478	0.379882	0.639827
PAFAH2	-0.0771827	0.326753
PDIK1L	0.0829051	0.352125	0.614315
ZNF593	0.042743	0.644446	0.828941
CEP85	-0.0019075	0.990341
SH3BGRL3	-0.00923757	0.72524	0.879691
UBXN11	0.084944	0.311942	0.575576
CD52	-0.211499	5.32199e-10	3.88907e-08
CRYBG2	-0.127555	0.063588
ZNF683	-0.0430784	0.498202
DHDDS	-0.131753	0.126349	0.35443
HMGN2	-0.118707	0.0382245	0.178867
RPS6KA1	-0.24307	0.0045673	0.0450679
ARID1A	0.0601553	0.517237	0.745398
PIGV	-0.188171	0.0244964
ZDHHC18	-0.0619045	0.491588	0.726426
GPN2	-0.00813035	0.924418	0.973694
GPATCH3	-0.105906	0.235766	0.496802
NUDC	-0.259388	0.00205114	0.0252192
KDF1	0.0192865	0.672811
SLC9A1	-0.112358	0.148396
WDTC1	-0.0478178	0.604535	0.803763
TMEM222	-0.186925	0.0511361	0.212386
SYTL1	-0.116738	0.114682	0.335184
MAP3K6	0.163215	0.0801255	0.275723
WASF2	-0.232927	0.00101259	0.0146063
AHDC1	0.0751884	0.34412
IFI6	-0.214189	0.0263615	0.142994
FAM76A	-0.0252736	0.775104	0.903101
STX12	-0.219676	0.0240604	0.136057
PPP1R8	-0.176554	0.0569771	0.225752
THEMIS2	0.0234878	0.816128	0.923208
RPA2	-0.0223266	0.770188	0.901788
XKR8	-0.0849972	0.373395	0.634698
EYA3	-0.00209783	0.979761	0.996122
DNAJC8	-0.0475478	0.53953	0.760408
ATP5IF1	0.0692126	0.217542	0.477361
AL353622.1	-0.00950814	0.877148
SESN2	-0.0521109	0.551829
MED18	0.0950203	0.254704
PHACTR4	0.175843	0.0696918	0.255539
RCC1	-0.0856451	0.33173	0.593927
TRNAU1AP	-0.126111	0.169241	0.418329
SNHG12	-0.0541192	0.544543	0.762536
TAF12	-0.166899	0.069616	0.255539
LINC01715	-0.0228981	0.628153
GMEB1	-0.200271	0.0395046	0.181676
YTHDF2	-0.177112	0.0360561	0.172083
EPB41	-0.154934	0.0320796	0.15991
SRSF4	-0.133044	0.0637092	0.242026
MECR	0.061257	0.444277
MATN1-AS1	-0.000440397	0.981944
LAPTM5	-0.151996	6.50042e-05	0.00156861
PUM1	-0.179524	0.0560055	0.223437
SNRNP40	-0.320241	0.000467521	0.00785557
ZCCHC17	0.0940474	0.324905	0.587643
PEF1	-0.310673	0.00155888	0.0203971
PTP4A2	0.123074	0.0580079	0.228666
KHDRBS1	-0.168216	0.00998359	0.0789917
TMEM39B	-0.13136	0.151368	0.393569
KPNA6	-0.132023	0.166289	0.415374
TXLNA	0.0641251	0.504385	0.736885
CCDC28B	0.058015	0.519924	0.746811
TMEM234	0.115691	0.16128
EIF3I	-0.178383	0.0247251	0.138083
LCK	-0.279933	8.18975e-11	6.97119e-09
HDAC1	-0.096419	0.185972	0.440937
MARCKSL1	-0.0248619	0.828952	0.928693
BSDC1	-0.264763	0.00629229	0.0568066
ZBTB8OS	0.00137019	0.991033	0.999018
RBBP4	0.165592	0.0368865	0.174861
YARS	-0.180829	0.0425675	0.191036
S100PBP	0.0755032	0.423348	0.680677
RNF19B	0.0636095	0.380927
AK2	0.057899	0.532219	0.756712
AZIN2	0.0568339	0.432994
TRIM62	-0.0358796	0.611666
ZNF362	0.0715241	0.446905	0.693594
PHC2	0.0415835	0.603053
SMIM12	-0.0102633	0.888825	0.957474
DLGAP3	-0.00665771	0.81408
AC114490.3	-0.0741251	0.135134
AC114490.2	0.162996	0.0058986
TMEM35B	0.383009	6.92926e-05	0.00166174
ZMYM6	-0.0517707	0.496673
ZMYM1	-0.055566	0.540877	0.760762
SFPQ	-0.0627983	0.389111	0.648228
ZMYM4	0.040607	0.66625	0.842524
KIAA0319L	-0.249687	0.0108642	0.0826659
NCDN	0.06633	0.43901
AC004865.2	-0.29562	0.00268737	0.0310692
PSMB2	-0.0967508	0.246894	0.50814
C1orf216	-0.221638	0.0167151	0.109074
AGO4	0.114341	0.215559	0.475179
AGO1	-0.0183164	0.82604	0.927237
AGO3	-0.249986	0.0109704	0.0831476
ADPRHL2	0.129294	0.183959	0.438766
TRAPPC3	0.0834945	0.348568	0.611336
MAP7D1	-0.150169	0.0853403	0.285056
THRAP3	-0.00808405	0.849686	0.938831
EVA1B	-0.0461721	0.471335
STK40	-0.00956362	0.921479	0.973006
LSM10	-0.0712627	0.401399	0.659995
MRPS15	-0.13919	0.121477	0.346791
LINC01137	0.00633288	0.93996
ZC3H12A	-0.0510378	0.582951	0.789982
MEAF6	-0.146611	0.0383595	0.179104
SNIP1	-0.0807087	0.379685	0.639635
GNL2	-0.00282394	0.974389	0.993761
C1orf109	0.0346203	0.682177
CDCA8	-0.0504373	0.305576
YRDC	0.245314	0.0110529	0.0835273
C1orf122	-0.210145	0.0299135	0.155036
MTF1	-0.00841823	0.93352	0.979016
INPP5B	0.017385	0.845542	0.936455
SF3A3	-0.0829656	0.335875	0.597691
FHL3	0.0647844	0.46293	0.705878
UTP11	-0.129617	0.157693	0.403132
POU3F1	-0.0286016	0.495252
RRAGC	-0.0590491	0.530736	0.755853
AL139260.1	0.19227	0.00861521
MYCBP	0.229187	0.0168019	0.109276
AKIRIN1	-0.234909	0.00331251	0.0363528
NDUFS5	0.0412807	0.436457	0.688246
MACF1	-0.15978	0.0264137	0.143147
PABPC4	-0.323331	0.001047	0.0149909
PPIE	0.0174206	0.850357	0.939058
TRIT1	0.0570243	0.472571
CAP1	-0.11086	0.0520608	0.214483
PPT1	0.00396885	0.973924	0.993645
RLF	-0.431825	4.39129e-05	0.00111524
AL050341.2	-0.106167	0.153694
ZMPSTE24	-0.0586001	0.552528	0.768381
SMAP2	-0.173747	0.0511067	0.212386
ZFP69	-0.0982175	0.0957117
EXO5	0.0657536	0.415608
ZNF684	-0.0147387	0.853419
RIMS3	0.0330533	0.630026
NFYC-AS1	-0.114626	0.000342403
NFYC	-0.0516185	0.578425	0.787036
CITED4	0.0928877	0.186189
CTPS1	-0.0561366	0.485283
SCMH1	-0.0152816	0.85657	0.942028
HIVEP3	-0.105085	0.247674	0.508519
FOXJ3	0.0652453	0.494633	0.728527
PPCS	-0.230807	0.00526573	0.0501044
CCDC30	-0.00943273	0.881113
PPIH	-0.129446	0.14989	0.391705
YBX1	-0.0474259	0.261084	0.524143
P3H1	0.0131808	0.889203	0.957565
C1orf50	0.0598085	0.511951	0.742573
AC098484.3	0.00555739	0.949664
SVBP	0.0722932	0.428592	0.683804
ERMAP	0.0361915	0.545198
ZNF691	-0.0522381	0.543937
SLC2A1	0.0283672	0.753656	0.893563
EBNA1BP2	-0.0975453	0.300175	0.564769
ELOVL1	-0.159304	0.0841035	0.282868
MED8	-0.0532795	0.567633	0.779313
SZT2	-0.166852	0.0797755	0.275438
HYI	0.167142	0.0866973	0.287359
KDM4A	-0.0279499	0.706095
ST3GAL3	0.0383741	0.633906
IPO13	0.0397573	0.630938
DPH2	-0.133597	0.128963	0.358582
ATP6V0B	-0.310898	0.00010058	0.00223877
DMAP1	-0.0736943	0.437243	0.688269
ERI3	-0.19748	0.039406	0.181676
RNF220	0.131829	0.173887	0.425032
TMEM53	-0.0609182	0.278392
ARMH1	-0.11594	0.187322	0.442242
RPS8	-0.222953	3.23743e-19	5.33556e-17
PLK3	-0.271899	0.00432892	0.0436045
EIF2B3	-0.040709	0.649198	0.832172
HECTD3	0.0396639	0.674242	0.848251
UROD	0.11998	0.216496	0.476144
MUTYH	-0.154183	0.107142	0.322509
TOE1	-0.101733	0.238583	0.499611
TESK2	-0.051996	0.475363
CCDC163	-0.0951823	0.0758081
PRDX1	-0.218424	0.00029422	0.00528778
AKR1A1	-0.00284778	0.947897	0.983446
NASP	-0.0758341	0.414111	0.67318
GPBP1L1	0.0412217	0.650755	0.833457
TMEM69	0.0367888	0.706611	0.867418
IPP	-0.0807145	0.351858	0.614315
MAST2	-0.0301926	0.653431
PIK3R3	-0.0297258	0.542108
POMGNT1	0.0452867	0.602947	0.803169
LRRC41	-0.186154	0.0539924	0.218748
UQCRH	0.109937	0.0541157	0.219012
NSUN4	-0.205021	0.0165271	0.108947
MKNK1	-0.082296	0.371273	0.633299
MOB3C	-0.0316166	0.68368	0.853975
ATPAF1	-0.179574	0.0584569	0.229785
EFCAB14	-0.09655	0.26254	0.526031
CMPK1	-0.129594	0.0728244	0.261156
FAF1	-0.258018	0.00824686	0.0692093
CDKN2C	-0.125026	0.152155	0.394908
RNF11	-0.190661	0.0474606	0.203447
EPS15	0.113722	0.160398	0.406951
OSBPL9	-0.000319328	0.997928	0.99964
NRDC	-0.367421	4.17325e-05	0.00109024
TXNDC12	-0.0753031	0.399357	0.65842
KTI12	-0.0920786	0.313132	0.576818
BTF3L4	-0.000466554	0.999339	1
ZFYVE9	-0.0368584	0.385137
CC2D1B	-0.0572443	0.540685	0.760762
PRPF38A	-0.217543	0.0222068	0.130884
TUT4	-0.135088	0.10259	0.316062
GPX7	-0.278957	0.00431119	0.043539
SHISAL2A	-0.167809	0.0656086	0.245509
COA7	0.0604211	0.338447
ZYG11B	0.00380308	0.970141	0.991517
ECHDC2	-0.042618	0.652049	0.833764
SCP2	-0.102067	0.198129	0.45608
CPT2	-0.0727013	0.429838	0.684243
C1orf123	-0.0854567	0.350098	0.612712
MAGOH	-0.125589	0.103458	0.316502
LRP8	-0.053343	0.389387
LINC01771	-0.00316522	0.952474
AC119428.2	0.0660572	0.262835
NDC1	0.0331193	0.69107
YIPF1	0.0126917	0.890165	0.95778
HSPB11	-0.0745163	0.352667	0.614727
LRRC42	-0.0833942	0.322352
TMEM59	-0.160975	0.00886284	0.0728785
TCEANC2	-0.025228	0.770451	0.901788
MRPL37	0.0895302	0.352923	0.614727
SSBP3	-0.0173823	0.802283	0.917132
TTC4	0.0912088	0.288275	0.552854
PARS2	-0.00681175	0.950481
TTC22	-0.0653221	0.413026
DHCR24	0.118192	0.219284	0.478998
USP24	-0.0238852	0.79477	0.913647
OMA1	-0.170715	0.0672417	0.24938
MYSM1	-0.0796075	0.402071	0.660679
JUN	0.00789631	0.887658	0.956966
FGGY	-0.179016	0.00593889
HOOK1	-0.109693	0.0807228
NFIA	-0.0244302	0.688375
TM2D1	-0.183305	0.043645	0.193961
PATJ	0.0310352	0.754265	0.893885
USP1	-0.190091	0.0310815	0.15746
DOCK7	-0.0547985	0.427268
ATG4C	0.00133021	0.993687
ALG6	0.148864	0.124437	0.352008
ITGB3BP	0.0644303	0.500098	0.732755
EFCAB7	-0.12176	0.0681694
PGM1	-0.200816	0.0362155	0.172525
JAK1	-0.138236	0.00418773	0.0425139
LEPROT	-0.0447977	0.631942	0.820212
LEPR	0.0515948	0.381038
PDE4B	-0.183528	0.0314774	0.158533
MIER1	-0.250014	0.00333085	0.0363528
SLC35D1	0.0605093	0.46452
IL23R	-0.0573626	0.257225
IL12RB2	0.0623594	0.427343	0.683361
SERBP1	-0.058761	0.328957	0.592165
GADD45A	0.0478525	0.604254	0.803667
LRRC40	-0.0822996	0.351959	0.614315
SRSF11	-0.168658	0.0143331	0.0992171
ANKRD13C	-0.252416	0.00992512	0.0786094
HHLA3	0.0770003	0.298401
ZRANB2	0.0978718	0.199154	0.456221
LRRIQ3	-0.0855475	0.00785019
FPGT	-0.0100993	0.865023
CRYZ	-0.0892041	0.339135	0.60181
TYW3	-0.0756253	0.429697	0.684243
ACADM	-0.0950863	0.312064	0.575576
RABGGTB	0.00573619	0.970405	0.991526
PIGK	0.0719847	0.440708	0.68975
AC118549.1	-0.257669	0.00846879	0.0703953
USP33	0.0922124	0.330007	0.592819
MIGA1	-0.0388176	0.675148	0.848701
FUBP1	0.0302852	0.7402	0.889064
DNAJB4	0.359437	0.000777204
IFI44L	0.214867	0.00510715
IFI44	0.0149875	0.869814	0.948759
PRKACB	0.0977662	0.247892	0.508519
RPF1	0.141244	0.144441	0.384371
GNG5	-0.0424092	0.472092	0.712625
CTBS	-0.29882	0.00296862	0.0334715
SSX2IP	-0.0290285	0.618198
MCOLN2	-0.163667	0.0812178	0.277754
C1orf52	0.0300988	0.746518	0.890043
BCL10	0.0744761	0.435615	0.687785
ZNHIT6	-0.185862	0.0419704	0.188904
ODF2L	-0.246788	0.0101325	0.0794399
AL049597.2	0.0456167	0.372128
SH3GLB1	0.0136488	0.869105	0.948759
SELENOF	-0.0843788	0.245352	0.506664
HS2ST1	-0.18155	0.0342427
LMO4	0.0175765	0.854639	0.941818
PKN2	-0.208636	0.0302343	0.15613
GTF2B	-0.0493456	0.581748	0.789513
KYAT3	-0.106744	0.253493	0.514693
RBMXL1	0.0596869	0.510274	0.742046
GBP3	-0.16909	0.0819986	0.279314
GBP1	-0.370578	0.000190612	0.00371909
GBP2	-0.0274419	0.759871	0.896431
GBP4	0.00220929	0.945634	0.983074
AC099063.4	-0.0689446	0.432174	0.685969
GBP5	0.090936	0.172265	0.422535
LRRC8B	-0.177572	0.0295426
LRRC8C-DT	-0.00299578	0.971858
LRRC8C	0.0182866	0.835506	0.931636
LRRC8D	-0.0716859	0.435826	0.687838
ZNF326	-0.165647	0.0769548	0.268765
ZNF644	-0.23091	0.0113847	0.0852036
CDC7	0.0530857	0.509832
TGFBR3	-0.199406	0.030226	0.15613
EPHX4	-0.0147452	0.729526
BTBD8	-0.0437175	0.454285
GLMN	-0.0738203	0.425254	0.681894
RPAP2	-0.11225	0.23208	0.492318
GFI1	-0.0324336	0.724665	0.879407
RPL5	-0.0875371	0.000530124	0.00859067
FAM69A	-0.0726551	0.415641	0.674817
MTF2	-0.097674	0.29957	0.564316
TMED5	-0.0430842	0.587989	0.793148
CCDC18	0.11692	0.189102	0.444952
DR1	0.0223468	0.786957	0.90982
DNTTIP2	-0.0840174	0.324754	0.587606
GCLM	-0.106798	0.257379	0.519587
ABCD3	-0.339002	0.000286588	0.0051867
ALG14	0.0520257	0.451029
RWDD3	-0.00604935	0.999712	1
PTBP2	0.020575	0.804594	0.918719
DPYD	-0.156231	0.0696625	0.255539
AGL	-0.087934	0.35521	0.617333
SLC35A3	0.0771481	0.322363
MFSD14A	0.0142731	0.877276	0.951735
SASS6	0.0331441	0.704636	0.866746
TRMT13	-0.0602558	0.500737	0.733215
DBT	-0.119445	0.10558
RTCA	-0.123971	0.18958	0.445011
CDC14A	-0.469518	9.27137e-06	0.000306906
EXTL2	-0.0565257	0.203062
SLC30A7	0.0682162	0.493875	0.728211
DPH5	-0.0537641	0.557257	0.772323
AC093157.1	-0.142449	0.0731399
AL109741.1	0.076427	0.349096
S1PR1	-0.175957	0.0321936	0.159956
RNPC3	-0.0584629	0.563052	0.776492
AMY2B	0.0224559	0.611876
PRMT6	0.0358906	0.679447	0.851628
VAV3	-0.0218006	0.714056
SLC25A24	-0.0709978	0.452899	0.697703
AL359258.2	0.0116098	0.797952
FAM102B	0.0123655	0.825621
HENMT1	-0.0848582	0.374078	0.635163
PRPF38B	-0.305068	3.69737e-05	0.000994439
STXBP3	0.0700748	0.470418	0.711124
GPSM2	0.00429514	0.946413
CLCC1	0.10907	0.228387	0.487756
WDR47	0.139303	0.0976272
TAF13	-0.117905	0.031414
TMEM167B	-0.123854	0.185896	0.440937
KIAA1324	0.0869193	0.291692
SARS	-0.15781	0.0594547	0.232183
PSMA5	-0.0586461	0.424564	0.681448
ATXN7L2	-0.165374	0.0090329
CYB561D1	0.144921	0.140287	0.379392
AMIGO1	-0.012256	0.822261
GNAI3	-0.0774238	0.373275	0.634634
AMPD2	-0.185919	0.0337545	0.165064
GSTM4	0.0825791	0.326773
GSTM2	0.122605	0.168594	0.417707
GSTM1	0.0797913	0.396865	0.655601
GSTM3	-0.0753322	0.33964
CSF1	-0.032823	0.70117	0.864989
AHCYL1	-0.0279798	0.770067	0.901788
STRIP1	-0.00537635	0.955088	0.985708
RBM15	0.0292041	0.755233	0.8945
LAMTOR5	-0.185502	0.0227862	0.132013
AL365361.1	0.0511152	0.579731	0.787992
KCNA3	-0.204994	0.0155584	0.104801
CD53	-0.191735	0.00126875	0.017456
LRIF1	0.114545	0.236275	0.497468
DRAM2	-0.0912242	0.331295	0.593927
CEPT1	-0.0797127	0.38865	0.648112
AL355816.2	-0.0949477	0.140314
DENND2D	-0.119228	0.0689642	0.253886
CHI3L2	-0.368565	0.00023011	0.0043474
WDR77	-0.103541	0.281324	0.546285
ATP5PB	-0.208446	0.00166852	0.0213273
C1orf162	0.0325815	0.800635	0.916195
RAP1A	-0.173765	0.00826432	0.0692808
DDX20	-0.116374	0.19204	0.448054
ST7L	-0.0875363	0.266112
CAPZA1	-0.13518	0.0712562	0.25768
MOV10	-0.0969335	0.269274	0.533452
RHOC	0.700958	6.31075e-09	4.07359e-07
SLC16A1	-0.133148	0.0731692
SLC16A1-AS1	-0.288215	0.0031454	0.0349547
LRIG2	-0.0555576	0.524734	0.750478
PHTF1	-0.135988	0.127747	0.356845
RSBN1	-0.113857	0.170711	0.420453
PTPN22	0.222407	0.0146872	0.10059
AP4B1	-0.0534284	0.563625	0.776615
DCLRE1B	0.095992	0.167828
HIPK1	-0.136529	0.132946	0.365665
TRIM33	0.0432074	0.649227	0.832172
BCAS2	-0.0945751	0.294105	0.558594
NRAS	0.0869238	0.388919	0.648228
CSDE1	-0.0967861	0.101821	0.314603
SIKE1	-0.139719	0.141568	0.380968
TSPAN2	-0.0631439	0.423556	0.680677
VANGL1	-0.302304	0.0011507	0.0160312
ATP1A1	-0.273155	0.000236602	0.00442532
CD58	-0.0653496	0.462062	0.704969
CD2	0.137191	0.00109369	0.0154031
CD101	-0.0631079	0.399874
TTF2	-0.21324	0.0170253	0.110266
MAN1A2	-0.154043	0.0897728	0.293038
TENT5C	0.302186	0.00249261	0.0293877
GDAP2	0.0687211	0.465059	0.706897
WDR3	-0.0398525	0.651941	0.833764
WARS2	0.122104	0.160474
AL359915.2	-0.0383986	0.531914
NOTCH2	0.13635	0.15636	0.401049
SEC22B	0.110495	0.241259	0.50277
NBPF26	-0.0484752	0.598494	0.801381
LINC00623	0.0324659	0.706955	0.867703
SRGAP2C	-0.0584273	0.475202
AC239800.3	0.0560064	0.509109
AC246785.3	0.288289	0.00264436
NBPF15	-0.0112062	0.906169	0.964714
SRGAP2B	-0.058416	0.294967
AC245014.3	0.0224945	0.646173
NBPF20	-0.0666599	0.369364
GPR89A	0.124476	0.184153	0.439043
RNF115	-0.0314014	0.71684	0.874708
POLR3C	-0.107089	0.252762	0.514276
NUDT17	0.00478916	0.96598
PIAS3	-0.12872	0.15981	0.406264
ANKRD35	0.0926271	0.220115
PEX11B	-0.150503	0.107271	0.322509
RBM8A	-0.14807	0.0350678	0.169243
LIX1L	0.0141569	0.869083	0.948759
ANKRD34A	-0.0148088	0.697258
POLR3GL	-0.0478929	0.532969	0.757053
TXNIP	-0.460978	2.76557e-24	5.95059e-22
NBPF10	-0.108938	0.204807	0.462678
NOTCH2NL	-0.00110546	0.962484
NBPF12	0.00409255	0.9671	0.989846
PRKAB2	0.0150048	0.882503	0.954297
AC242426.2	0.0731291	0.292153
CHD1L	-0.117673	0.199858	0.45688
BCL9	0.00417861	0.892287
ACP6	0.045485	0.598934	0.801521
GPR89B	0.132911	0.153978	0.397438
NBPF11	0.00583513	0.936333	0.979951
PPIAL4G	-0.0242209	0.745134
NBPF14	-0.0180351	0.77045	0.901788
PDE4DIP	-0.0486206	0.613402	0.8082
NBPF9	-0.0804913	0.29535
AC245297.3	0.12178	0.211816	0.470889
NBPF19	-0.189214	0.0416999	0.188014
HIST2H2BF	0.0934305	0.148636
AC239868.2	-0.0393902	0.306795
HIST2H2AC	0.125367	0.13573
HIST2H2AB	0.106306	0.105675
BOLA1	0.0447207	0.625044	0.815815
SF3B4	0.0160902	0.846777	0.937368
OTUD7B	-0.116452	0.12471
VPS45	-0.125012	0.185067	0.43991
PLEKHO1	0.0309984	0.741692	0.889064
ANP32E	-0.0781278	0.360451	0.621982
APH1A	-0.149562	0.0506529	0.211513
C1orf54	0.137648	0.0230764
MRPS21	0.15093	0.0254004	0.140504
PRPF3	-0.324216	0.00130156	0.0178005
RPRD2	-0.110647	0.244837	0.506635
TARS2	-0.0740165	0.401366	0.659995
MCL1	0.0130667	0.810566	0.921163
ENSA	-0.325103	8.34098e-05	0.0019295
GOLPH3L	0.132653	0.168433	0.417497
CTSS	-0.14395	0.101979	0.314837
ARNT	-0.0121274	0.88864	0.957474
SETDB1	0.0375055	0.692568	0.859993
CERS2	-0.0211302	0.814616	0.9231
MINDY1	-0.0607773	0.207885
PRUNE1	0.0117678	0.873247	0.950647
C1orf56	0.110231	0.194906
CDC42SE1	0.0937288	0.187481	0.442484
MLLT11	0.0143211	0.825627
GABPB2	0.00829197	0.936357	0.979951
TNFAIP8L2	-0.178367	0.061504	0.23709
SCNM1	-0.0793063	0.371119	0.633192
VPS72	-0.112823	0.21347	0.473208
PIP5K1A	-0.109248	0.228494	0.487779
PSMD4	0.00808497	0.916565	0.970569
ZNF687	-0.0347066	0.684854
PI4KB	-0.0652597	0.488693	0.725159
RFX5	-0.0770185	0.412935	0.672094
PSMB4	0.0734189	0.407786	0.666395
POGZ	-0.153355	0.100038	0.312056
SNX27	-0.0240671	0.797004	0.914471
MRPL9	-0.12669	0.158976	0.405005
TDRKH	0.0178521	0.821347	0.924686
TDRKH-AS1	0.0920854	0.222707
RORC	-0.0457307	0.53842
C2CD4D	0.0381057	0.568478
THEM4	-0.0110952	0.894905	0.960084
S100A10	-0.0695395	0.114138	0.334141
S100A11	0.0929824	0.0222626	0.130897
S100A6	0.0648107	0.076285	0.267498
S100A4	0.0318412	0.552044	0.767845
AL162258.2	0.00291602	0.943682
CHTOP	0.146719	0.115348	0.336148
SNAPIN	-0.0849118	0.35932	0.621131
ILF2	-0.189672	0.0195161	0.121034
INTS3	-0.231241	0.0138701	0.0976708
SLC27A3	-0.156533	0.0710784	0.25768
GATAD2B	0.0757853	0.41855	0.676705
DENND4B	-0.0409541	0.662857	0.840342
CRTC2	-0.0658738	0.48856	0.725117
SLC39A1	-0.0431981	0.642851	0.827575
CREB3L4	-0.0184872	0.71158
JTB	-0.263616	0.000111222	0.00242001
AL358472.2	-0.0142849	0.758523
RPS27	0.612354	4.46052e-144	3.45512e-140
TPM3	-0.135597	0.00393069	0.0405209
C1orf43	-0.132868	0.0854611	0.285312
UBAP2L	-0.0769311	0.416981	0.676043
HAX1	-0.100774	0.188999	0.444845
ATP8B2	0.155521	0.108739	0.324709
IL6R-AS1	0.00736919	0.849195
IL6R	-0.273166	0.00383079	0.0398835
UBE2Q1	-0.0346316	0.714466	0.872975
ADAR	-0.211471	0.00380314	0.0398066
PMVK	-0.049605	0.570337	0.780978
PBXIP1	-0.263578	0.000470724	0.00786698
PYGO2	-0.120588	0.197724	0.45608
AL451085.2	0.0407886	0.528489
SHC1	-0.226618	0.0203164	0.12388
CKS1B	-0.0374222	0.674172	0.848251
FLAD1	-0.138378	0.147182	0.387545
ZBTB7B	0.0212085	0.820916	0.924686
ADAM15	-0.197084	0.0349001	0.168884
EFNA4	-0.0765443	0.291265
SLC50A1	-0.0524858	0.582344	0.789712
DPM3	0.273347	0.00364219	0.0387499
KRTCAP2	0.139197	0.0123057	0.0898394
TRIM46	-0.00487362	0.912951
THBS3	-0.0435143	0.369788
MTX1	0.113259	0.250532	0.512172
GBA	0.0562579	0.545879	0.763383
FAM189B	-0.0675895	0.352394
SCAMP3	-0.173907	0.0547131	0.220045
CLK2	0.0332927	0.722946	0.878974
FDPS	-0.178201	0.0363809	0.172887
RUSC1	-0.0473989	0.616148	0.809987
ASH1L	-0.317271	0.000208623	0.00400991
ASH1L-AS1	-0.163211	0.0552221	0.221403
MSTO1	0.0739955	0.44968	0.695254
YY1AP1	0.0314179	0.741592	0.889064
DAP3	-0.28687	0.000504425	0.00826192
GON4L	-0.258881	0.00395351	0.0406152
SYT11	-0.084279	0.412345	0.671578
RIT1	-0.0314642	0.724877	0.879423
KHDC4	-0.00791762	0.936519	0.979951
ARHGEF2	-0.0433477	0.634106	0.821906
SSR2	-0.0252653	0.599123	0.801521
UBQLN4	0.124191	0.187636	0.442714
LAMTOR2	-0.0516129	0.543797	0.762179
LMNA	-0.0642247	0.427872
SEMA4A	-0.231349	0.00665484
SLC25A44	0.118603	0.192509	0.448205
PMF1	0.0468909	0.566584
SMG5	-0.145645	0.126379	0.35443
TMEM79	-0.0327707	0.654706
GLMP	-0.0364277	0.698321	0.863812
CCT3	-0.241866	0.00204876	0.0252192
MEF2D	0.189558	0.0571673	0.226274
NAXE	-0.0870601	0.315242	0.579052
GPATCH4	0.0933954	0.326702	0.59003
ISG20L2	-0.0469966	0.617542	0.810949
RRNAD1	0.0252961	0.735217
MRPL24	-0.131474	0.169416	0.418329
HDGF	0.0275199	0.770854	0.901788
PRCC	-0.178591	0.0615529	0.23709
SH2D2A	-0.0391699	0.63819	0.824315
ETV3	0.0673919	0.43291	0.686362
FCRL3	-0.165987	0.0426222
PYHIN1	0.0152965	0.851222	0.939603
IFI16	-0.0173854	0.81959	0.924608
AIM2	-0.0556819	0.309798
DUSP23	0.221659	0.0184493	0.115715
FCRL6	-0.059323	0.351723
TAGLN2	0.00917105	0.896314	0.960084
PIGM	-0.118243	0.190785	0.446606
IGSF8	0.00209138	0.990595	0.999018
PEA15	0.0748301	0.43467	0.687133
DCAF8	-0.140343	0.14271	0.381578
PEX19	-0.0271396	0.759704	0.896431
COPA	-0.210768	0.0242448	0.136483
NCSTN	-0.160315	0.0935894	0.299935
SLAMF6	0.0538151	0.548738	0.765677
CD84	-0.326201	0.000502506	0.00826192
SLAMF1	-0.321477	2.86989e-05	0.000814292
CD48	-0.481471	3.0037e-13	3.52526e-11
SLAMF7	-0.295063	0.00256458	0.0300988
LY9	-0.101341	0.245273	0.506635
CD244	0.0109261	0.878789
F11R	0.0324983	0.630912
TSTD1	0.0550021	0.405637	0.663942
USF1	0.00951735	0.93109	0.977928
ARHGAP30	-0.258109	0.000155501	0.00316145
PFDN2	-0.115369	0.182985	0.43774
NIT1	-0.160929	0.0932538	0.299222
DEDD	-0.178219	0.0615223	0.23709
UFC1	-0.0435605	0.514432	0.743923
USP21	-0.196864	0.0354024	0.17014
PPOX	0.0135801	0.899299	0.961011
B4GALT3	0.0174218	0.851295	0.939603
NDUFS2	-0.0596846	0.480138	0.718289
TOMM40L	-0.0767226	0.19623
MPZ	0.0197827	0.712911
SDHC	-0.187536	0.0293305	0.152993
AL592295.4	0.0125002	0.859532
FCRLB	-0.0739471	0.0193057
DUSP12	-0.0451831	0.636692	0.823342
ATF6	-0.0762201	0.409873	0.668817
UHMK1	-0.185004	0.0320811	0.15991
UAP1	0.00681547	0.946192	0.983221
HSD17B7	-0.0254907	0.788446	0.910586
RGS5.1	0.0152363	0.796626
NUF2	-0.0323668	0.53272
MGST3	-0.0985944	0.164272	0.413267
ALDH9A1	-0.189692	0.0279497	0.149309
TMCO1	0.121268	0.124295	0.351769
UCK2	-0.0204903	0.806838
POGK	-0.163145	0.0829934	0.280676
TADA1	0.0340031	0.723534	0.879333
GPA33	-0.0703315	0.202065
POU2F1	0.0178186	0.831513	0.929733
CD247	-0.192695	0.00173711	0.0219505
CREG1	-0.0579402	0.506501	0.738445
RCSD1	-0.155553	0.0109818	0.0831529
MPZL1	-0.00676915	0.92911
MPC2	0.108336	0.191837	0.44785
DCAF6	-0.0170083	0.858241	0.942846
TIPRL	-0.115828	0.213854	0.473208
SFT2D2	-0.0272978	0.767174	0.900592
XCL2	0.107434	0.198569	0.45612
XCL1	0.0645848	0.485829	0.723559
ATP1B1	0.0475304	0.586293	0.792293
NME7	-0.0652621	0.434853	0.687142
BLZF1	-0.175393	0.0640912	0.2429
SLC19A2	-0.0198685	0.704166
F5	0.0538648	0.455414
C1orf112	-0.0406107	0.584421
SELL	0.104886	0.0773591	0.269553
METTL18	0.104904	0.278189	0.542375
SCYL3	-0.123196	0.17652	0.428494
KIFAP3	0.0622969	0.513561	0.743809
GORAB	0.0408161	0.63336
FMO4	-0.0999391	0.0421692
PRRC2C	-0.164816	0.00486413	0.0471558
VAMP4	-0.0598917	0.52594	0.751695
METTL13	-0.136917	0.137198	0.373681
PIGC	0.0737669	0.445049	0.691592
SUCO	-0.17041	0.0755909	0.266391
FASLG	0.00733589	0.913737	0.969104
AL645568.1	0.109777	0.0514441
PRDX6	0.0103107	0.929176	0.976315
KLHL20	-0.0779407	0.411985	0.671274
CENPL	-0.147754	0.0236609
DARS2	-0.019241	0.796414
ZBTB37	-0.07622	0.298397
RC3H1	0.0796918	0.381431	0.64146
RABGAP1L	-0.0209791	0.817721	0.923742
CACYBP	-0.134881	0.0561861	0.223877
MRPS14	-0.0902026	0.33649	0.598314
KIAA0040	-0.140409	0.0993178	0.311212
COP1	0.00587799	0.983518	0.997312
FAM20B	-0.145251	0.0268794
TOR3A	-0.184352	0.0567779	0.225308
ABL2	-0.0461685	0.560157
SOAT1	-0.111022	0.24524	0.506635
TOR1AIP2	0.223592	0.0246627	0.137834
AL353708.3	-0.0250169	0.659686
TOR1AIP1	0.0145241	0.890067	0.95778
CEP350	-0.172758	0.0438367	0.194478
QSOX1	0.0357218	0.704101	0.866527
ACBD6	-0.245506	0.0112766	0.08471
XPR1	0.201178	0.0353274	0.170072
STX6	-0.053729	0.567975	0.779516
MR1	-0.15784	0.0951803	0.303277
IER5	0.0541654	0.514164
GLUL	0.219626	0.0244511	0.137116
RNASEL	-0.0694906	0.457163	0.700996
RGS16	0.06106	0.27148
NPL	0.0496385	0.450429
DHX9	-0.0909094	0.311901	0.575576
SMG7	0.0886404	0.355463	0.617497
NCF2	-0.0181479	0.785961
ARPC5	-0.133608	0.0275071	0.147644
COLGALT2	0.107461	0.145535
TSEN15	-0.0570823	0.548924	0.765677
C1orf21	-0.0606892	0.187908
EDEM3	-0.00582083	0.964045	0.988434
FAM129A	-0.0555595	0.529644	0.75513
RNF2	-0.0606845	0.519232	0.746607
TRMT1L	0.0848653	0.343739	0.606015
SWT1	-0.0157446	0.803444
IVNS1ABP	0.138006	0.146553	0.38647
TPR	-0.0848595	0.217182	0.476975
ODR4	-0.105694	0.210923	0.470017
ERVMER61-1	-0.00963995	0.865643
RGS1	-0.138918	0.0769445	0.268765
AL136454.1	0.232275	0.00782286
RGS2	-0.0282331	0.743845
UCHL5	-0.0237191	0.78509	0.908773
TROVE2	-0.0645564	0.459746	0.703098
GLRX2	0.0844394	0.366641	0.628588
CDC73	-0.121736	0.187135	0.442242
B3GALT2	0.0628914	0.25155
CFH	0.104168	0.0230384
ZBTB41	-0.00183641	0.988281
DENND1B	-0.214046	0.0225506	0.131411
NEK7	0.138955	0.124906	0.352468
PTPRC	-0.167977	4.33237e-06	0.000157552
MIR181A1HG	-0.12307	0.0754174
ZNF281	-0.137101	0.153414	0.396497
DDX59	-0.180009	0.0592837	0.231691
GPR25	-0.298007	0.002432	0.0287762
KIF21B	0.021653	0.809851	0.9208
TMEM9	0.0198416	0.84192	0.933901
PHLDA3	0.1758	0.00328409
CSRP1	0.0568044	0.550321	0.766821
AC096677.1	-0.00737276	0.911482
IPO9-AS1	-0.0568691	0.00746954
IPO9	-0.0303814	0.746643	0.890043
TIMM17A	-0.0183717	0.826851	0.927558
RNPEP	-0.18245	0.0596094	0.232202
ARL8A	-0.206978	0.0220205	0.130107
PTPN7	-0.365191	2.99417e-05	0.000846453
LGR6	-0.066669	0.265808
UBE2T	-0.119547	0.115844
PPP1R12B	-0.153189	0.025178
KDM5B	-0.149275	0.119962	0.343944
RABIF	-0.0416865	0.655719	0.836496
KLHL12	-0.059466	0.516108	0.744326
ADIPOR1	0.0191701	0.835538	0.931636
CYB5R1	-0.120722	0.199959	0.45688
TMEM183A	-0.0662092	0.460521	0.703589
BTG2	0.156951	0.0197835	0.122203
ATP2B4	-0.220426	0.00387961	0.0402295
LAX1	-0.167397	0.075015	0.265448
ZC3H11A	0.115288	0.225186	0.484459
ZBED6	-0.091617	0.250899
SNRPE	-0.0727003	0.367287	0.629008
PPP1R15B	0.0272326	0.769771	0.901788
PIK3C2B	0.0151308	0.856248
MDM4	-0.0886106	0.321661	0.58468
RBBP5	0.0599092	0.52133	0.747403
DSTYK	-0.220287	0.0188501	0.117943
NUAK2	-0.0517607	0.573026	0.782971
ELK4	0.0596779	0.544949	0.762633
NUCKS1	-0.137793	0.0596512	0.232202
RAB29	-0.382977	3.48193e-05	0.000949684
SLC41A1	-0.0128139	0.889215
SRGAP2	-0.1058	0.173232
IKBKE	-0.12062	0.200843	0.457231
RASSF5	-0.0726374	0.26759	0.531884
EIF2D	-0.221388	0.0214925	0.127752
MAPKAPK2	0.147541	0.130621	0.361611
IL10	-0.126428	0.00761717
FCMR	0.0516629	0.390558	0.648889
YOD1	0.00446326	0.932315
CD55	0.321396	0.00228453	0.0274782
CD46	-0.0816258	0.265788	0.530062
MIR29B2CHG	-0.0679407	0.382222
TRAF3IP3	-0.279657	7.33295e-08	4.00007e-06
UTP25	0.0215803	0.808092	0.919701
HHAT	0.0428344	0.505208
RCOR3	0.178317	0.0699692	0.255899
TRAF5	-0.107644	0.224531	0.484057
LINC00467	0.0554076	0.4795
SLC30A1	0.0510719	0.327311
LPGAT1	0.0918511	0.340631	0.602955
INTS7	0.0181928	0.829159
PPP2R5A	-0.0820938	0.380891	0.640969
TMEM206	-0.185464	0.0449596	0.197612
NENF	-0.0191918	0.831551	0.929733
NSL1	-0.0236625	0.801331	0.91672
TATDN3	0.0652079	0.507205	0.739192
FLVCR1-DT	-0.155132	0.01187
FLVCR1	0.100462	0.171828
ANGEL2	0.128768	0.189618	0.445011
RPS6KC1	-0.100039	0.266973	0.531339
SMYD2	-0.0258299	0.779896	0.906587
CENPF	-0.0142894	0.877244
GPATCH2	0.0803534	0.385374	0.645471
RRP15	0.0146179	0.872963	0.950647
LYPLAL1	0.00777107	0.932912	0.978913
EPRS	-0.235572	0.00679875	0.0599126
BPNT1	-0.0389818	0.647509
IARS2	0.00787365	0.928928	0.976187
RAB3GAP2	-0.0658278	0.490699	0.72565
DUSP10	-0.00866257	0.89635
TAF1A	0.104614	0.197005
MIA3	-0.0935853	0.310147	0.573665
AIDA	-0.0870213	0.360534	0.621982
BROX	0.120149	0.213487	0.473208
AL392172.1	-0.0252326	0.746839
DISP1	-0.0206362	0.66287
CAPN2	-0.257249	0.00033506	0.00587189
TP53BP2	0.301266	0.00390779	0.0404135
FBXO28	-0.118192	0.20099	0.457231
DEGS1	-0.185608	0.0342405	0.166512
NVL	-0.0692113	0.436286	0.688246
CNIH4	-0.066956	0.463164	0.705911
WDR26	0.104286	0.274441	0.538727
LBR	-0.117057	0.112669	0.331459
SRP9	0.0993929	0.110161	0.327188
TMEM63A	-0.271266	0.0044005	0.0440391
PYCR2	0.126297	0.201193	0.45743
SDE2	0.274412	0.00678563	0.0599126
H3F3A	-0.134805	0.000135768	0.00285778
ACBD3	-0.115965	0.201314	0.45743
LIN9	0.0389164	0.55839
PARP1	-0.144658	0.0407317	0.185032
ITPKB	0.0503262	0.601819	0.802678
PSEN2	-0.0428343	0.418041
COQ8A	-0.125831	0.186819	0.44219
ZNF678	0.106532	0.197555
SNAP47	-0.0915993	0.341688	0.603722
JMJD4	-0.063928	0.474071	0.714999
ARF1	-0.252871	1.18211e-05	0.000384732
C1orf35	-0.0570633	0.542108	0.761479
MRPL55	-0.183606	0.0546454	0.220044
GUK1	0.00911511	0.895934	0.960084
IBA57	-0.0796657	0.162451
OBSCN-AS1	0.0328288	0.534381
OBSCN	0.154053	0.0980478	0.309214
TRIM11	-0.23175	0.0175399	0.112099
HIST3H2A	-0.00084559	1	1
RNF187	0.0019562	0.984734	0.997312
RHOU	0.010966	0.894732
RAB4A	-0.0921428	0.288761	0.553512
CCSAP	0.121636	0.0752021
NUP133	-0.00308865	0.965234	0.988932
ABCB10	0.0139083	0.857428
TAF5L	-0.0710076	0.317353
URB2	-0.0898214	0.0892972
GALNT2	-0.0764806	0.386567	0.646588
COG2	0.00640204	0.942267	0.981904
C1orf198	-0.0174649	0.721499
TTC13	-0.0283665	0.765835	0.899922
ARV1	-0.134045	0.150088	0.391705
FAM89A	-0.0564741	0.219117
C1orf131	-0.0586569	0.528315	0.753929
GNPAT	-0.151269	0.100243	0.312218
EXOC8	0.0147015	0.873741	0.950647
SPRTN	-0.0588809	0.527637	0.753239
EGLN1	-0.00164512	0.983365	0.997312
AL445524.1	0.0498942	0.384746
TSNAX	0.134504	0.131476
DISC1	0.0934504	0.249514
MAP10	-0.0466683	0.328484
NTPCR	-0.0315678	0.727141	0.880429
PCNX2	0.0114907	0.906137	0.964714
MAP3K21	-0.026341	0.485367
AL355472.1	-0.0631279	0.426871	0.682887
COA6	-0.0801543	0.383082	0.643398
TARBP1	-0.00825376	0.923293
IRF2BP2	-0.00513476	0.944823	0.983022
TOMM20	-0.192356	0.00171619	0.0218286
RBM34	-0.0579226	0.547369	0.764638
ARID4B	-0.202546	0.00359426	0.0383487
GGPS1	0.0232283	0.716612
TBCE	0.0978765	0.0710092
TBCE.1	-0.00331812	0.946776
B3GALNT2	-0.0608827	0.398818
LYST	-0.197938	0.0352857	0.170072
GPR137B	-0.31676	0.00166685	0.0213273
ERO1B	-0.0515475	0.590222	0.795244
EDARADD	-0.0877176	0.330369	0.593056
LGALS8	-0.110103	0.232537	0.492869
HEATR1	-0.0231877	0.799694	0.915865
MTR	-0.126528	0.185018	0.43991
CHRM3-AS2	0.110273	0.242564	0.504133
FH	-0.00396582	0.960864	0.987116
OPN3	0.0050739	0.930046
CHML	-0.0207036	0.698156
CEP170	-0.112088	0.198936	0.456221
SDCCAG8	-0.219741	0.0238833	0.135753
AKT3	0.158922	0.0932896	0.299222
ZBTB18	0.0662004	0.21251
ADSS	0.316276	0.000314707	0.00556558
DESI2	-0.0554643	0.557767	0.77262
COX20	0.125289	0.157271	0.402586
HNRNPU	-0.0274654	0.756475	0.895151
EFCAB2	0.130997	0.0281772
SMYD3	-0.1342	0.155086	0.399101
TFB2M	0.00366411	0.965534	0.988932
CNST	-0.152484	0.0794998	0.274913
SCCPDH	0.00717871	0.905439
AHCTF1	0.0736976	0.432324	0.685969
ZNF669	-0.222353	0.0175353	0.112099
ZNF124	0.0156676	0.85704
AL390728.6	0.105074	0.0400923
AL390728.5	0.126289	0.0963159
ZNF496	-0.0405978	0.485817
NLRP3	0.0609227	0.33383
SH3BP5L	0.185116	0.0526202	0.215878
ZNF672	-0.101192	0.275871	0.54044
ZNF692	-0.0943186	0.240425	0.501707
PGBD2	-0.034079	0.65341
SH3YL1	-0.158136	0.0864956	0.287182
ACP1	-0.0357275	0.631396	0.819646
TMEM18	0.0147536	0.891011	0.958314
EIPR1	-0.361807	0.000465575	0.00785557
TRAPPC12	-0.159918	0.0948923	0.302733
ADI1	0.0863018	0.335241	0.596961
AC231981.1	-0.00512595	0.934545
RNASEH1	-0.239252	0.0137609	0.0972557
RNASEH1-AS1	-0.101286	0.127175
RPS7	-0.0379668	0.0653594	0.24505
CMPK2	0.0200624	0.794819
RSAD2	0.0680205	0.225036
RNF144A	0.00165004	0.982447
LINC01871	0.921837	5.00129e-10	3.68953e-08
ID2	-0.0436941	0.360497	0.621982
KIDINS220	0.093543	0.32949	0.592165
ITGB1BP1	-0.173931	0.0316859	0.159169
CPSF3	-0.0135081	0.893414	0.959299
IAH1	-0.106933	0.20427	0.462384
ADAM17	-0.206183	0.0300729	0.155712
YWHAQ	-0.128234	0.0617229	0.237284
TAF1B	-0.177139	0.0600338	0.233445
AC010969.2	0.0115189	0.781402
AC104794.2	-0.0652461	0.093177
KLF11	0.0162312	0.82885
HPCAL1	-0.214266	0.0105954	0.0811216
ODC1	-0.395183	3.97625e-05	0.00105288
NOL10	-0.406639	8.74812e-05	0.00201077
PDIA6	-0.0843329	0.214771	0.474369
PQLC3	-0.227703	0.00939871	0.0753648
ROCK2	-0.0132259	0.906554	0.964941
E2F6	0.0439128	0.565872
LPIN1	-0.227642	0.0143192	0.09921
TRIB2	-0.172767	0.0693851	0.255082
NBAS	-0.0496885	0.599467	0.801705
DDX1	0.210072	0.0340637	0.166053
SMC6	-0.25788	0.00953042	0.0761058
GEN1	-0.0969547	0.0560077
RDH14	-0.109226	0.242211	0.503803
LINC00954	-0.29635	0.000855173
TTC32	0.0835453	0.384616	0.644716
AC013400.1	0.0327129	0.554904
WDR35	-0.0125069	0.85258
LAPTM4A	-0.0266597	0.741189	0.889064
PUM2	0.0942552	0.302621	0.566844
RHOB	-0.0919381	0.0937208
HS1BP3	-0.161938	0.0460696	0.200031
LDAH	-0.0461191	0.593481	0.797693
ATAD2B	-0.250204	0.0102121	0.0798211
UBXN2A	-0.0225369	0.795923	0.914039
WDCP	-0.0631586	0.377968
SF3B6	-0.0827364	0.26356	0.527329
FAM228B	-0.153236	0.082352	0.279657
ITSN2	-0.0247168	0.746484	0.890043
NCOA1	-0.148528	0.11511	0.335751
PTRHD1	0.0535977	0.545083	0.762683
CENPO	0.00587207	0.931515
ADCY3	0.0926556	0.220423
DNAJC27	0.00960462	0.909505	0.966865
POMC	-0.00467163	0.957615	0.985708
DNMT3A	-0.277367	0.00367558	0.0388949
DTNB	-0.31656	0.00167285	0.0213475
ASXL2	-0.0522404	0.562719	0.77642
KIF3C	0.18942	0.00266153
RAB10	-0.162366	0.0596843	0.232202
GAREM2	-0.112049	0.0955397
HADHA	-0.120925	0.100786	0.313401
HADHB	-0.212955	0.0234178	0.134366
SELENOI	0.0221262	0.764254
OTOF	-0.0240747	0.61743
SLC35F6	-0.00482851	0.980047	0.996122
MAPRE3	0.0167721	0.675931
TMEM214	-0.0586559	0.514276	0.7439
AGBL5	-0.109455	0.0682376
OST4	0.237533	6.83812e-10	4.90445e-08
KHK	0.078573	0.340654
PREB	-0.14981	0.105603	0.320533
SLC5A6	-0.152973	0.0586219	0.23015
ATRAID	-0.0498498	0.530162	0.755591
CAD	0.0777294	0.386117
MPV17	-0.0393582	0.65756	0.837327
GTF3C2	-0.114233	0.222463	0.482262
EIF2B4	-0.114465	0.212152	0.471139
SNX17	-0.0957366	0.198486	0.45612
ZNF513	0.0326955	0.638939
PPM1G	-0.156907	0.0248458	0.138557
NRBP1	-0.103362	0.206024	0.463914
KRTCAP3	-0.00229988	0.989658
IFT172	0.0217153	0.71
ZNF512	-0.0911718	0.3416	0.603704
GPN1	-0.210913	0.0288797	0.151844
SUPT7L	-0.0687905	0.479076	0.718289
SLC4A1AP	-0.176427	0.0679923	0.251418
MRPL33	0.260485	0.000892376	0.013293
RBKS	0.013968	0.80392
BABAM2	0.0698034	0.451536	0.696954
FOSL2	0.0761428	0.433328
PPP1CB	0.167833	0.0620443	0.237918
TRMT61B	-0.183285	0.0529373	0.216549
WDR43	0.187029	0.0604054	0.234302
TOGARAM2	-0.0130912	0.813718
CLIP4	0.0479851	0.62281	0.814638
YPEL5	-0.0531185	0.507357	0.739275
LBH	-0.0675195	0.238371	0.49952
LCLAT1	0.041892	0.632868	0.820872
EHD3	0.00465652	0.931459
MEMO1	-0.0354021	0.686876	0.856218
DPY30	0.130778	0.13852	0.375824
SPAST	-0.0698579	0.435387	0.687568
AL121658.1	-0.0128347	0.760031
SLC30A6	-0.0906665	0.30991	0.573665
YIPF4	-0.046255	0.596017	0.799714
BIRC6	-0.0972944	0.253119	0.514339
TTC27	-0.189667	0.0321442	0.159916
RASGRP3	0.0170783	0.710873
FAM98A	-0.254652	0.00599232	0.0551007
CRIM1	-0.0117689	0.899163
FEZ2	-0.102402	0.285321	0.549912
STRN	-0.00241198	0.983446	0.997312
HEATR5B	-0.030421	0.742408	0.889219
GPATCH11	-0.0243047	0.79888	0.915585
EIF2AK2	-0.217779	0.0205605	0.124541
CEBPZOS	-0.0781005	0.404492	0.662829
CEBPZ	0.308174	0.000282233	0.00514395
NDUFAF7	-0.0880176	0.308012	0.572698
PRKD3	-0.1347	0.142038	0.380968
QPCT	0.0538819	0.264322
AC006369.1	-0.0133864	0.924562	0.973712
CDC42EP3	-0.0959313	0.189768	0.445033
RMDN2	-0.0304273	0.545489
ATL2	-0.0766997	0.304515
HNRNPLL	-0.186491	0.0180651	0.114137
GALM	-0.30377	0.00106212	0.0151234
AC074366.1	-0.0419695	0.284419
SRSF7	-0.238481	2.25258e-05	0.000668524
GEMIN6	-0.0301815	0.747479	0.890448
DHX57	-0.116547	0.0996862
MORN2	0.0351218	0.547639
SOS1	-0.1907	0.0396089	0.181867
MAP4K3	0.161042	0.0259337
AC007388.1	-0.0256351	0.741064
THUMPD2	0.19177	0.0508827	0.212358
EML4	-0.216893	0.000950101	0.0139121
COX7A2L	-0.215324	0.00158873	0.0205792
MTA3	-0.0850156	0.323667	0.586324
ZFP36L2	-0.627645	1.46101e-50	5.65851e-48
THADA	-0.256288	0.00811104	0.0685148
DYNC2LI1	0.0399353	0.44217
LRPPRC	-0.0487034	0.603755	0.80357
PPM1B	0.0441669	0.638883	0.82466
PREPL	-0.0304059	0.756975	0.895291
CAMKMT	-0.150636	0.0988559	0.310451
SRBD1	-0.0274973	0.748038	0.890448
PRKCE	-0.0230261	0.762143
EPAS1	0.117166	0.0207086
ATP6V1E2	0.111444	0.194171	0.450584
RHOQ	0.0620108	0.277756
PIGF	-0.00298356	0.979913	0.996122
CRIPT	0.051297	0.599862	0.801855
SOCS5	-0.010157	0.881354
MCFD2	-0.0593774	0.532723	0.757053
TTC7A	-0.00639382	0.928672	0.976187
CALM2	0.0252143	0.615997	0.809987
MSH2	-0.0359207	0.706571	0.867418
KCNK12	-0.0984287	0.107718
MSH6	0.0998813	0.294294	0.558725
FBXO11	-0.137361	0.139579	0.377769
FOXN2	-0.0634169	0.444568	0.69156
PPP1R21	-0.0695719	0.463619	0.705973
STON1	-0.0380927	0.331418
ASB3	-0.151818	0.0816567	0.27866
CHAC2	-0.00107223	0.974935
ERLEC1	-0.1021	0.237103	0.497724
PSME4	0.0293199	0.758279	0.895643
ACYP2	0.207733	0.0357255	0.171032
SPTBN1	-0.0698032	0.433495	0.686362
RTN4	-0.321057	8.88022e-05	0.00203509
RPS27A	-0.126176	4.39762e-10	3.27538e-08
MTIF2	-0.0949225	0.28638	0.5512
CCDC88A	-0.0781382	0.296548
CFAP36	-0.218199	0.0254452	0.140504
PPP4R3B	-0.131151	0.128497	0.358034
AC015982.1	-0.117095	0.143824
PNPT1	-0.100524	0.268234	0.53232
VRK2	-0.0764224	0.402778	0.661141
FANCL	-0.02802	0.667032
PAPOLG	-0.135401	0.14621	0.386006
REL	-0.154228	0.0942651	0.301477
PUS10	-0.0586282	0.403361
PEX13	-0.122645	0.181675	0.435817
KIAA1841	-0.0250005	0.769873
C2orf74	-0.246897	0.0105485	0.0811216
USP34	-0.0373067	0.661257	0.839413
AC016727.1	-0.164598	0.017038
XPO1	0.00671147	0.940003	0.981011
FAM161A	-0.0308184	0.545803
CCT4	-0.108242	0.13235	0.364314
COMMD1	-0.199148	0.0361654	0.172444
B3GNT2	-0.0359497	0.686151	0.855728
EHBP1	-0.035399	0.705238	0.866746
WDPCP	-0.0351417	0.527472
MDH1	-0.157803	0.048421	0.206082
UGP2	-0.0507674	0.540715	0.760762
VPS54	0.00794122	0.901869
PELI1	-0.0660365	0.482204	0.719954
AFTPH	-0.21892	0.0236264	0.134986
SERTAD2	0.030028	0.738909	0.888067
SLC1A4	0.0453426	0.568347
CEP68	-0.164248	0.0757436	0.266686
RAB1A	-0.0200578	0.819633	0.924608
ACTR2	0.0247361	0.702049	0.865797
ETAA1	0.168854	0.0720315	0.259472
C1D	0.00405518	0.947831	0.983446
PNO1	0.181617	0.0627208	0.239328
PPP3R1	0.15778	0.102795	0.31609
AC017083.2	0.255926	0.00319011
PLEK	-0.530494	2.1811e-07	1.083e-05
FBXO48	0.128276	0.130558
APLF	-0.0764368	0.0489642
ARHGAP25	-0.250617	0.0025379	0.0298309
GFPT1	0.0955415	0.320146	0.582946
NFU1	0.0571781	0.559515	0.773561
AAK1	0.0668684	0.30963	0.573665
ANXA4	-0.087494	0.344205	0.606232
GMCL1	-0.202442	0.033056	0.162883
SNRNP27	-0.0504759	0.592617	0.797693
MXD1	-0.0219828	0.798355
PCBP1	-0.247046	1.83737e-09	1.2595e-07
C2orf42	-0.1062	0.205801
TIA1	0.0945263	0.30926	0.573665
PCYOX1	0.141851	0.143992	0.383549
SNRPG	0.152138	0.0164426	0.108765
FAM136A	-0.0903953	0.339813	0.602195
TEX261	0.080463	0.33687
NAGK	0.0128129	0.890391	0.95778
MCEE	-0.0192642	0.839416	0.932872
MPHOSPH10	0.0941161	0.312075	0.575576
PAIP2B	0.118674	0.112758
ZNF638	-0.139542	0.0964169	0.305286
EXOC6B	0.0540168	0.490961
SFXN5	-0.0821971	0.0940266
RAB11FIP5	-0.0660542	0.299117
SMYD5	0.068575	0.33141
PRADC1	0.0699172	0.4522	0.697562
CCT7	-0.168882	0.0243607	0.136837
FBXO41	-0.00309389	0.951968
ALMS1	0.0714629	0.429767	0.684243
TPRKB	0.10068	0.269569	0.533744
DUSP11	-0.169459	0.0647871	0.244205
STAMBP	0.133916	0.167478	0.416596
DGUOK	0.0415579	0.597402	0.800601
TET3	-0.031924	0.614761
BOLA3	-0.0272548	0.760939	0.897553
BOLA3-AS1	-0.0152903	0.800148
MOB1A	0.0398356	0.654896	0.836133
MTHFD2	-0.0992396	0.296367	0.56019
DCTN1	0.00010378	0.999968	1
WDR54	0.0468597	0.632875	0.820872
INO80B	-0.0610427	0.0540698
WBP1	0.0510196	0.570215	0.780978
MOGS	0.0462289	0.630465	0.819057
MRPL53	0.00982927	0.862841
CCDC142	-0.145056	0.027035
TTC31	-0.213359	0.0209632	0.12614
PCGF1	-0.0322891	0.722252	0.878726
AUP1	-0.203274	0.00846107	0.0703953
HTRA2	-0.000908087	0.993503	0.999449
DOK1	-0.180855	0.0566933	0.225088
SEMA4F	0.0833738	0.250073
POLE4	-0.018684	0.837049	0.932103
MRPL19	0.22317	0.0240612	0.136057
GCFC2	-0.122556	0.178109	0.431179
SUCLG1	-0.132493	0.130589	0.361611
TRABD2A	0.157728	0.0702172	0.256482
TMSB10	0.159682	1.69345e-10	1.3594e-08
KCMF1	0.184956	0.0541168	0.219012
TGOLN2	-0.0460569	0.543837	0.762179
RETSAT	0.0655634	0.447754
ELMOD3	-0.167003	0.0769405	0.268765
CAPG	0.286058	0.00386058	0.0401397
MAT2A	-0.287815	0.00141648	0.0188523
GGCX	-0.158126	0.0618838	0.237421
VAMP8	-0.146951	0.0135744	0.0962413
VAMP5	-0.144865	0.0677395	0.250698
RNF181	-0.0570743	0.44031	0.68975
TMEM150A	-0.0149689	0.835748
USP39	-0.154042	0.0991692	0.311096
C2orf68	-0.00421219	0.963981	0.988434
GNLY	-0.0439899	0.128689	0.358183
ST3GAL5	-0.0420476	0.637489	0.82396
POLR1A	0.00493752	0.951102
PTCD3	-0.229381	0.0182526	0.114667
IMMT	-0.243667	0.0085605	0.0709194
MRPL35	-0.131091	0.162278	0.410384
KDM3A	0.181441	0.0668842	0.248721
CHMP3	-0.076359	0.43597	0.687925
RNF103	0.0105108	0.892133
RMND5A	0.0951359	0.320647	0.583613
CD8A	-0.12394	0.0996335	0.311571
CD8B	0.0878602	0.809399	0.920782
LINC01943	-0.228707	0.0142534	0.0990199
CYTOR	0.00666432	0.90877	0.966277
AC133644.2	-0.0952979	0.202726
RGPD2	-0.0132539	0.730497
KRCC1	0.0464601	0.600563	0.80227
EIF2AK3	-0.0790756	0.338385
RPIA	-0.00690413	0.93912	0.981011
IGKC	0.0959425	0.268002
IGKV3-15	-0.127736	0.0582845
MAL	-0.219796	0.0303127	0.15643
MRPS5	-0.0655579	0.440016	0.68975
ZNF514	-0.0562737	0.376714
ZNF2	0.0699992	0.340028
FAHD2A	-0.213521	0.0236735	0.134986
LINC00342	0.00366799	0.979552
ANKRD36C	-0.213021	0.0256715	0.141026
GPAT2	-0.0500868	0.356356
DUSP2	0.388842	5.88047e-09	3.82774e-07
STARD7	-0.273892	0.00302951	0.0340095
TMEM127	-0.1884	0.0387957	0.180141
CIAO1	-0.0187394	0.829395	0.928765
SNRNP200	-0.0525862	0.544645	0.762536
AC021188.1	0.106613	0.183688	0.43861
ITPRIPL1	0.0356196	0.689934	0.858097
NCAPH	-0.0435548	0.273564
ARID5A	-0.46706	5.89264e-07	2.62324e-05
KANSL3	0.18338	0.0657327	0.245736
LMAN2L	-0.105557	0.133359
CNNM4	-0.0365956	0.479417
CNNM3	0.0451303	0.567415
ANKRD39	-0.212604	0.0275978	0.147837
SEMA4C	-0.00621554	0.98218	0.99672
FAHD2B	-0.0507572	0.564173	0.777042
ANKRD36	-0.146216	0.120466	0.344709
AC092683.1	-0.0863762	0.279387
ANKRD36B	-0.205966	0.0354456	0.170218
COX5B	0.126184	0.0147076	0.100641
ACTR1B	-0.12659	0.176397	0.42833
ZAP70	-0.3442	2.63659e-07	1.26851e-05
TMEM131	-0.0546622	0.556447	0.771339
INPP4A	-0.0386045	0.67511	0.848701
COA5	0.0548653	0.550576	0.766821
UNC50	-0.0135832	0.848517	0.938274
MGAT4A	-0.135589	0.0923037	0.298159
AC109826.1	-0.00571552	0.934469
TSGA10	0.0220835	0.803014
LIPT1	-0.0807253	0.370077	0.631969
MITD1	-0.0533614	0.566927	0.778897
MRPL30	-0.0577515	0.429598
TXNDC9	0.00769625	0.923282	0.973193
EIF5B	0.238477	0.00606382	0.0554913
REV1	-0.0676705	0.476461	0.716706
PDCL3	0.147147	0.115124	0.335751
RPL31	-0.071341	0.103412	0.316487
CNOT11	-0.0469841	0.63128	0.819646
RNF149	-0.281677	7.66295e-05	0.0017987
MAP4K4	-0.18771	0.0511336	0.212386
IL18R1	0.561898	1.98346e-05	0.000604877
IL18RAP	0.0501715	0.534664
MFSD9	-0.0757442	0.25428
TMEM182	-0.0478739	0.379342
MRPS9	-0.166977	0.0821845	0.279437
TGFBRAP1	-0.127797	0.141627	0.380968
AC012360.3	-0.049131	0.460484
C2orf49	0.145558	0.135298	0.369802
FHL2	-0.0279812	0.581793
NCK2	-0.0642685	0.499955	0.732755
UXS1	-0.0787969	0.409981	0.668853
GCC2	0.0763298	0.276476	0.54053
GCC2-AS1	-0.0263461	0.635382
LIMS1	-0.169315	0.0308428	0.15728
RANBP2	0.0399375	0.652071	0.833764
CCDC138	-0.109264	0.115586
SMIM37	0.328399	0.000335849	0.00587243
MIR4435-2HG	0.0747844	0.387038	0.647011
BCL2L11	0.0697684	0.474939	0.715878
AC017002.3	-0.0423634	0.462281
AC017002.1	0.0701497	0.342133
ANAPC1	-0.204085	0.0337402	0.165064
TMEM87B	-0.0713966	0.444986	0.691592
FBLN7	0.0281729	0.749992	0.891726
ZC3H8	0.182682	0.0655251	0.245434
ZC3H6	0.0260316	0.793448	0.913647
TTL	0.0407105	0.579463
POLR1B	-0.123971	0.13893
CHCHD5	0.0536935	0.535428	0.75823
AC079922.2	0.129855	0.152627	0.395136
SLC20A1	0.0145925	0.875423	0.951568
PSD4	0.0983775	0.294745	0.558898
PAX8	-0.0164933	0.828557
CBWD2	-0.170619	0.0830143	0.280676
RABL2A	-0.0983314	0.0637311
SLC35F5	-0.0226131	0.791148	0.91289
ACTR3	-0.0943253	0.0799415	0.275525
DDX18	0.107845	0.149307	0.390984
CCDC93	-0.172695	0.0688654	0.253886
INSIG2	-0.166166	0.0651554	0.244759
C2orf76	0.129701	0.160574	0.407138
DBI	0.0348269	0.532019	0.756712
TMEM177	0.0737211	0.414279
PTPN4	-0.14141	0.0726941	0.260886
EPB41L5	-0.0258609	0.632059
TMEM185B	-0.0597377	0.489244	0.725159
RALB	0.076032	0.429001	0.684034
CLASP1	-0.0661716	0.478257	0.717966
NIFK-AS1	-0.15777	0.0876179	0.288558
NIFK	-0.0867897	0.321778	0.58468
TSN	-0.0663083	0.481202	0.719019
GYPC	-0.0994731	0.0786119	0.272524
BIN1	-0.224053	0.000550443	0.00880936
ERCC3	-0.173365	0.071678	0.258481
MAP3K2	-0.0869505	0.35665	0.618311
IWS1	-0.148226	0.113202	0.33255
LIMS2	-0.0642917	0.320975
WDR33	-0.0917794	0.3027	0.566844
SFT2D3	-0.0415665	0.584603
POLR2D	0.0431801	0.679243	0.851628
AMMECR1L	-0.0782059	0.284161
AC012306.2	-0.0125865	0.849008
SAP130	-0.122714	0.163064	0.411564
UGGT1	-0.0331038	0.725868	0.879874
HS6ST1	0.00804601	0.865524
SMPD4	-0.0203566	0.817231	0.923742
MZT2B	0.471305	6.45984e-11	5.62224e-09
CCDC115	-0.256978	0.00484654	0.0470442
IMP4	-0.181239	0.0490036	0.20728
PTPN18	0.0650058	0.489941	0.725221
FAM168B	0.0992633	0.295822	0.559842
PLEKHB2	-0.121988	0.200165	0.456963
MZT2A	0.1843	0.0113525	0.0850447
MGAT5	0.0885993	0.360101	0.621982
CCNT2-AS1	-0.0388207	0.380186
CCNT2	-0.0669643	0.475008	0.715878
RAB3GAP1	0.10898	0.256624	0.518198
ZRANB3	0.000825344	0.995263
R3HDM1	0.0715821	0.458908	0.702838
UBXN4	-0.13148	0.0366786	0.174089
MCM6	0.147388	0.127422	0.356451
DARS	-0.123388	0.146794	0.38689
DARS-AS1	-0.0256055	0.581642
CXCR4	-0.166898	0.00984414	0.0782079
SPOPL	0.0501151	0.559327
ARHGAP15	-0.0993102	0.14102	0.380607
GTDC1	-0.0908946	0.338598	0.601141
ZEB2	-0.0237033	0.792376	0.913263
ACVR2A	0.123666	0.0350583
ORC4	-0.032293	0.732661	0.884124
MBD5	-0.138655	0.144109	0.38373
EPC2	-0.0195876	0.830082	0.928838
KIF5C	-0.106675	0.0313856
MMADHC	-0.0375668	0.60366	0.80357
RBM43	-0.0169155	0.885629	0.955889
NMI	-0.0880171	0.34461	0.60667
RIF1	0.0154542	0.86721	0.947582
ARL5A	-0.154778	0.0570778	0.226035
STAM2	0.0125816	0.881892
PRPF40A	-0.163499	0.0317838	0.15941
ARL6IP6	0.0214106	0.832793	0.930183
NR4A2	0.0459899	0.517653
GPD2	-0.0990188	0.190467
CYTIP	-0.0916974	0.165881	0.414997
ACVR1	0.10266	0.211677
PKP4	-0.0618289	0.434441
WDSUB1	0.00521567	0.950878	0.984115
BAZ2B	-0.114251	0.20934	0.467659
AC009961.1	0.00952633	0.887199
MARCH7	-0.0165095	0.849119	0.938776
LY75	0.108549	0.21871
RBMS1	-0.11483	0.168335	0.417419
TANK	-0.180011	0.044463	0.19603
LINC01806	-0.00182721	0.987061
PSMD14	-0.114226	0.221216	0.481061
SLC4A10	0.0677971	0.222453
DPP4	0.23884	0.014077	0.0985463
IFIH1	-0.076371	0.404353	0.662742
GCA	-0.0277979	0.752278	0.893323
GALNT3	-0.111328	0.174195
TTC21B	-0.0524098	0.532546	0.757038
STK39	0.0118041	0.893655	0.959426
CERS6	0.0145183	0.933297
FASTKD1	0.056746	0.527052	0.752542
PPIG	-0.220365	0.00296665	0.0334715
PHOSPHO2	-0.0473985	0.47567
SSB	0.0152228	0.842403	0.934047
METTL5	-0.143665	0.094636	0.302289
UBR3	-0.0498822	0.598457	0.801381
GORASP2	-0.109993	0.194594	0.451294
TLK1	-0.252151	0.00138236	0.0184616
METTL8	-0.133114	0.152124	0.394908
DCAF17	0.0740219	0.407392	0.666254
DYNC1I2	0.364459	0.000534771	0.00864788
SLC25A12	-0.0392642	0.661855	0.839621
HAT1	0.0843788	0.377657	0.638024
METAP1D	-0.121089	0.0705811
ITGA6	-0.20395	0.0311468	0.157585
AC078883.1	-0.0882295	0.242609
PDK1	-0.13185	0.142561	0.381353
MAP3K20	0.0815138	0.29793
CDCA7	0.00957374	0.921485	0.973006
SP3	-0.0474293	0.591552	0.796621
OLA1	-0.0690575	0.423142	0.680677
CIR1	0.107569	0.238425	0.49952
SCRN3	-0.0868855	0.327088	0.590176
GPR155	-0.245252	0.0119556	0.0879788
[truncated: 9,317 more rows]

## Sheet: Treg---disease
gene	shrunken_logFC	pvalue	padj
[truncated: 10,986 more rows]

## Sheet: Treg---Trt
gene	shrunken_logFC	pvalue	padj
[truncated: 10,986 more rows]

[truncated: 28 more sheets: memory CD8 1---disease, memory CD8 1---Trt, memory CD4 1---disease, memory CD4 1---Trt, DC_1---disease, DC_1---Trt, gd T---disease, gd T---Trt, memory B cells---disease, memory B cells---Trt, memory CD4 4---disease, memory CD4 4---Trt, NK---disease, NK---Trt, DC_3---disease, DC_3---Trt, memory CD4 5---disease, memory CD4 5---Trt, pDC---disease, pDC---Trt …]
