# Supplementary material for: Transcriptomic profiling after B cell depletion reveals central and peripheral immune cell changes in multiple sclerosis
Source: J Clin Invest. 2025 Mar 11;135(11):e182790. doi: 10.1172/JCI182790 (PMC12126227; doi:10.1172/JCI182790)
Supplement: Supplemental data set 3 [file jci-135-182790-s088.xlsx]

## Sheet: betareg_model
curated_clusters	coarse_clusters	fine_clusters	component	term	estimate	std.error	statistic	p.value	fdr
1	naiveT	naiveCD4 1	mean	treatmentt6M	-0.0918166	0.0442818	-2.07346	0.0381293	0.0381293
10	memCD4	memCD4 5	mean	treatmentt6M	0.0198094	0.0881108	0.224823	0.822117	0.822117
11	Cytotoxic	memCD8 1	mean	treatmentt6M	0.400206	0.0757524	5.28308	1.27028e-07	1.27028e-07
12	Cytotoxic	memCD8 2	mean	treatmentt6M	0.0510428	0.0442431	1.15369	0.248628	0.248628
13	Cytotoxic	MAIT	mean	treatmentt6M	0.100661	0.0847398	1.18788	0.234881	0.234881
14	Cytotoxic	gdT	mean	treatmentt6M	0.334783	0.0670465	4.99329	5.93606e-07	5.93606e-07
15	Cytotoxic	NK 1	mean	treatmentt6M	0.0388278	0.0390261	0.99492	0.319775	0.319775
16	naiveT	naiveCD8 1	mean	treatmentt6M	-0.0379247	0.0470538	-0.805985	0.420251	0.420251
17	naiveT	naiveCD8 2	mean	treatmentt6M	0.005067	0.0464785	0.109018	0.913188	0.913188
18	naiveT	naiveCD8 3	mean	treatmentt6M	0.116087	0.0510087	2.27584	0.0228559	0.0228559
19	naiveT	naiveCD8 4	mean	treatmentt6M	-0.212507	0.10997	-1.93241	0.0533089	0.0533089
2	naiveT	naiveCD4 2	mean	treatmentt6M	-0.0409335	0.0471758	-0.86768	0.38557	0.38557
20	Bcells	Bcells 1	mean	treatmentt6M	-2.60667	0.178054	-14.6398	1.5653e-48	1.5653e-48
21	Bcells	Bcells 2	mean	treatmentt6M	-2.97862	0.136949	-21.7498	6.93087e-105	6.93087e-105
22	Bcells	Bcells 3	mean	treatmentt6M	-2.10657	0.113781	-18.5143	1.58481e-76	1.58481e-76
23	Bcells	plasmablasts	mean	treatmentt6M	-0.376782	0.158476	-2.37753	0.0174289	0.0174289
24	Cytotoxic	NK 2	mean	treatmentt6M	0.541207	0.0643371	8.41204	4.02934e-17	4.02934e-17
25	Cytotoxic	NK 3	mean	treatmentt6M	0.479919	0.0781972	6.13728	8.39446e-10	8.39446e-10
26	other	platelets 1	mean	treatmentt6M	0.134411	0.0835714	1.60834	0.10776	0.10776
27	other	platelets 2	mean	treatmentt6M	0.0587656	0.0540498	1.08725	0.276927	0.276927
28	other	stressed	mean	treatmentt6M	0.0731355	0.0821894	0.88984	0.373552	0.373552
29	other	platelets 3	mean	treatmentt6M	0.448143	0.0431668	10.3817	3.00477e-25	3.00477e-25
3	naiveT	naiveCD4 3	mean	treatmentt6M	-0.173228	0.162907	-1.06335	0.287622	0.287622
30	Bcells	Bcells 4	mean	treatmentt6M	-0.835867	0.0856144	-9.76316	1.62025e-22	1.62025e-22
31	myeloid	classicalMono 1	mean	treatmentt6M	0.463853	0.163716	2.83327	0.00460741	0.00460741
32	myeloid	intermediateMono	mean	treatmentt6M	0.58192	0.155075	3.75251	0.000175071	0.000175071
33	myeloid	CD16p_Mono	mean	treatmentt6M	0.845775	0.0984516	8.59077	8.63867e-18	8.63867e-18
34	myeloid	DCs	mean	treatmentt6M	0.355732	0.0913377	3.89469	9.83249e-05	9.83249e-05
35	myeloid	classicalMono 2	mean	treatmentt6M	0.163429	0.118883	1.37471	0.169222	0.169222
36	myeloid	pDCs	mean	treatmentt6M	0.614141	0.0516829	11.8829	1.45285e-32	1.45285e-32
37	Bcells	Bcells 5	mean	treatmentt6M	-1.13429	0.0981719	-11.5542	7.03358e-31	7.03358e-31
38	other	progenitor cells	mean	treatmentt6M	0.268885	0.044401	6.05583	1.39695e-09	1.39695e-09
4	naiveT	naiveCD4 4	mean	treatmentt6M	0.122443	0.0554517	2.2081	0.0272374	0.0272374
5	memCD4	memCD4 1	mean	treatmentt6M	-0.0181566	0.0450906	-0.40267	0.687191	0.687191
6	memCD4	memCD4 2	mean	treatmentt6M	-0.0639858	0.0585541	-1.09276	0.274498	0.274498
7	memCD4	Treg	mean	treatmentt6M	-0.0718524	0.0475628	-1.51068	0.130869	0.130869
8	memCD4	memCD4 3	mean	treatmentt6M	-0.00962866	0.0742752	-0.129635	0.896855	0.896855
9	memCD4	memCD4 4	mean	treatmentt6M	-0.00687977	0.0375372	-0.183279	0.854579	0.854579

## Sheet: sccomp_model
fine_clusters	parameter	factor	c_lower	c_effect	c_upper	c_pH0	c_FDR	c_n_eff	c_R_k_hat	v_lower	v_effect	v_upper	v_pH0	v_FDR	v_n_eff	v_R_k_hat
Bcells 1	treatmentt6M	treatment	-3.40005	-2.96138	-2.47746	0	0	2485.79	1.00049
Bcells 2	treatmentt6M	treatment	-3.48424	-2.92425	-2.36876	0	0	1988.03	0.999812
Bcells 3	treatmentt6M	treatment	-2.75645	-2.24382	-1.74029	0	0	2423.99	1.0002
Bcells 4	treatmentt6M	treatment	-4.04953	-3.13601	-2.32986	0	0	2226.87	1.00014
Bcells 5	treatmentt6M	treatment	-2.69072	-2.19244	-1.70682	0	0	3302.69	0.999938
CD16p_Mono	treatmentt6M	treatment	0.833756	1.10115	1.36623	0	0	3907.08	1.00008
DCs	treatmentt6M	treatment	0.371701	0.653515	0.937452	0.001	0.000109375	5312.31	0.999814
MAIT	treatmentt6M	treatment	0.169914	0.377866	0.589569	0.04775	0.00469444	5195.9	1.0002
NK 1	treatmentt6M	treatment	-1.97824	-0.449109	0.892568	0.358	0.0716406	1343.1	0.999793
NK 2	treatmentt6M	treatment	0.619556	0.79711	0.971138	0	0	4690.1	0.999946
NK 3	treatmentt6M	treatment	0.559063	0.786834	1.01559	0	0	6471.1	0.999818
Treg	treatmentt6M	treatment	0.0361302	0.197237	0.353433	0.517	0.104121	4527.73	1.00001
classicalMono 1	treatmentt6M	treatment	0.423922	0.671044	0.929145	0	0	3471	1.00027
classicalMono 2	treatmentt6M	treatment	0.0117938	0.381633	0.754809	0.1585	0.0346019	5180.64	0.999774
gdT	treatmentt6M	treatment	0.429217	0.635295	0.839615	0	0	5250.3	1.00019
intermediateMono	treatmentt6M	treatment	0.476133	0.865993	1.25137	0.00075	5e-05	3940.33	1.00001
memCD4 1	treatmentt6M	treatment	0.128558	0.254682	0.393508	0.20675	0.0461121	3805.24	0.999833
memCD4 2	treatmentt6M	treatment	0.0616315	0.213801	0.364939	0.425	0.0919779	4169.18	0.999994
memCD4 3	treatmentt6M	treatment	0.0449943	0.270843	0.488501	0.25775	0.0531667	4829.51	0.999777
memCD4 4	treatmentt6M	treatment	0.0805147	0.276396	0.461149	0.19625	0.040375	5114.29	0.999906
memCD4 5	treatmentt6M	treatment	-0.1969	0.248905	0.677632	0.40975	0.0818864	4105.33	0.999774
memCD8 1	treatmentt6M	treatment	0.461961	0.654231	0.835861	0	0	4753.38	0.999752
memCD8 2	treatmentt6M	treatment	0.185857	0.337143	0.483226	0.035	0.00216176	4537.54	0.999827
naiveCD4 1	treatmentt6M	treatment	0.0518814	0.181427	0.304859	0.6185	0.11841	3383.9	0.999751
naiveCD4 2	treatmentt6M	treatment	0.0882324	0.23064	0.378319	0.3395	0.0624032	4282.13	0.999761
naiveCD4 3	treatmentt6M	treatment	-0.388783	0.0601656	0.515487	0.737	0.147941	5421.04	0.999842
naiveCD4 4	treatmentt6M	treatment	0.131509	0.444742	0.743868	0.05875	0.0095875	4215.31	1.00104
naiveCD8 1	treatmentt6M	treatment	0.162401	0.293889	0.431143	0.07775	0.0172935	3936.67	0.999779
naiveCD8 2	treatmentt6M	treatment	0.119856	0.285578	0.458488	0.15	0.0298365	4137.59	0.999906
naiveCD8 3	treatmentt6M	treatment	0.121067	0.473203	0.820927	0.06175	0.0120714	4506.73	0.999801
naiveCD8 4	treatmentt6M	treatment	-0.61114	-0.125506	0.324139	0.622	0.13202	4931.8	0.999893
pDCs	treatmentt6M	treatment	0.791457	1.02805	1.25421	0	0	4577.28	0.999789
plasmablasts	treatmentt6M	treatment	-0.788112	-0.452447	-0.112146	0.0665	0.0145455	4541.21	0.999763
platelets 1	treatmentt6M	treatment	0.165622	0.393897	0.63791	0.0485	0.007	5533.6	0.999866
platelets 2	treatmentt6M	treatment	0.12183	0.336266	0.553295	0.111	0.0211979	5499.45	0.999779
platelets 3	treatmentt6M	treatment	0.715727	0.944923	1.15668	0	0	6703.1	0.999886
progenitor cells	treatmentt6M	treatment	0.468788	0.75069	1.02405	0	0	5122.06	0.999786
stressed	treatmentt6M	treatment	0.0791163	0.378183	0.681578	0.117	0.02503	3435.68	1.00006
