# Supplementary material for: Transcriptomic profiling after B cell depletion reveals central and peripheral immune cell changes in multiple sclerosis
Source: J Clin Invest. 2025 Mar 11;135(11):e182790. doi: 10.1172/JCI182790 (PMC12126227; doi:10.1172/JCI182790)
Supplement: Supplemental data set 4 [file jci-135-182790-s089.xlsx]

## Sheet: curated_clusters.2
gene	avg_expr	logFC_treatmentt6M	p_treatmentt6M	fdr_treatmentt6M	shrunken_logFC
LINC01409	0.016172	0.0265385	0.766043	0.871875	0.0122953
LINC01128	0.0220419	-0.0757563	0.319711	0.523632	-0.0410882
LINC00115	0.00673834	-0.0452449	0.750274	0.861699	-0.0121166
NOC2L	0.122189	-0.00569264	0.865923	0.928814	-0.00435213
ISG15	0.108233	0.00131237	0.985828	0.992917	0.000712929
C1orf159	0.0129975	-0.120011	0.226723	0.423544	-0.0511064
TNFRSF4	0.00991285	0.0142008	0.903657	0.947514	0.00488006
SDF4	0.182654	0.0245169	0.38544	0.585402	0.0198853
B3GALT6	0.0123387	0.0138132	0.890827	0.940871	0.00565733
UBE2J2	0.130035	-0.0103485	0.757414	0.866784	-0.00794678
ACAP3	0.0202749	-0.0114187	0.884968	0.938696	-0.00588867
PUSL1	0.0235692	-0.0820409	0.387726	0.587583	-0.0361719
INTS11	0.150579	-0.0275487	0.351607	0.554863	-0.0223312
CPTP	0.0434848	-0.0165384	0.78249	0.882453	-0.0103522
DVL1	0.00619928	0.0870534	0.59244	0.756439	0.019234
AURKAIP1	0.247372	-0.0478114	0.103686	0.268147	-0.0409184
CCNL2	0.122847	-0.102987	0.0349049	0.138082	-0.0773976
MRPL20-AS1	0.0237789	-0.0906569	0.384566	0.5849	-0.0361842
MRPL20	0.267587	-0.0193399	0.571674	0.739393	-0.0149591
ATAD3B	0.0268635	-0.0879861	0.240238	0.439762	-0.048699
ATAD3A	0.0153634	-0.0390434	0.666079	0.807393	-0.017878
SSU72	0.41631	-0.0178855	0.597506	0.760138	-0.0138314
AL645728.1	0.017909	-0.0140951	0.869586	0.930739	-0.0067575
AL691432.2	0.0216825	0.19554	0.0105065	0.0667296	0.112864
MIB2	0.0799317	-0.033354	0.410819	0.606639	-0.0251213
CDK11B	0.0772364	-0.174784	1.92027e-05	0.00134568	-0.145548
SLC35E2B	0.0549549	-0.139683	0.0300474	0.127053	-0.0902795
CDK11A	0.140607	-0.0391859	0.434652	0.626774	-0.0272527
SLC35E2A	0.027732	-0.152828	0.0559935	0.185061	-0.0827612
NADK	0.0182085	-0.227836	0.00645375	0.0507645	-0.122307
GNB1	0.0737923	-0.0866317	0.0386269	0.146837	-0.0691166
PRKCZ	0.0261148	-0.0258106	0.7113	0.83776	-0.0146819
FAAP20	0.250457	0.0376878	0.14843	0.330057	0.0323888
SKI	0.0425264	0.0173092	0.772046	0.875652	0.0108533
MORN1	0.00694798	-0.064259	0.633354	0.784205	-0.018553
RER1	0.130844	-0.0706514	0.0990421	0.26168	-0.0548598
PEX10	0.0203049	-0.0659879	0.401501	0.598461	-0.034643
PLCH2	0.00545057	-0.279785	0.0778418	0.223608	-0.0659359
PANK4	0.0230302	-0.0801795	0.276238	0.480916	-0.044823
AL139246.5	0.067653	0.0562574	0.267781	0.47114	0.0395553
TNFRSF14-AS1	0.00607948	0.0568229	0.696994	0.828373	0.0146775
TNFRSF14	0.404211	0.0325191	0.0982492	0.260599	0.0291329
PRXL2B	0.013297	0.0142213	0.889117	0.940161	0.00574074
MMEL1	0.00595969	0.0443055	0.760081	0.868264	0.0115301
MEGF6	0.0284208	-0.0971812	0.168461	0.355003	-0.0568461
TPRG1L	0.0276721	-0.0825528	0.221944	0.418145	-0.0494641
WRAP73	0.0454015	-0.082031	0.119032	0.291501	-0.0580457
SMIM1	0.0160223	0.0195711	0.828327	0.908135	0.00895739
LRRC47	0.0825372	-0.0953562	0.0550904	0.183359	-0.0705309
CEP104	0.0419574	-0.240636	1.72644e-05	0.00130818	-0.176469
DFFB	0.0171004	-0.107365	0.213282	0.408699	-0.0527394
C1orf174	0.0446528	-0.0377282	0.474713	0.662221	-0.0255591
KCNAB2	0.137283	-0.140385	0.000831979	0.014283	-0.114976
RPL22	9.09341	0.00520797	0.870769	0.931317	0.00401199
ICMT	0.0170405	0.0793242	0.354028	0.55694	0.0387811
ACOT7	0.00613938	0.13305	0.362518	0.565457	0.0345822
AL031848.2	0.0126082	0.0911448	0.369998	0.571944	0.0374328
TNFRSF25	0.130364	0.0465603	0.244883	0.445007	0.0359356
PLEKHG5	0.00604953	-0.121913	0.402753	0.59988	-0.0317671
NOL9	0.0970621	-0.103141	0.0181708	0.0938923	-0.0818508
ZBTB48	0.0361774	-0.0832558	0.156283	0.339976	-0.0551204
KLHL21	0.0253062	0.127695	0.105957	0.272143	0.0689899
PHF13	0.00637896	-0.273454	0.0614982	0.196559	-0.0729715
THAP3	0.0280615	-0.0953752	0.155371	0.339107	-0.0579605
DNAJC11	0.0489054	-0.0186568	0.714372	0.839331	-0.0126918
CAMTA1	0.0881375	0.108478	0.00395318	0.0373825	0.0914582
VAMP3	0.0399509	-0.028502	0.612506	0.770467	-0.018561
PER3	0.0119793	-0.0177782	0.868755	0.930033	-0.00676561
PARK7	0.479381	-0.0145211	0.643459	0.791811	-0.0113284
RERE	0.116169	-0.12385	0.00239675	0.0278561	-0.102061
ENO1	0.584289	-0.0248475	0.343566	0.546793	-0.0204333
ENO1-AS1	0.00781648	-0.0156595	0.901351	0.946284	-0.00490531
GPR157	0.00814591	-0.116687	0.35335	0.556339	-0.0372211
H6PD	0.0243179	-0.0644328	0.378055	0.57859	-0.0359295
SLC25A33	0.0309964	-0.0452081	0.47836	0.664664	-0.0275675
TMEM201	0.00604953	-0.0892221	0.537551	0.713305	-0.023384
PIK3CD	0.206103	-0.0167922	0.639579	0.789449	-0.0128104
PIK3CD-AS2	0.00566021	-0.132155	0.388773	0.588329	-0.0320099
CLSTN1	0.0816687	0.0558403	0.196729	0.389196	0.0423413
CTNNBIP1	0.0223413	-0.0542241	0.471496	0.659512	-0.0293782
LZIC	0.083795	-0.136507	0.000457529	0.0097758	-0.114707
NMNAT1	0.0118894	-0.291947	0.0054431	0.0453258	-0.124298
UBE4B	0.0540565	0.0584943	0.22829	0.42509	0.0421743
KIF1B	0.00952352	-0.178269	0.138097	0.31781	-0.0612646
PGD	0.0790632	-0.0874037	0.0279996	0.121563	-0.0713003
CENPS	0.0115899	-0.189329	0.0758827	0.220192	-0.0760919
DFFA	0.0503429	-0.111543	0.0282086	0.122177	-0.0825286
PEX14	0.0383037	-0.0619808	0.278723	0.483714	-0.0409613
TARDBP	0.0810099	-0.128452	0.082835	0.233083	-0.073584
AL109811.2	0.00595969	-0.211549	0.154186	0.337675	-0.0544453
SRM	0.0742715	0.0144931	0.727698	0.84676	0.01061
EXOSC10	0.0819682	-0.173863	0.00581151	0.0475013	-0.116128
MTOR	0.0468989	-0.0945256	0.13963	0.31978	-0.0595025
UBIAD1	0.0879279	-0.171426	0.000596175	0.0114666	-0.131411
FBXO2	0.00575005	0.0340128	0.817416	0.902781	0.00865783
FBXO44	0.0698392	-0.0411823	0.329717	0.533496	-0.0308928
FBXO6	0.0106616	0.0807727	0.452332	0.642548	0.0310556
MAD2L2	0.0630409	0.0228596	0.606139	0.76611	0.016495
AGTRAP	0.0893654	0.0392056	0.418134	0.612629	0.0277167
MTHFR	0.0233296	-0.320659	0.000271899	0.00718864	-0.168372
CLCN6	0.0120392	-0.216795	0.0512244	0.175492	-0.0835356
AL021155.5	0.0107514	-0.256158	0.244771	0.444897	-0.0350966
KIAA2013	0.00769668	-0.113453	0.37842	0.57887	-0.0350248
MFN2	0.0233596	-0.0773284	0.296866	0.501328	-0.0429251
MIIP	0.0589081	-0.01737	0.706112	0.834437	-0.0123102
TNFRSF1B	0.0701986	-0.0271503	0.715203	0.839683	-0.0147171
VPS13D	0.0859513	-0.096945	0.0591951	0.191621	-0.0704956
DHRS3	0.100566	0.27247	2.42007e-09	3.28736e-06	0.220866
PRDM2	0.129406	-0.0621976	0.235181	0.434423	-0.0432614
EFHD2	0.0224312	-0.0686141	0.366834	0.569158	-0.0371226
CASP9	0.00518104	0.0477927	0.758629	0.867727	0.0112566
DNAJC16	0.0239885	-0.212339	0.00873783	0.0602616	-0.116934
AGMAT	0.0353089	-0.0651513	0.278736	0.483714	-0.0418378
DDI2	0.026594	-0.117705	0.0972024	0.258643	-0.0694548
PLEKHM2	0.0129676	-0.0847947	0.394275	0.592366	-0.0355852
UQCRHL	0.038723	0.0323028	0.70186	0.831289	0.0157704
AL450998.2	0.109311	0.226466	0.000689074	0.0126489	0.147844
SPEN	0.102692	-0.158121	0.00337333	0.0342512	-0.115896
ZBTB17	0.023719	-0.183309	0.0117117	0.0714877	-0.109929
ARHGEF19	0.0144051	-0.0664671	0.477247	0.664137	-0.0296413
FBXO42	0.0457908	-0.0610049	0.252085	0.453244	-0.0419963
SZRD1	0.125513	-0.0609199	0.0566377	0.18649	-0.0521076
NECAP2	0.261717	0.0234877	0.366547	0.568876	0.0192543
NBPF1	0.043934	-0.163436	0.0166199	0.0890136	-0.102316
CROCC	0.0331227	-0.0999596	0.124434	0.299671	-0.0624078
BX284668.5	0.0244976	-0.0665232	0.357638	0.560573	-0.0374538
BX284668.6	0.00580995	-0.143401	0.469461	0.657898	-0.0232716
ATP13A2	0.0187775	-0.0604086	0.461945	0.651012	-0.0304643
SDHB	0.116379	-0.0806057	0.0141103	0.0800737	-0.0698861
PADI4	0.0156929	0.0938856	0.297959	0.502179	0.0438446
RCC2	0.0133269	-0.140267	0.154942	0.338596	-0.0606559
IFFO2	0.00868497	-0.0626398	0.602463	0.763494	-0.0209631
UBR4	0.0875985	-0.0897615	0.104279	0.269234	-0.0621259
EMC1	0.031775	-0.153476	0.016067	0.0870657	-0.1007
MRTO4	0.0749304	0.0233171	0.57128	0.739393	0.0172584
AKR7A2	0.124794	0.0488768	0.264312	0.467418	0.0365211
CAPZB	0.747058	-0.0474018	0.112576	0.282028	-0.0403394
MICOS10	0.287652	0.0206854	0.671656	0.811433	0.0143565
NBL1	0.00949358	-0.0611849	0.594956	0.758403	-0.0216139
HTR6	0.00592974	-0.0424314	0.769371	0.873824	-0.0110807
TMCO4	0.020814	0.0467761	0.55025	0.723544	0.0244684
OTUD3	0.0189273	-0.21473	0.0107348	0.0677045	-0.113938
UBXN10-AS1	0.0116498	0.162666	0.145753	0.327716	0.0610586
MUL1	0.0320745	0.112262	0.0708628	0.212902	0.0731344
PINK1	0.0128478	-0.205832	0.0382932	0.146236	-0.0907094
DDOST	0.284268	0.00779147	0.752834	0.863695	0.00614753
HP1BP3	0.593274	-0.0985646	3.25945e-05	0.00185447	-0.0918555
EIF4G3	0.0174298	-0.268629	0.00230233	0.0272246	-0.138771
ECE1	0.0747207	-0.0528056	0.209157	0.403903	-0.040352
NBPF3	0.0181786	-0.190179	0.0247984	0.112849	-0.0991321
USP48	0.114222	-0.131663	0.00437957	0.0399939	-0.10336
LINC00339	0.0425264	-0.0822989	0.131961	0.310402	-0.0569734
CDC42	0.67075	-0.0279237	0.466072	0.655553	-0.0212524
ZBTB40	0.0443832	-0.169261	0.0242212	0.11118	-0.097993
KDM1A	0.0328532	-0.132103	0.0363304	0.141289	-0.0862544
LUZP1	0.0286305	-0.0272777	0.688945	0.823168	-0.015779
HNRNPR	0.348567	-0.0857648	0.00470082	0.0414978	-0.0761988
TCEA3	0.170465	-0.0311918	0.378658	0.579071	-0.0244065
ID3	0.0592675	-0.22861	0.165284	0.350603	-0.0503303
MDS2	0.122578	0.10917	0.000977319	0.0158097	0.0956078
RPL11	28.718	0.0347843	0.198033	0.390638	0.0293759
ELOA-AS1	0.0128478	-0.0244798	0.806909	0.896684	-0.010085
ELOA	0.0307867	0.00269076	0.966822	0.983382	0.00160434
PITHD1	0.158725	-0.0474704	0.224099	0.420456	-0.0370366
LYPLA2	0.113234	-0.0914348	0.101104	0.264619	-0.0630137
GALE	0.0111108	0.241438	0.0226947	0.107212	0.0998112
HMGCL	0.0281812	-0.0658007	0.323578	0.527343	-0.039396
FUCA1	0.0108113	-0.277609	0.0386854	0.146991	-0.0842047
PNRC2	0.2831	0.0296833	0.297031	0.501372	0.0243992
SRSF10	0.389177	0.0353582	0.382153	0.582851	0.026728
STPG1	0.00886466	-0.131482	0.274279	0.478828	-0.0445853
NIPAL3	0.131323	-0.12138	0.0245055	0.112032	-0.0873316
RCAN3	0.631458	-0.0281119	0.387739	0.587583	-0.0223421
NCMAP-DT	0.0238687	-0.102028	0.429365	0.622781	-0.0313386
SRRM1	0.655356	-0.0571859	0.056869	0.186818	-0.0495421
RUNX3	0.0652272	0.00823241	0.854545	0.92203	0.0058628
SYF2	0.414872	0.0444075	0.0947209	0.254407	0.0387241
RSRP1	0.532209	-0.0471274	0.22252	0.418796	-0.0368922
TMEM50A	0.281992	0.0126642	0.687661	0.822218	0.00984756
MACO1	0.0682819	-0.148577	0.000602575	0.0115692	-0.120513
LDLRAP1	0.39307	-0.157779	0.0245566	0.112124	-0.0962639
MAN1C1	0.0211434	-0.140095	0.133191	0.311791	-0.0644174
SELENON	0.012728	-0.0590896	0.554895	0.726862	-0.024493
MTFR1L	0.0477374	-0.00726823	0.887274	0.939403	-0.00491265
STMN1	0.168578	-0.0813532	0.300502	0.504842	-0.0430576
PAFAH2	0.0147944	-0.120226	0.195823	0.388322	-0.0550249
PDIK1L	0.0229703	-0.112058	0.135338	0.314658	-0.0628312
ZNF593	0.0345003	-0.236468	0.0165636	0.0889312	-0.106374
CEP85	0.0113504	0.0185382	0.861431	0.926115	0.00715921
SH3BGRL3	1.75838	0.011147	0.711406	0.83776	0.00870349
UBXN11	0.0586086	-0.133496	0.00463909	0.0412882	-0.103894
CD52	3.19427	0.000116575	0.997466	0.998477	8.76029e-05
DHDDS	0.0217124	0.00746764	0.921537	0.957028	0.00397726
HMGN2	0.978647	0.0239311	0.373884	0.575639	0.0195385
RPS6KA1	0.0900542	-0.0799678	0.055661	0.184411	-0.063449
ARID1A	0.105118	-0.111346	0.0297277	0.126439	-0.0820189
PIGV	0.0127579	-0.197998	0.0472685	0.166999	-0.0865106
ZDHHC18	0.0100925	-0.137639	0.220531	0.416761	-0.0509555
GPN2	0.0291995	0.12476	0.0560287	0.185121	0.0790411
GPATCH3	0.0401605	0.0333553	0.593347	0.757043	0.0204881
NUDC	0.221557	-0.0739024	0.0222254	0.105756	-0.064014
KDF1	0.0131772	-0.0639758	0.511187	0.691445	-0.0273365
SLC9A1	0.0205145	-0.211687	0.00745434	0.0550709	-0.119167
WDTC1	0.030607	0.0505992	0.42925	0.622781	0.0308728
TMEM222	0.0739421	0.0529699	0.276433	0.481102	0.0379093
SYTL1	0.275793	0.0112745	0.75306	0.863695	0.00855448
MAP3K6	0.0217424	-0.0571426	0.454279	0.64413	-0.0306444
WASF2	0.394957	-0.0420836	0.0835993	0.234333	-0.0372666
BX293535.1	0.0114103	-0.142087	0.184518	0.373877	-0.0558588
AHDC1	0.0158126	-0.33176	0.00028527	0.00739554	-0.168005
FGR	0.00527088	-0.431213	0.0113481	0.0701774	-0.0935422
IFI6	0.155551	-0.00548103	0.916581	0.954985	-0.0036698
FAM76A	0.0321045	-0.0536259	0.396545	0.594756	-0.0330437
STX12	0.0703782	-0.10359	0.0243269	0.111403	-0.0802666
PPP1R8	0.0263844	0.0188184	0.785292	0.884208	0.0107593
THEMIS2	0.0658561	0.0270263	0.629646	0.781934	0.0176245
RPA2	0.143901	-0.209942	0.0222927	0.106016	-0.101349
XKR8	0.0261448	-0.0541439	0.435813	0.627864	-0.0312336
EYA3	0.0221617	-0.194327	0.0157791	0.0862443	-0.106776
DNAJC8	0.267497	-0.0711771	0.0124211	0.0737194	-0.0636512
ATP5IF1	0.553203	0.026976	0.434593	0.626771	0.0210882
AL353622.1	0.00613938	-0.0595643	0.682961	0.818825	-0.0154023
SESN2	0.00595969	0.0444069	0.787623	0.885442	0.00959269
MED18	0.00793627	-0.35423	0.00580705	0.0475013	-0.117289
PHACTR4	0.0683418	-0.175948	7.3144e-05	0.00299946	-0.142215
RCC1	0.0252763	0.251894	0.000445582	0.00955058	0.156631
SNHG3	0.172771	0.063304	0.505913	0.687934	0.0277046
TRNAU1AP	0.0721452	-0.0597481	0.151031	0.333725	-0.0463132
SNHG12	0.154263	-0.110531	0.015908	0.0865228	-0.0861789
TAF12	0.0724746	-0.0813581	0.12538	0.300847	-0.0572404
LINC01715	0.00790632	-0.00293099	0.981784	0.99164	-0.000899128
GMEB1	0.0409991	0.0157616	0.780881	0.881443	0.0101717
YTHDF2	0.175017	-0.105468	0.0206083	0.101311	-0.082209
EPB41	0.535713	-0.0997588	0.0233903	0.109218	-0.0787058
SRSF4	0.217244	-0.0720797	0.0818897	0.231082	-0.0568933
MECR	0.0239286	-0.0159365	0.824837	0.906779	-0.00883747
MATN1-AS1	0.019646	0.0430782	0.591793	0.755967	0.0220215
LAPTM5	2.08963	0.00998187	0.802466	0.894676	0.00737566
PUM1	0.151208	-0.082291	0.0715102	0.213842	-0.062824
SNRNP40	0.113324	-0.097	0.0172785	0.0912229	-0.0789456
ZCCHC17	0.06939	-0.0697705	0.108723	0.276115	-0.0537405
PEF1	0.0708574	-0.108995	0.00935069	0.0627111	-0.0883058
PTP4A2	0.234973	-0.0416773	0.0795163	0.22668	-0.0370629
KHDRBS1	0.354197	-0.13358	8.59172e-11	3.78464e-07	-0.126918
TMEM39B	0.0370759	0.010615	0.884061	0.938508	0.00583478
KPNA6	0.0555239	-0.0486671	0.311484	0.515285	-0.0348649
TXLNA	0.0215028	-0.254205	0.00216563	0.0263438	-0.139031
CCDC28B	0.0232398	-0.178774	0.016662	0.0891513	-0.104533
TMEM234	0.0176095	-0.0147486	0.890537	0.940871	-0.00563707
EIF3I	0.317391	-0.0117584	0.699433	0.829769	-0.00917572
LCK	0.907041	-0.0486381	0.440288	0.632048	-0.0299484
HDAC1	0.286754	-0.137277	0.00362081	0.0355237	-0.106964
MARCKSL1	0.319188	-0.0268374	0.799176	0.89273	-0.0104494
BSDC1	0.122219	0.0475838	0.212773	0.4083	0.0374347
ZBTB8OS	0.116409	-0.0527248	0.135532	0.314706	-0.0430263
RBBP4	0.243149	-0.0197899	0.571547	0.739393	-0.0152416
SYNC	0.0592375	-0.122696	0.225988	0.422707	-0.0511006
YARS	0.0759786	-0.0464004	0.297349	0.501722	-0.034314
S100PBP	0.0480369	-0.0647056	0.302867	0.506972	-0.0403659
AK2	0.0937378	-0.07451	0.158088	0.341946	-0.0522461
AZIN2	0.0101824	-0.152388	0.17147	0.358409	-0.0572532
TRIM62	0.0186278	-0.0358569	0.662633	0.804832	-0.0179353
ZNF362	0.0396514	-0.00415836	0.947274	0.972225	-0.00252396
PHC2	0.00829565	-0.107085	0.389553	0.588851	-0.0345507
SMIM12	0.077446	0.00233725	0.95789	0.97851	0.00167054
DLGAP3	0.0135965	0.0598009	0.533324	0.709987	0.0259123
TMEM35B	0.0906232	-0.203224	0.12929	0.306367	-0.0606202
ZMYM6	0.0306969	-0.152902	0.0676413	0.207731	-0.0792299
ZMYM1	0.0309065	-0.080654	0.214456	0.410036	-0.0496998
SFPQ	0.296247	-0.118845	0.0206046	0.101311	-0.0878734
ZMYM4	0.0350094	-0.259996	3.49235e-05	0.00194622	-0.178487
KIAA0319L	0.0609446	-0.0413977	0.368797	0.571118	-0.0299897
NCDN	0.0281214	0.000175977	0.997905	0.998824	0.000102516
AC004865.2	0.0229703	-0.164523	0.0293739	0.125614	-0.0945439
PSMB2	0.10422	-0.126651	0.0309305	0.129264	-0.086706
C1orf216	0.00595969	-0.496212	0.000906857	0.0150685	-0.135886
AGO4	0.00892456	-0.0959308	0.437283	0.629482	-0.0311998
AGO1	0.0244677	-0.05332	0.518489	0.698183	-0.0266882
AGO3	0.0946962	-0.153949	0.00187291	0.0241599	-0.117903
ADPRHL2	0.0446827	0.151043	0.0676506	0.207731	0.0791399
TRAPPC3	0.115031	-0.0895671	0.0542434	0.181709	-0.068224
MAP7D1	0.120272	-0.0477114	0.250455	0.451584	-0.0363763
THRAP3	0.292953	-0.126606	0.0184574	0.0947458	-0.091624
STK40	0.0153335	0.256835	0.00554458	0.0458895	0.125251
LSM10	0.0915816	-0.0523473	0.502006	0.684764	-0.0275338
MRPS15	0.164116	0.0158947	0.565715	0.735538	0.0126453
LINC01137	0.0126381	0.0461798	0.64469	0.792786	0.0190819
ZC3H12A	0.0426163	0.300887	0.0132925	0.0770812	0.10597
MEAF6	0.215238	-0.0591925	0.0778334	0.223608	-0.0496991
SNIP1	0.0611243	0.0894191	0.273779	0.478257	0.0458685
GNL2	0.0486359	-0.161832	0.00195075	0.0247823	-0.120877
C1orf109	0.0246773	-0.0411907	0.56366	0.733919	-0.0231613
YRDC	0.0223713	-0.0435978	0.561319	0.7321	-0.0235874
C1orf122	0.0452817	0.0267372	0.612894	0.770467	0.0179636
MTF1	0.0273127	-0.183984	0.0077177	0.0561367	-0.115202
INPP5B	0.0259052	-0.225942	0.00135818	0.0198503	-0.141317
SF3A3	0.161061	-0.184403	6.88605e-06	0.000733635	-0.153665
FHL3	0.0177892	0.0875656	0.292331	0.497067	0.04415
UTP11	0.0221018	-0.192077	0.0430756	0.157983	-0.0886688
RRAGC	0.021383	-0.190434	0.0144401	0.0813062	-0.107811
AL139260.1	0.00652871	-0.0776307	0.589872	0.7544	-0.0204623
MYCBP	0.0354587	-0.162895	0.0798752	0.227325	-0.0759374
AKIRIN1	0.158815	-0.141463	0.00013465	0.00444809	-0.120864
NDUFS5	0.680543	0.0381625	0.0157251	0.0862443	0.0363105
MACF1	0.215028	-0.113582	0.0793747	0.226514	-0.0718703
PABPC4	0.256746	-0.0641274	0.0505009	0.174074	-0.0546647
HPCAL4	0.0129376	-0.242796	0.0158599	0.086449	-0.106945
PPIE	0.104459	-0.106429	0.0438327	0.159431	-0.0767677
TRIT1	0.0193465	-0.267802	0.00103381	0.0164245	-0.149344
CAP1	0.44509	-0.142477	0.00395943	0.0373825	-0.108738
PPT1	0.171753	-0.110653	0.0033048	0.0339766	-0.0933491
RLF	0.0846336	-0.0306727	0.572684	0.740082	-0.0203643
AL050341.2	0.0253961	-0.0433928	0.540944	0.716184	-0.0245145
ZMPSTE24	0.0368063	-0.0535797	0.364666	0.566974	-0.0344818
SMAP2	0.198646	-0.100427	0.00567648	0.0466967	-0.08539
ZFP69B	0.00670839	0.0117415	0.93279	0.963741	0.00323221
EXO5	0.00871492	-0.197308	0.107988	0.27534	-0.0663154
ZNF684	0.00661855	0.0214861	0.878239	0.935409	0.00585671
NFYC-AS1	0.0116199	0.220089	0.0414128	0.153963	0.0881999
NFYC	0.089605	-0.129435	0.000586899	0.0113442	-0.109785
CITED4	0.0378246	0.0673068	0.24621	0.446821	0.0442914
CTPS1	0.0287802	0.0323199	0.630544	0.782408	0.0189102
SCMH1	0.0196161	-0.0845967	0.297026	0.501372	-0.0435805
HIVEP3	0.0179989	-0.0791146	0.345884	0.549142	-0.0393965
FOXJ3	0.0892157	-0.0778172	0.158158	0.341983	-0.0533497
PPCS	0.193046	-0.0308274	0.227902	0.424866	-0.0260064
CCDC30	0.00760684	-0.128125	0.320169	0.52422	-0.0396328
PPIH	0.153934	0.0448324	0.116465	0.287675	0.0384014
YBX1	1.36746	0.0128618	0.543887	0.718592	0.0103363
P3H1	0.0282711	-0.129387	0.0535614	0.180537	-0.0805662
C1orf50	0.0378845	0.0624028	0.278328	0.483316	0.0411053
SVBP	0.104669	-0.0044103	0.899696	0.945441	-0.0033481
ERMAP	0.00766674	-0.113326	0.391537	0.590491	-0.03376
ZNF691	0.0107215	-0.277189	0.0113932	0.0702267	-0.111308
SLC2A1	0.0271031	0.0458187	0.54199	0.717045	0.0247872
EBNA1BP2	0.0652272	-0.0214249	0.627915	0.781148	-0.0154577
ELOVL1	0.0530083	-0.114191	0.0990421	0.26168	-0.0686086
MED8	0.0438441	-0.12242	0.0580997	0.189405	-0.0780619
SZT2	0.0359977	-0.14213	0.0236305	0.109553	-0.0936951
HYI	0.0438441	-0.0470478	0.385376	0.585398	-0.031672
KDM4A	0.0177293	-0.152237	0.081696	0.230775	-0.0754043
KDM4A-AS1	0.00709772	0.112063	0.406812	0.603469	0.0324254
ST3GAL3	0.0269833	0.029906	0.661281	0.803971	0.0172941
IPO13	0.0153035	-0.353707	0.000114165	0.00404634	-0.17967
DPH2	0.0366865	-0.091291	0.116988	0.288541	-0.0611844
ATP6V0B	0.13285	-0.0905529	0.287584	0.492697	-0.0447014
DMAP1	0.0854422	-0.0950843	0.0131692	0.0766931	-0.079108
ERI3	0.0866102	-0.0168617	0.657243	0.801444	-0.0126863
RNF220	0.0426163	-0.0791798	0.14446	0.32586	-0.0548827
ARMH1	0.200473	0.0667285	0.0326193	0.133061	0.0579423
RPS8	28.4285	0.0338458	0.105441	0.271395	0.0301204
PLK3	0.106196	0.137446	0.0125384	0.0742129	0.0986283
EIF2B3	0.0523794	-0.0732581	0.137578	0.317064	-0.0532497
HECTD3	0.0301878	-0.00971596	0.881106	0.937345	-0.00578095
UROD	0.0810997	0.00181714	0.963062	0.981671	0.00134493
MUTYH	0.0666647	-0.0160208	0.711998	0.838094	-0.0115859
TOE1	0.0428858	-0.0113434	0.88745	0.939403	-0.00577521
TESK2	0.016741	0.0613014	0.483041	0.668603	0.0291875
CCDC163	0.0140158	-0.16928	0.0755858	0.2198	-0.0770635
PRDX1	0.24255	-0.159468	0.0378349	0.145078	-0.0900194
AKR1A1	0.139049	0.00593279	0.873599	0.933104	0.00444856
NASP	0.133449	-0.214337	0.00998832	0.0651264	-0.11504
GPBP1L1	0.100626	-0.0810645	0.0411048	0.153198	-0.0658014
TMEM69	0.0445929	-0.158256	0.0099904	0.0651264	-0.10688
IPP	0.0237789	-0.207583	0.0051327	0.0435758	-0.123664
POMGNT1	0.0200952	-0.142303	0.0715616	0.213878	-0.0775304
LRRC41	0.0539966	-0.132482	0.0426045	0.156997	-0.0843046
UQCRH	0.800994	0.0356757	0.220435	0.416689	0.0296756
NSUN4	0.0218322	-0.147996	0.053846	0.180879	-0.0830501
MKNK1	0.0318649	0.0140248	0.824242	0.906418	0.00850126
MOB3C	0.00982301	-0.214802	0.0581645	0.189416	-0.0806591
ATPAF1	0.0603157	-0.167162	0.000254491	0.00691389	-0.133245
EFCAB14	0.118834	-0.114962	0.00545247	0.0453368	-0.0939178
CMPK1	0.381959	-0.0368043	0.214259	0.409962	-0.0305725
SPATA6	0.00853523	-0.279638	0.0703177	0.212345	-0.0686842
BEND5	0.0235393	-0.121532	0.103342	0.267769	-0.0688778
FAF1	0.0446228	-0.147549	0.00583227	0.0476178	-0.108169
CDKN2C	0.00784643	-0.00615606	0.960974	0.980612	-0.0019383
RNF11	0.0792729	-0.0255379	0.52145	0.700705	-0.0191485
EPS15	0.0789135	-0.192248	0.000309579	0.0077597	-0.143315
OSBPL9	0.10383	-0.104313	0.0126381	0.0746001	-0.0843824
NRDC	0.154922	-0.101701	0.00613062	0.0492253	-0.0859079
TXNDC12	0.124315	-0.0397006	0.288302	0.493382	-0.0310355
KTI12	0.020215	0.0365319	0.651876	0.798099	0.0185147
BTF3L4	0.1212	-0.0817837	0.0110662	0.0689542	-0.0713789
ZFYVE9	0.0186877	-0.0986628	0.289033	0.494089	-0.0447046
CC2D1B	0.0356982	-0.0939433	0.115981	0.287033	-0.0620193
PRPF38A	0.110359	-0.207539	0.000101533	0.0037402	-0.155114
TUT4	0.283669	-0.0641593	0.228414	0.425184	-0.0443024
GPX7	0.0558234	-0.0851167	0.162236	0.347052	-0.0550819
SHISAL2A	0.139798	-0.0482708	0.111287	0.280072	-0.0409853
ZYG11B	0.0424965	-0.170097	0.00235264	0.0275514	-0.122625
ECHDC2	0.103201	-0.0719846	0.0700089	0.212144	-0.0578209
SCP2	0.17334	-0.15129	0.000757711	0.0134984	-0.120998
CPT2	0.0291096	-0.122991	0.0634898	0.19981	-0.0769392
CZIB	0.0697793	-0.157718	0.00650168	0.05094	-0.110696
MAGOH	0.217005	-0.0214119	0.374342	0.575775	-0.0176146
NDC1	0.0166811	-0.307161	0.0005006	0.0101307	-0.160351
YIPF1	0.0223114	-0.168382	0.0245821	0.112194	-0.0976733
HSPB11	0.0944266	-0.0454143	0.217834	0.414135	-0.0360415
LRRC42	0.0123986	0.0128809	0.897467	0.944213	0.0053134
TMEM59	0.394717	-0.0455839	0.123256	0.297914	-0.03874
TCEANC2	0.0239286	-0.225376	0.00243906	0.0281273	-0.13487
MRPL37	0.0889162	-0.0424857	0.255759	0.457278	-0.0333779
SSBP3	0.046809	0.0384645	0.523517	0.70196	0.0242113
TTC4	0.0303076	-0.117719	0.0658996	0.204726	-0.0753437
TTC22	0.010392	-0.0821589	0.452512	0.64272	-0.0309617
USP24	0.0386032	-0.13926	0.0789391	0.225626	-0.0754818
OMA1	0.0540864	-0.297873	0.000136555	0.00448322	-0.174435
MYSM1	0.0626217	-0.114914	0.0336907	0.135583	-0.0821952
JUN	1.69126	0.0660624	0.749745	0.86162	0.0099441
FGGY	0.0119793	-0.234348	0.0252212	0.113422	-0.0980506
HOOK1	0.0466293	-0.274872	7.45978e-06	0.000759421	-0.192141
NFIA	0.0204846	-0.0490902	0.546666	0.720736	-0.0248423
TM2D1	0.0946662	-0.124309	0.0101764	0.0655393	-0.0951478
PATJ	0.0646581	-0.110182	0.0462643	0.164746	-0.0775136
USP1	0.10422	-0.137373	0.00338932	0.034294	-0.107359
DOCK7	0.010961	-0.0929602	0.405991	0.602966	-0.0341833
ATG4C	0.0274625	-0.133182	0.0498479	0.172524	-0.0822748
ALG6	0.0395017	-0.179723	0.00166456	0.0225265	-0.128299
ITGB3BP	0.0486658	-0.162814	0.00186401	0.0241146	-0.121538
EFCAB7	0.0206942	-0.169392	0.0320523	0.132036	-0.0935987
PGM1	0.0559732	-0.00124222	0.979397	0.990207	-0.000861598
CACHD1	0.00886466	-0.0867351	0.485075	0.670735	-0.0279498
JAK1	0.859663	-0.0783862	0.0151706	0.0842407	-0.0681897
LEPROT	0.0604055	-0.0433238	0.344635	0.548221	-0.0315204
PDE4B	0.100207	0.202325	0.0171133	0.0907562	0.105892
MIER1	0.213351	0.0188211	0.605683	0.765699	0.0143381
SLC35D1	0.0171603	-0.024968	0.773189	0.876104	-0.0118854
SERBP1	0.561379	-0.105197	2.14737e-06	0.000354338	-0.0989273
GADD45A	0.0212333	0.170511	0.351271	0.554706	0.03159
LRRC7	0.00598964	-0.419247	0.0089126	0.0609523	-0.100253
LRRC40	0.0279417	-0.0933967	0.199359	0.391548	-0.0531416
SRSF11	0.581474	-0.0719886	0.0952437	0.255181	-0.0558025
ANKRD13C	0.0687311	-0.0131591	0.829189	0.908464	-0.00814427
HHLA3	0.0227307	0.00676109	0.927546	0.960681	0.00365589
CTH	0.00554042	-0.0636681	0.671946	0.811433	-0.0157672
ZRANB2	0.402863	-0.0746716	0.113586	0.283365	-0.0556246
FPGT	0.0129376	-0.101754	0.302831	0.506972	-0.0433052
CRYZ	0.0303375	-0.278509	0.00479982	0.0419965	-0.127178
TYW3	0.0741817	-0.151879	0.00219202	0.0264135	-0.116146
ACADM	0.0651972	-0.277731	0.000204375	0.00591451	-0.167995
RABGGTB	0.102902	-0.022013	0.567723	0.736651	-0.0165963
ST6GALNAC3	0.00566021	-0.12321	0.424502	0.618469	-0.0295448
PIGK	0.049115	-0.192524	0.000170978	0.00524864	-0.146489
AK5	0.150759	-0.0559608	0.272588	0.47666	-0.0392375
AC118549.1	0.104459	-0.111782	0.0213713	0.103587	-0.0847598
USP33	0.123416	-0.0631172	0.197151	0.389534	-0.0455623
MIGA1	0.0558534	0.000965109	0.985846	0.992917	0.000634216
FUBP1	0.131443	-0.0722591	0.124772	0.299978	-0.0537517
DNAJB4	0.0201252	-0.138399	0.0865406	0.23948	-0.0736732
IFI44L	0.0221018	0.233053	0.165995	0.351357	0.0496832
IFI44	0.0235093	-0.13216	0.274333	0.478828	-0.0445193
LINC01725	0.0124584	-0.0346339	0.731842	0.849684	-0.0141456
AL359504.2	0.00580995	0.10023	0.502026	0.684764	0.0251496
PRKACB	0.223174	-0.1559	0.00187331	0.0241599	-0.118726
RPF1	0.100416	0.0262821	0.468494	0.657474	0.0202648
GNG5	0.290438	-0.00485997	0.927254	0.960579	-0.00322803
CTBS	0.117756	-0.0472974	0.349777	0.553199	-0.0330131
SSX2IP	0.0091342	-0.107773	0.374433	0.575775	-0.035937
SYDE2	0.0134767	-0.223608	0.073283	0.216792	-0.0740284
C1orf52	0.120841	0.0264904	0.64255	0.791318	0.0171016
BCL10	0.0757689	0.0570235	0.420181	0.614385	0.0324997
ZNHIT6	0.0593274	-0.127576	0.0249717	0.11307	-0.0891726
ODF2L	0.128029	-0.0744879	0.0302668	0.127782	-0.0633115
SH3GLB1	0.0966129	-0.0881639	0.0674283	0.207666	-0.0658618
SELENOF	0.312599	-0.0589163	0.0358878	0.140235	-0.052144
HS2ST1	0.0384834	-0.115741	0.0440889	0.159784	-0.0797388
LMO4	0.0181786	-0.0943238	0.267449	0.470819	-0.046692
PKN2	0.118685	-0.0715032	0.353262	0.556282	-0.0383165
GTF2B	0.134467	0.0379751	0.542465	0.717323	0.0234061
KYAT3	0.0533976	-0.10175	0.0359636	0.140279	-0.0766501
RBMXL1	0.0382438	-0.0142147	0.83214	0.909698	-0.00828743
GBP3	0.0279716	-0.104642	0.124073	0.299095	-0.0633329
GBP1	0.0704681	-0.238735	0.00217238	0.0263474	-0.137775
GBP2	0.141146	-0.117443	0.0153204	0.084899	-0.089495
GBP4	0.100895	-0.105955	0.0816558	0.230726	-0.0697375
AC099063.4	0.0106915	-0.230754	0.0745008	0.218338	-0.0728429
GBP5	0.0938277	-0.207608	0.00209831	0.0258595	-0.133575
LRRC8B	0.0215028	0.0298209	0.795837	0.890476	0.0104791
LRRC8C-DT	0.0337816	0.0505951	0.414019	0.60931	0.0315471
LRRC8C	0.0607349	-0.141583	0.0242115	0.11118	-0.0932866
LRRC8D	0.0427361	-0.153841	0.00519761	0.044026	-0.111247
ZNF326	0.0855021	0.0899005	0.297015	0.501372	0.0438424
ZNF644	0.14468	-0.0600508	0.407393	0.60381	-0.0336363
CDC7	0.00742715	-0.0910548	0.488011	0.673595	-0.0272985
TGFBR3	0.0191668	-0.0801128	0.337189	0.539889	-0.0401152
BTBD8	0.0132371	-0.262817	0.0111535	0.0694187	-0.112689
GLMN	0.0405798	-0.161161	0.0311251	0.129642	-0.0932827
RPAP2	0.0958941	-0.173098	0.000710123	0.0129429	-0.131198
RPL5	13.5505	-0.0459583	0.218424	0.41475	-0.0363427
DIPK1A	0.026025	-0.0333691	0.696326	0.828029	-0.0161009
MTF2	0.0934982	-0.061587	0.139011	0.319145	-0.0478528
TMED5	0.0701387	-0.189588	4.09291e-05	0.00217633	-0.151114
CCDC18	0.0253362	-0.201321	0.00600767	0.0486099	-0.120892
CCDC18-AS1	0.241053	-0.055637	0.181037	0.370077	-0.0428807
DR1	0.108203	-0.0718673	0.130445	0.308205	-0.0531826
DNTTIP2	0.188254	-0.0378753	0.481468	0.667318	-0.0254093
GCLM	0.0279117	-0.195989	0.00977655	0.064428	-0.113905
ABCD3	0.0385733	-0.200408	0.000567462	0.0111182	-0.142467
CNN3	0.0145548	-0.0612662	0.510053	0.691115	-0.0274371
ALG14	0.0122488	-0.190454	0.0629557	0.198878	-0.0804421
RWDD3	0.113833	0.0552779	0.0943074	0.253862	0.0463444
PTBP2	0.0268336	-0.107729	0.18256	0.371569	-0.0563457
DPYD	0.243	-0.080262	0.131249	0.309322	-0.0563506
AGL	0.0517205	-0.133607	0.00910484	0.0616847	-0.0997145
SLC35A3	0.0313258	-0.0708472	0.431745	0.624717	-0.0328421
MFSD14A	0.110389	0.0434457	0.501332	0.684419	0.0262366
SASS6	0.0204247	-0.114982	0.157614	0.341509	-0.0599943
TRMT13	0.0391423	-0.12305	0.0339072	0.136224	-0.0846963
DBT	0.0135965	-0.178598	0.0718086	0.214262	-0.077947
RTCA-AS1	0.0125782	-0.219681	0.0309354	0.129264	-0.0945813
RTCA	0.0620526	-0.123061	0.00654926	0.0512031	-0.09716
CDC14A	0.166392	-0.0583834	0.236523	0.436262	-0.0417577
EXTL2	0.00640891	-0.0977038	0.496791	0.681387	-0.0258686
SLC30A7	0.0585188	-0.0591218	0.42889	0.622596	-0.0323004
DPH5	0.0717858	-0.0124523	0.766366	0.872052	-0.00908547
AC093157.1	0.0365967	-0.0862542	0.161713	0.346613	-0.0554081
AL109741.1	0.0168908	-0.246262	0.00458845	0.0410055	-0.128101
S1PR1	0.356174	0.0167636	0.699776	0.829786	0.0121222
RNPC3	0.170735	-0.0255049	0.699657	0.829769	-0.0150542
AMY2B	0.00539067	-0.0261007	0.865357	0.928407	-0.00623625
PRMT6	0.0210835	-0.108314	0.161811	0.346688	-0.0589419
VAV3	0.00652871	0.124779	0.381158	0.581993	0.033583
SLC25A24	0.0286005	-0.153589	0.0224893	0.106684	-0.096706
AL359258.2	0.00500135	-0.005522	0.972338	0.986683	-0.00125498
HENMT1	0.0239586	-0.240529	0.00215826	0.026323	-0.138029
PRPF38B	0.322153	-0.0503916	0.085263	0.237274	-0.0434117
STXBP3	0.0503429	-0.145007	0.00390383	0.0371864	-0.109878
CLCC1	0.0265041	-0.109661	0.116478	0.287675	-0.0652065
WDR47	0.0126381	-0.134244	0.179565	0.368454	-0.0569911
TAF13	0.0050313	-0.0922449	0.557739	0.729269	-0.0214164
AL356488.3	0.00598964	0.00692739	0.961975	0.981115	0.00179695
TMEM167B	0.059537	0.0419967	0.475242	0.662702	0.0268879
KIAA1324	0.015004	-0.161761	0.085369	0.237386	-0.07447
SARS	0.15019	-0.215879	0.00157446	0.0217957	-0.138019
PSMA5	0.163367	-0.181894	0.0101525	0.0655393	-0.111552
ATXN7L2	0.0133569	-0.159434	0.0992693	0.261898	-0.0710471
CYB561D1	0.0319248	-0.137982	0.0297219	0.126439	-0.0900364
AMIGO1	0.016172	0.0138565	0.874916	0.933684	0.00649112
GNAI3	0.0910724	-0.20551	0.000206955	0.00596546	-0.150499
AMPD2	0.027193	-0.116557	0.19601	0.388552	-0.0549959
GSTM4	0.025995	0.00541372	0.93737	0.966085	0.00309528
GSTM2	0.0938576	-0.0865479	0.047243	0.166999	-0.0678071
GSTM1	0.0560031	-0.027367	0.56343	0.733707	-0.0193219
GSTM3	0.0660058	-0.116811	0.129273	0.306367	-0.0641928
AHCYL1	0.0233895	-0.176378	0.0173094	0.0912229	-0.103707
STRIP1	0.0380342	-0.166407	0.00401634	0.0377231	-0.117361
RBM15	0.030068	-0.148052	0.0223465	0.106136	-0.0956794
LAMTOR5	0.13896	0.00895957	0.796133	0.890629	0.00682993
AL365361.1	0.0388129	-0.0562912	0.449853	0.64003	-0.0307955
KCNA3	0.211015	-0.0395545	0.408382	0.604534	-0.0281251
CD53	0.34665	-0.15957	0.00101685	0.0162241	-0.12356
LRIF1	0.0478273	-0.178023	0.00106447	0.016692	-0.130738
DRAM2	0.102513	-0.0276528	0.428867	0.622596	-0.0215763
CEPT1	0.0471085	-0.275519	1.04609e-06	0.000237351	-0.202383
AL355816.2	0.0102722	-0.409465	0.00102014	0.0162312	-0.143931
DENND2D	0.300201	-0.182157	0.024613	0.112241	-0.0988571
CHI3L2	0.0574406	0.126784	0.098721	0.261213	0.0702582
WDR77	0.0574706	-0.200314	0.000351571	0.00828746	-0.145525
ATP5PB	0.384355	-0.0862285	0.00623432	0.0497419	-0.0758865
C1orf162	0.309934	-0.107244	0.206497	0.400143	-0.0535109
RAP1A	0.290497	-0.0935767	0.0014809	0.0208063	-0.0839439
DDX20	0.0380941	-0.0705938	0.222201	0.418348	-0.0466922
ST7L	0.0317151	-0.22441	0.000387017	0.00881702	-0.152112
CAPZA1	0.169836	-0.154744	0.000438962	0.00944593	-0.124899
MOV10	0.0371358	-0.155518	0.00811712	0.0577289	-0.108094
RHOC	0.0208439	-0.0113926	0.886897	0.939403	-0.00580325
SLC16A1	0.0200054	0.107774	0.173445	0.360871	0.0574533
SLC16A1-AS1	0.0385134	-0.0868631	0.219794	0.416115	-0.0503457
LRIG2	0.0293492	-0.150546	0.0457777	0.163533	-0.0860135
RSBN1	0.188733	-0.0462516	0.0741891	0.218165	-0.040783
PTPN22	0.0507023	-0.140972	0.0600814	0.193568	-0.0804786
AP4B1	0.0331227	-0.0258804	0.674263	0.81197	-0.0159875
DCLRE1B	0.00646881	0.0669819	0.632491	0.784082	0.0183393
HIPK1-AS1	0.00931389	-0.0631606	0.588009	0.752591	-0.0219663
HIPK1	0.0422569	-0.106276	0.202928	0.395374	-0.0538778
TRIM33	0.0431254	-0.00844416	0.909722	0.951473	-0.00456091
BCAS2	0.15049	0.13508	1.91067e-05	0.00134568	0.120152
NRAS	0.0311461	-0.119837	0.0631407	0.199067	-0.0763815
CSDE1	0.713635	-0.0582979	0.17557	0.363205	-0.04445
SIKE1	0.0656464	-0.0752037	0.0890849	0.244281	-0.0578501
TSPAN2	0.00622922	-0.268789	0.0683384	0.208957	-0.0707506
ATP1A1	0.45096	-0.141799	0.0100396	0.0652123	-0.101948
ATP1A1-AS1	0.0152137	-0.331636	0.00209884	0.0258595	-0.138427
CD58	0.00575005	-0.250973	0.0950872	0.255013	-0.0638849
CD2	0.466802	-0.0411593	0.26843	0.471706	-0.0323154
CD101	0.00595969	0.0361204	0.808135	0.897366	0.00907018
TTF2	0.0297984	-0.0052542	0.937201	0.966005	-0.00307161
MAN1A2	0.125363	-0.119852	0.0103709	0.0661001	-0.0930615
TENT5C	0.0208739	0.239042	0.092492	0.250401	0.0660595
GDAP2	0.0351592	-0.113185	0.123613	0.298378	-0.0646491
WDR3	0.032344	-0.127671	0.0832037	0.233651	-0.0734147
WARS2	0.0396215	-0.259172	7.45858e-06	0.000759421	-0.187207
WARS2-AS1	0.0176694	0.0986605	0.245228	0.44541	0.0490212
PHGDH	0.0208439	-0.0693791	0.377419	0.578233	-0.0364999
REG4	0.00883472	0.228113	0.0802976	0.227891	0.0711423
NOTCH2	0.0477973	-0.17195	0.0125338	0.0742129	-0.107309
SEC22B	0.0777156	-0.107813	0.0929926	0.251631	-0.0683848
NBPF26	0.022551	-0.182517	0.0201675	0.100249	-0.10207
AC253572.2	0.0199155	-0.271251	0.126389	0.302061	-0.0533958
LINC00623	0.130754	-0.0305583	0.533048	0.709987	-0.0213166
SRGAP2C	0.0100326	0.0176668	0.877107	0.93528	0.00626935
LINC02591	0.0134467	0.0563452	0.562239	0.732685	0.0240723
AC246785.3	0.00700788	-0.172418	0.199799	0.391986	-0.0507881
NBPF15	0.135695	-0.0660732	0.322717	0.526729	-0.0394984
AC245014.3	0.0319847	-0.179796	0.336918	0.539775	-0.0321104
NBPF20	0.0155731	-0.0303127	0.745242	0.858078	-0.0134472
GPR89A	0.0349196	-0.0507849	0.424177	0.618268	-0.0311417
RNF115	0.103321	-0.0652736	0.0971978	0.258643	-0.0521761
POLR3C	0.068192	-0.0356042	0.40933	0.605114	-0.0263004
NUDT17	0.0100027	0.0287144	0.797137	0.891294	0.0104716
PIAS3	0.0232098	-0.120298	0.102998	0.267451	-0.068795
PEX11B	0.0628014	-0.103032	0.0217054	0.104413	-0.0807382
RBM8A	0.292714	-0.0845904	0.000115241	0.00406599	-0.0795322
LIX1L	0.105987	-0.158283	5.82661e-06	0.000680837	-0.137864
AC243547.2	0.00586985	-0.0343101	0.814007	0.900704	-0.00885981
POLR3GL	0.266689	0.00511532	0.829763	0.908517	0.00402327
TXNIP	5.41326	-0.0287326	0.742305	0.856512	-0.0135755
AC239799.2	0.00560031	-0.481457	0.0647371	0.202155	-0.0498107
NBPF10	0.0191968	-0.0880294	0.305173	0.509262	-0.0430683
AC245407.2	0.133838	0.00598135	0.850165	0.919827	0.0046168
NBPF12	0.0259052	-0.0603533	0.399598	0.596815	-0.0341182
PRKAB2	0.0239586	-0.0942971	0.197033	0.389513	-0.0534869
AC242426.2	0.00527088	-0.224412	0.155295	0.339077	-0.0527285
CHD1L	0.0338714	-0.0349066	0.571509	0.739393	-0.0216245
BCL9	0.016741	-0.0789042	0.369125	0.571408	-0.0376086
ACP6	0.026594	-0.0604649	0.40001	0.597021	-0.0341108
GPR89B	0.0224012	-0.11217	0.149629	0.331908	-0.0608725
NBPF11	0.046839	-0.0412726	0.470517	0.658736	-0.0268465
LINC01138	0.0771166	0.0936436	0.108191	0.27547	0.0628438
NBPF14	0.0433949	-0.103493	0.102342	0.266662	-0.0660662
PDE4DIP	0.0702285	-0.116678	0.0101848	0.0655393	-0.0916975
NBPF9	0.0368063	-0.0235529	0.73212	0.849904	-0.0135182
AC245297.3	0.0825372	-0.177839	6.48027e-06	0.00071092	-0.149969
NOTCH2NLC	0.0175796	0.132042	0.140111	0.320477	0.0632202
NBPF19	0.0877781	-0.067841	0.216711	0.412795	-0.0461907
HIST2H2BF	0.0118295	-0.16178	0.188351	0.37911	-0.0536965
HIST2H2BE	0.00628912	0.152811	0.369501	0.571425	0.0316485
HIST2H2AC	0.0426762	0.116983	0.173913	0.361459	0.0578845
HIST2H2AB	0.0106915	-0.0939728	0.396667	0.594809	-0.0349379
BOLA1	0.0285406	-0.152678	0.0211324	0.102934	-0.0973098
SF3B4	0.145638	-0.0619931	0.156784	0.340755	-0.0471427
OTUD7B	0.0109311	-0.0868776	0.424428	0.618469	-0.0329877
VPS45	0.0405199	-0.203931	0.0117425	0.0714877	-0.11196
PLEKHO1	0.0406696	0.0324463	0.563072	0.733506	0.0212104
ANP32E	0.171214	-0.0600969	0.0743604	0.218165	-0.0504759
APH1A	0.304753	0.0421834	0.0644233	0.201696	0.0379208
C1orf54	0.0205744	0.0632135	0.424203	0.618268	0.0329856
MRPS21	0.499236	-0.00797105	0.727261	0.846343	-0.00630235
PRPF3	0.101584	-0.0506113	0.348513	0.551779	-0.0342498
RPRD2	0.0903237	-0.124619	0.0138171	0.0790681	-0.0931736
TARS2	0.0274924	-0.096514	0.154986	0.338596	-0.0582051
MCL1	0.441826	-0.0702176	0.15432	0.337901	-0.0508951
ENSA	0.257824	-0.0272034	0.219918	0.416226	-0.0232335
GOLPH3L	0.0241083	-0.339534	0.000226045	0.00626642	-0.171043
CTSS	0.180438	-0.0907147	0.00436128	0.039894	-0.0798059
ARNT	0.0361475	-0.263929	1.14036e-05	0.000991386	-0.186434
SETDB1	0.0564523	-0.144121	0.00330896	0.0339872	-0.11049
CERS2	0.0614836	-0.0592257	0.432623	0.625341	-0.032099
MINDY1	0.0238388	-0.171839	0.0274252	0.120125	-0.0963294
PRUNE1	0.0350693	-0.155163	0.0306107	0.128534	-0.0927724
C1orf56	0.00985295	-0.0448226	0.693152	0.826152	-0.0160492
CDC42SE1	0.412506	-0.0705373	0.000355512	0.00834278	-0.067004
MLLT11	0.0172502	-0.129631	0.135428	0.31467	-0.0639546
GABPB2	0.0409991	-0.0601147	0.292805	0.497408	-0.0396975
TNFAIP8L2	0.0301578	-0.253104	0.0213445	0.103569	-0.100271
SCNM1	0.107274	0.0580514	0.0907484	0.247221	0.048288
VPS72	0.0810697	-0.0863872	0.252442	0.453511	-0.0474671
PIP5K1A	0.038753	-0.103301	0.074838	0.218678	-0.0701115
PSMD4	0.23117	-0.0448261	0.132568	0.31108	-0.0379457
ZNF687	0.022521	-0.14271	0.0968654	0.258364	-0.071596
PI4KB	0.0773262	0.0211712	0.59858	0.760882	0.0157501
RFX5	0.0315953	-0.183335	0.00372569	0.0361492	-0.122684
PSMB4	0.181875	-0.00858699	0.773674	0.876239	-0.00669085
POGZ	0.102153	-0.169504	1.93234e-06	0.00034998	-0.147113
SNX27	0.0481267	-0.0969859	0.0610059	0.195792	-0.0702268
MRPL9	0.130844	-0.0655355	0.0345396	0.137418	-0.0569428
TDRKH	0.0129077	-0.0667386	0.501789	0.684764	-0.0279272
THEM4	0.27753	-0.0976215	0.00559939	0.0462376	-0.0836854
S100A10	0.748285	-0.000991567	0.954412	0.976041	-0.000763571
S100A11	0.210296	-0.297324	0.0482975	0.169525	-0.0763087
S100A9	0.114851	-0.240817	0.0962375	0.257336	-0.0647485
S100A12	0.00970321	-0.328691	0.082746	0.23302	-0.0585676
S100A8	0.0830463	-0.392897	0.00139865	0.0201579	-0.14007
S100A6	1.46869	-0.0190854	0.259628	0.461688	-0.0161422
S100A4	0.877422	-0.0640481	0.113998	0.283871	-0.0505013
CHTOP	0.0838549	-0.140027	0.00134365	0.0197584	-0.112948
SNAPIN	0.0512713	-0.331379	0.000185448	0.00553169	-0.173335
ILF2	0.258722	-0.00604603	0.882575	0.937889	-0.00442893
INTS3	0.0458507	-0.180372	0.000809092	0.0140904	-0.133295
SLC27A3	0.00646881	-0.302185	0.032976	0.133962	-0.0851737
GATAD2B	0.101644	-0.10603	0.0139844	0.0797709	-0.0847439
DENND4B	0.0365967	0.00729624	0.902619	0.946917	0.00457058
CRTC2	0.0739421	-0.0202593	0.622981	0.777438	-0.0149467
SLC39A1	0.0345602	-0.124276	0.126707	0.302554	-0.0651644
CREB3L4	0.00733731	-0.176041	0.201609	0.393875	-0.0501097
JTB	0.43955	0.0667162	0.00320758	0.0331654	0.0622207
RPS27	37.7442	0.00345029	0.91955	0.956152	0.00262961
TPM3	0.925998	-0.0138013	0.616845	0.773041	-0.0109337
C1orf43	0.18481	0.0123238	0.649203	0.796532	0.00975109
UBAP2L	0.0829265	-0.140505	0.00048532	0.0100474	-0.116845
HAX1	0.23114	-0.0102948	0.792765	0.888784	-0.00764471
ATP8B2	0.0522895	-0.307523	2.31812e-07	0.0001015	-0.22025
IL6R	0.141296	-0.182628	0.00666296	0.0516083	-0.116619
UBE2Q1	0.0229104	-0.136108	0.0692452	0.210545	-0.0775374
ADAR	0.29499	-0.0693035	0.139088	0.319145	-0.0515002
PMVK	0.0562128	-0.105526	0.0588166	0.190737	-0.073509
AL451085.1	0.00955347	-0.14867	0.248868	0.449992	-0.0461664
PBXIP1	0.363301	-0.0100484	0.809798	0.898334	-0.00733057
PYGO2	0.0406996	-0.256509	0.00249827	0.0285475	-0.137217
AL451085.2	0.00604953	-0.0967761	0.502642	0.685346	-0.0254717
SHC1	0.0477374	-0.14679	0.044789	0.161166	-0.0859254
CKS1B	0.0258453	-0.119345	0.106569	0.273197	-0.0680725
FLAD1	0.0538169	-0.0725051	0.131691	0.310095	-0.053363
ZBTB7B	0.0266838	-0.181033	0.0761206	0.220621	-0.0764859
ADAM15	0.0176395	0.0382097	0.650891	0.797523	0.018667
EFNA4	0.0105717	-0.0759045	0.487012	0.672644	-0.0286161
SLC50A1	0.0654068	0.00208015	0.962247	0.981209	0.00149027
DPM3	0.130814	0.0223477	0.499585	0.682875	0.0174925
KRTCAP2	0.551077	0.0369983	0.192164	0.38408	0.0310891
TRIM46	0.00527088	-0.028813	0.851106	0.920251	-0.00691303
THBS3	0.00545057	-0.0370886	0.810843	0.898844	-0.00877881
MTX1	0.0669941	-0.057283	0.182961	0.371772	-0.0436264
GBA	0.0343206	-0.114123	0.123898	0.298867	-0.0647183
FAM189B	0.0266838	0.0252162	0.71444	0.839331	0.0144631
SCAMP3	0.149921	-0.0204452	0.640817	0.790527	-0.0147845
CLK2	0.0232098	-0.261733	0.0004634	0.00985472	-0.157703
FDPS	0.112755	-0.0868914	0.0770482	0.222504	-0.0641749
RUSC1	0.0289599	-0.125374	0.0570617	0.187168	-0.0789106
ASH1L	0.244707	-0.094458	0.109033	0.276428	-0.0629699
ASH1L-AS1	0.0469588	0.0350192	0.603751	0.764657	0.0204527
MSTO1	0.0353089	-0.214415	0.00219241	0.0264135	-0.134393
AL353807.5	0.0165613	-0.0991593	0.26054	0.462856	-0.0475066
YY1AP1	0.0782846	-0.0481091	0.232826	0.431761	-0.0371211
DAP3	0.247582	-0.0320107	0.307103	0.511656	-0.0259015
GON4L	0.150729	-0.123794	0.00976639	0.064428	-0.0951863
RIT1	0.0205445	-0.226084	0.00425192	0.0391242	-0.128046
KHDC4	0.0566919	-0.132016	0.0741588	0.21816	-0.0759015
ARHGEF2	0.0912521	-0.121943	0.0540071	0.181196	-0.0789309
SSR2	1.3076	0.00934743	0.673545	0.811805	0.00741762
UBQLN4	0.0152137	-0.17117	0.0598038	0.193105	-0.0820887
LAMTOR2	0.0834057	-0.0624775	0.458381	0.648091	-0.0308005
SLC25A44	0.00931389	-0.275031	0.0196653	0.0987791	-0.100123
PMF1	0.0721152	-0.014474	0.780794	0.881443	-0.00973979
SMG5	0.038723	-0.191978	0.000890502	0.01498	-0.13668
TMEM79	0.0169507	-0.0326765	0.702499	0.831687	-0.0157557
GLMP	0.0436345	0.1369	0.0102725	0.0656672	0.100055
CCT3	0.340032	-0.129228	0.00112872	0.0174689	-0.10772
MEF2D	0.0266838	0.0419847	0.616896	0.773041	0.0206428
TTC24	0.0105418	-0.0956093	0.38854	0.588201	-0.0355563
NAXE	0.144141	0.0311346	0.29023	0.494968	0.0255085
GPATCH4	0.0739121	-0.0753523	0.0756441	0.219851	-0.0590943
ISG20L2	0.0626217	-0.123673	0.00697765	0.0530878	-0.0971078
RRNAD1	0.0176395	0.0896065	0.284526	0.489076	0.0449308
MRPL24	0.100686	0.0161846	0.759052	0.86782	0.010825
HDGF	0.0389925	-0.0905205	0.112021	0.281335	-0.0615065
PRCC	0.0773562	-0.0352762	0.379714	0.580441	-0.0267315
SH2D2A	0.0493546	-0.0650625	0.291237	0.496138	-0.0411091
ARHGEF11	0.0121889	-0.19917	0.0510454	0.175153	-0.0847607
ETV3	0.0180288	-0.0262756	0.755752	0.865686	-0.0128022
MNDA	0.0073972	-0.608668	0.00474232	0.0417243	-0.0909756
PYHIN1	0.0477075	-0.152787	0.0310814	0.129613	-0.0922093
IFI16	0.122937	-0.185385	9.39724e-07	0.000232091	-0.158558
DUSP23	0.0592375	-0.04239	0.355011	0.557903	-0.0308105
TAGLN2	0.846396	0.0797164	0.0213645	0.103587	0.0679269
PIGM	0.0294391	-0.180761	0.00644139	0.0507604	-0.116615
IGSF8	0.0844838	-0.0819366	0.311154	0.515207	-0.0422619
PEA15	0.0201851	-0.0785404	0.320492	0.524516	-0.0412873
DCAF8	0.117816	-0.0146882	0.763002	0.870421	-0.0101702
PEX19	0.0499536	-0.0642112	0.276116	0.480781	-0.0417332
COPA	0.12165	-0.060791	0.222737	0.418972	-0.0433537
NCSTN	0.0611243	-0.140866	0.00333632	0.0341071	-0.109023
SLAMF6	0.0480069	-0.299671	0.000457889	0.0097758	-0.161186
CD84	0.0366865	-0.219813	0.000413906	0.00910509	-0.150396
SLAMF1	0.0465395	-0.334939	4.3242e-05	0.00225919	-0.189484
CD48	1.13833	-0.020543	0.498529	0.682307	-0.0162926
LY9	0.224851	-0.148807	0.0550625	0.183322	-0.0827403
F11R	0.0215926	0.039875	0.602141	0.763353	0.0212198
TSTD1	0.485939	0.0697634	0.0672693	0.20733	0.0568087
USF1	0.0379743	-0.0938299	0.103657	0.268137	-0.0634338
ARHGAP30	0.305741	-0.0961648	0.02366	0.109596	-0.076847
PFDN2	0.125333	0.0508536	0.10697	0.273774	0.0428987
NIT1	0.0448324	-0.102546	0.105784	0.271892	-0.0653797
DEDD	0.0576802	-0.092533	0.0463665	0.164823	-0.0707321
UFC1	0.390405	-0.0355669	0.0745048	0.218338	-0.0321847
USP21	0.0327334	-0.188202	0.00288513	0.0311658	-0.126238
PPOX	0.0289898	-0.155897	0.0180384	0.0936564	-0.0998781
B4GALT3	0.0770866	-0.0599277	0.136491	0.315732	-0.0471107
NDUFS2	0.17358	-0.118322	0.00212826	0.0261131	-0.0993274
FCER1G	0.0195562	-0.136985	0.258082	0.459617	-0.0460879
TOMM40L	0.0119194	-0.245438	0.0181546	0.0938729	-0.104138
MPZ	0.00506124	-0.169306	0.286518	0.491645	-0.0390858
SDHC	0.182085	-0.15227	0.00037573	0.00863225	-0.124169
DUSP12	0.096553	0.0361219	0.33269	0.535961	0.0280858
ATF6	0.0864005	-0.132471	0.00449061	0.0405311	-0.103602
UHMK1	0.187566	-0.141902	0.000392171	0.00882404	-0.118296
UAP1	0.0270432	-0.154258	0.024279	0.111278	-0.095835
HSD17B7	0.0365368	-0.113728	0.102526	0.267053	-0.0679691
AL592435.1	0.00706777	-0.132798	0.322134	0.526268	-0.0389434
MGST3	0.196131	-0.0369543	0.369525	0.571425	-0.0278232
ALDH9A1	0.0801713	-0.169039	0.0157323	0.0862443	-0.103963
TMCO1	0.124674	-0.203576	4.60322e-05	0.00232666	-0.157162
POGK	0.0477674	-0.118595	0.0271139	0.119387	-0.0854597
TADA1	0.0319547	-0.0154142	0.837251	0.911991	-0.00828247
GPA33	0.027193	-0.089387	0.213055	0.408557	-0.0513084
POU2F1	0.0286005	-0.0949731	0.169892	0.356688	-0.0563517
CD247	0.549609	-0.034801	0.202023	0.394189	-0.0293278
CREG1	0.0415681	-0.161498	0.00349537	0.0348628	-0.116831
RCSD1	0.353449	-0.148736	3.43108e-06	0.000471969	-0.13213
MPZL1	0.012159	-0.0369839	0.71628	0.84048	-0.0149985
MPC2	0.147764	0.0424888	0.223362	0.419725	0.0341407
DCAF6	0.0430954	-0.133882	0.0436278	0.159309	-0.0842635
TIPRL	0.0940673	0.025876	0.535239	0.711271	0.0191226
SFT2D2	0.0594771	-0.0269668	0.601792	0.763178	-0.0183158
NME7	0.0247672	0.00820871	0.909204	0.951311	0.00454909
BLZF1	0.0241083	-0.130042	0.100972	0.264528	-0.0701047
SLC19A2	0.00787637	-0.27259	0.034983	0.13819	-0.0872089
F5	0.0128178	-0.449573	3.39701e-05	0.00190577	-0.193419
C1orf112	0.00847534	-0.0845622	0.496644	0.681271	-0.0271941
SELL	1.65188	-0.109135	0.011357	0.0701774	-0.0874115
METTL18	0.0304573	-0.117553	0.0664794	0.205821	-0.0751882
SCYL3	0.0320745	-0.144081	0.0230194	0.108197	-0.0944512
KIFAP3	0.0656165	0.00862682	0.89074	0.940871	0.00524242
GORAB	0.0206942	0.0686252	0.396892	0.594956	0.0351467
FMO4	0.0082058	0.0425417	0.733668	0.851065	0.0135242
PRRC2C	0.738522	-0.0635762	0.15005	0.332706	-0.0482518
VAMP4	0.0584289	-0.156741	0.000863673	0.014642	-0.123056
EEF1AKNMT	0.0164715	-0.21236	0.165645	0.350938	-0.0521553
PIGC	0.143272	-0.0503606	0.282995	0.488006	-0.0365692
SUCO	0.0888263	-0.0494504	0.293632	0.497955	-0.0358066
AL645568.1	0.0221018	-0.00788414	0.917342	0.955319	-0.0041925
PRDX6	0.404181	0.0284051	0.495668	0.680448	0.0210594
KLHL20	0.0577401	-0.0636131	0.175728	0.363464	-0.0468943
CENPL	0.00901441	0.0596019	0.621368	0.776139	0.0198536
DARS2	0.00766674	-0.139194	0.280831	0.485799	-0.0430724
GAS5	1.66353	-0.0458641	0.135262	0.314555	-0.0385879
ZBTB37	0.0224012	0.0204835	0.849765	0.91955	0.0077513
RC3H1	0.131353	-0.0511847	0.221099	0.417277	-0.0391043
RABGAP1L	0.11542	-0.119974	0.0102668	0.0656672	-0.0931777
Z99127.4	0.0184181	-0.109581	0.192576	0.384692	-0.0552428
CACYBP	0.237819	-0.0599505	0.10278	0.267273	-0.0488243
MRPS14	0.0474978	-0.0576284	0.346757	0.550183	-0.0363689
KIAA0040	0.094217	-0.0560477	0.127931	0.304208	-0.0453283
COP1	0.0677728	-0.012043	0.822421	0.905221	-0.00797983
RALGPS2	0.0558234	-0.124909	0.0749604	0.218878	-0.0747649
FAM20B	0.0106017	-0.0866428	0.432181	0.625034	-0.0323542
TOR3A	0.0374951	-0.0439706	0.445202	0.63633	-0.0285396
ABL2	0.0210236	-0.124897	0.114489	0.284444	-0.0672574
SOAT1	0.062981	-0.0868429	0.219709	0.416039	-0.0503501
TOR1AIP2	0.0349795	-0.109619	0.076239	0.220813	-0.0715384
AL353708.3	0.0110209	-0.182446	0.0979217	0.260175	-0.0701981
TOR1AIP1	0.100267	-0.0321721	0.413821	0.609293	-0.0244302
CEP350	0.120182	-0.25314	4.79276e-08	3.0637e-05	-0.203509
QSOX1	0.0386931	-0.0645892	0.254787	0.45599	-0.0430112
ACBD6	0.16744	-0.0191129	0.696863	0.828369	-0.0132232
XPR1	0.0301578	-0.180523	0.0323309	0.132731	-0.0940984
STX6	0.0261448	-0.195578	0.00601886	0.0486099	-0.120038
MR1	0.0254859	-0.127787	0.0726639	0.215689	-0.0756879
IER5	0.0218322	-0.358293	0.0217309	0.104413	-0.0881181
GLUL	0.0518403	-0.0885389	0.0809747	0.229333	-0.0643602
RNASEL	0.0296487	-0.318074	2.01929e-06	0.000354338	-0.211346
NPL	0.00586985	-0.30544	0.0402961	0.151359	-0.0798629
AL355999.1	0.00799617	-0.0822653	0.521537	0.700735	-0.0253905
DHX9	0.138121	-0.155704	0.000102391	0.0037464	-0.130104
SMG7	0.082058	-0.123494	0.0352616	0.138937	-0.0844025
NCF2	0.00589979	-0.265355	0.0892654	0.244467	-0.0639243
ARPC5	0.409152	-0.155469	0.0234845	0.109296	-0.0964828
RGL1	0.00548052	0.103556	0.503901	0.686203	0.0246245
TSEN15	0.0663053	-0.111867	0.0241794	0.11115	-0.0838772
EDEM3	0.133449	-0.000597559	0.98939	0.994239	-0.000424901
RNF2	0.0367165	-0.0321836	0.580376	0.746384	-0.0206087
TRMT1L	0.0282711	-0.154859	0.109363	0.276833	-0.06887
SWT1	0.0139559	-0.122739	0.203425	0.395885	-0.0539936
IVNS1ABP	0.105208	-0.248234	0.000151436	0.00479495	-0.165154
TPR	0.468869	-0.139106	0.000571818	0.0111561	-0.115534
ODR4	0.0330029	-0.175933	0.00554143	0.0458895	-0.117092
ERVMER61-1	0.00955347	0.202166	0.0827591	0.23302	0.0729345
RGS1	0.00967327	0.412553	0.0776347	0.223468	0.0515926
AL136454.1	0.0203049	0.101361	0.19397	0.386269	0.0545545
RGS2	0.0229703	0.0701271	0.35445	0.557264	0.0380961
UCHL5	0.0883771	-0.0344497	0.365217	0.567622	-0.026541
RO60	0.0914318	-0.106608	0.0158166	0.0862848	-0.0843481
GLRX2	0.0235093	0.0526441	0.55768	0.729269	0.0243591
CDC73	0.117397	-0.0574029	0.211215	0.406242	-0.0424617
ZBTB41	0.017909	-0.182464	0.0396957	0.149731	-0.0903469
DENND1B	0.0427361	-0.0915505	0.141324	0.322031	-0.0586543
NEK7	0.0649576	-0.145136	0.0450456	0.161822	-0.0856225
PTPRC	2.23887	-0.132458	0.00676252	0.052035	-0.101224
MIR181A1HG	0.023719	-0.150372	0.10741	0.274325	-0.0693775
ZNF281	0.0671139	0.0682935	0.122027	0.296218	0.0521424
DDX59	0.0355784	-0.279947	8.04213e-05	0.00320124	-0.176744
CAMSAP2	0.00775658	0.0369819	0.795303	0.890476	0.00986135
KIF21B	0.0344105	-0.0365604	0.644811	0.792845	-0.0188615
TMEM9	0.0557336	-0.0127048	0.788178	0.88556	-0.00889371
CSRP1	0.0733132	0.0449516	0.315832	0.519236	0.03309
AC096677.1	0.00566021	-0.0502065	0.744749	0.857923	-0.0119751
NAV1	0.00545057	-0.133732	0.395031	0.593092	-0.0312129
IPO9-AS1	0.00631907	0.164933	0.238541	0.438171	0.0458554
IPO9	0.0544758	-0.155622	0.00475239	0.0417496	-0.112535
TIMM17A	0.049714	-0.0106573	0.844516	0.917277	-0.00701604
RNPEP	0.0477973	-0.0695801	0.174278	0.361777	-0.049376
ARL8A	0.0108113	0.107177	0.326032	0.52979	0.0407459
PTPN7	0.0705579	0.0233907	0.618674	0.774383	0.0165163
UBE2T	0.00784643	-0.462471	0.0217128	0.104413	-0.0756842
PPP1R12B	0.0187476	-0.0868288	0.304407	0.50853	-0.0430861
KDM5B	0.0682519	-0.0349365	0.446201	0.637086	-0.0251748
RABIF	0.0318349	-0.0911723	0.293304	0.497632	-0.0442122
KLHL12	0.024857	-0.201446	0.00512546	0.0435758	-0.122836
ADIPOR1	0.112276	0.0262491	0.629362	0.781811	0.01738
CYB5R1	0.0622623	-0.0869472	0.238771	0.438213	-0.0487061
TMEM183A	0.122937	-0.0531419	0.0970632	0.258589	-0.0448206
BTG2	0.504627	0.0957668	0.144545	0.325954	0.0592164
ATP2B4	0.0406696	-0.0910361	0.274958	0.479611	-0.0458536
LAX1	0.0347698	-0.219745	0.000318077	0.00780258	-0.152304
ZC3H11A	0.0442335	-0.180939	0.000746205	0.0133592	-0.133992
ZBED6	0.0310263	-0.0168616	0.840172	0.913929	-0.0082806
SNRPE	0.2197	-0.00216353	0.931675	0.963216	-0.00169573
PPP1R15B	0.0454913	-0.03502	0.507587	0.689321	-0.0236588
PIK3C2B	0.0128777	0.215675	0.0332692	0.134701	0.0932463
MDM4	0.210985	-0.0187293	0.746644	0.859093	-0.01195
RBBP5	0.0336917	-0.259574	0.00185557	0.0240626	-0.141385
DSTYK	0.0377347	-0.0731651	0.213823	0.409304	-0.0479599
NUAK2	0.102992	-0.0344329	0.694088	0.826683	-0.0162569
MFSD4A	0.00557036	0.125975	0.399372	0.596815	0.0316499
ELK4	0.0532778	-0.0422597	0.536123	0.711797	-0.0245427
NUCKS1	0.478063	-3.7188e-05	0.998721	0.999273	-2.91487e-05
RAB29	0.0840646	-0.149729	0.0128118	0.0752615	-0.102155
SLC41A1	0.0162619	0.0017275	0.984519	0.992372	0.000800249
IKBKE	0.0800216	-0.0458983	0.464792	0.654345	-0.0282848
RASSF5	0.307298	-0.0125542	0.694595	0.826847	-0.00973827
EIF2D	0.132161	-0.00948119	0.759235	0.867846	-0.00736292
MAPKAPK2	0.0154533	-0.0394633	0.661406	0.803971	-0.018144
FCMR	0.888892	-0.0476381	0.386224	0.586186	-0.0318352
YOD1	0.0107813	0.0831975	0.502457	0.685181	0.0268435
CD55	0.354197	-0.0597299	0.283119	0.488006	-0.0400559
CR2	0.00530083	-0.102954	0.521092	0.700427	-0.0232406
CD46	0.229673	-0.173663	0.00133627	0.0197031	-0.127707
MIR29B2CHG	0.0258453	-0.109083	0.219155	0.415484	-0.0521089
TRAF3IP3	0.983139	-0.140797	0.0254737	0.114201	-0.0925129
UTP25	0.0280914	-0.0952542	0.162764	0.347701	-0.0571488
RCOR3	0.0684017	-0.0706895	0.204247	0.396915	-0.0478619
TRAF5	0.0611542	-0.11868	0.0722823	0.21485	-0.07424
LINC00467	0.00850529	-0.00284253	0.982135	0.991712	-0.000884721
SLC30A1	0.00512114	-0.425062	0.00928189	0.0623787	-0.0986457
LPGAT1	0.030607	-0.151997	0.032734	0.13331	-0.0913484
INTS7	0.0101225	-0.345101	0.00227537	0.0270234	-0.135976
PPP2R5A	0.0370459	-0.189607	0.00759115	0.0556258	-0.116326
PACC1	0.0125183	-0.130862	0.360438	0.563337	-0.0350377
NENF	0.104669	-0.0133606	0.699645	0.829769	-0.0102282
NSL1	0.107664	-0.0228812	0.504293	0.686478	-0.0177906
TATDN3	0.0366865	-0.000519796	0.99296	0.995985	-0.000327686
FLVCR1-DT	0.00928394	0.0584815	0.612949	0.770467	0.0205372
FLVCR1	0.00527088	-0.249081	0.117483	0.289169	-0.0581016
ANGEL2	0.0631907	0.0624892	0.38343	0.583985	0.0353472
RPS6KC1	0.0294091	-0.0876037	0.220818	0.417037	-0.0503622
SMYD2	0.0718757	-0.112254	0.00753169	0.0553768	-0.0910363
CENPF	0.0114702	-0.207943	0.0713311	0.213479	-0.0762091
GPATCH2	0.0326435	-0.139647	0.0630982	0.199064	-0.0795073
RRP15	0.0584888	-0.124265	0.00864006	0.0598417	-0.0961488
LYPLAL1	0.0460603	-0.0971212	0.0668956	0.206404	-0.0693745
EPRS	0.161211	-0.175145	0.000139908	0.00455204	-0.139483
BPNT1	0.0202749	-0.168124	0.179881	0.368754	-0.0544826
IARS2	0.116768	-0.153988	5.76858e-06	0.000680837	-0.135005
RAB3GAP2	0.0663951	-0.0493064	0.44776	0.637972	-0.0297666
DUSP10	0.00895451	0.0443407	0.785451	0.884208	0.00975149
TAF1A	0.00916415	-0.291189	0.0156511	0.0860731	-0.103471
TAF1A-AS1	0.00613938	-0.0702938	0.623967	0.778043	-0.0186318
MIA3	0.126351	-0.170361	1.79678e-05	0.00133737	-0.143146
AIDA	0.074002	-0.0329426	0.43305	0.625636	-0.0244923
BROX	0.044503	-0.0974354	0.118088	0.290244	-0.0626356
AL392172.1	0.0303375	0.106701	0.100915	0.264443	0.066954
DISP1	0.00524093	-0.318313	0.0474637	0.167355	-0.0741809
SUSD4	0.020245	0.127105	0.115588	0.286256	0.0672216
CAPN2	0.159324	-0.125286	0.000995908	0.0159624	-0.105797
TP53BP2	0.0311761	-0.00165795	0.981018	0.991262	-0.000940284
FBXO28	0.0507921	-0.0265282	0.656766	0.801108	-0.0166974
DEGS1	0.117607	-0.0923225	0.100433	0.263626	-0.0633671
NVL	0.035279	-0.219413	0.000320811	0.00781727	-0.152149
CNIH4	0.0671438	-0.03927	0.366068	0.568375	-0.0290662
WDR26	0.0378246	-0.0832262	0.213432	0.408915	-0.0502833
CNIH3	0.00613938	-0.00200133	0.988776	0.994061	-0.000534705
LBR	0.192387	-0.168099	0.00344818	0.0346316	-0.119103
SRP9	0.366566	-0.0717665	0.166236	0.351798	-0.0507011
EPHX1	0.00560031	-0.34248	0.0240421	0.110706	-0.0877386
AL591895.1	0.00604953	-0.000683308	0.996264	0.997562	-0.000176175
TMEM63A	0.156569	-0.152811	0.00892549	0.0610021	-0.106444
PYCR2	0.150819	-0.0911205	0.306653	0.511202	-0.0430194
SDE2	0.0376149	0.122904	0.181887	0.370699	0.0568856
H3F3A	1.67324	-0.00406047	0.862034	0.926396	-0.00318987
ACBD3	0.0209937	-0.0594452	0.450451	0.640798	-0.0310835
LIN9	0.0133569	-0.0356825	0.714961	0.83949	-0.0151096
PARP1	0.175257	-0.117655	0.0274452	0.120164	-0.0850215
ITPKB	0.100776	0.0754536	0.148334	0.329989	0.0532949
COQ8A	0.0826271	0.0417575	0.282913	0.488006	0.0323226
ZNF678	0.0147645	-0.218456	0.0234975	0.10931	-0.100202
SNAP47	0.0461202	-0.0666757	0.199115	0.391383	-0.046818
JMJD4	0.0435147	-0.010222	0.848066	0.918653	-0.00678853
ARF1	0.470276	0.0321292	0.0832294	0.233651	0.0290686
C1orf35	0.084993	-0.0146404	0.707427	0.835337	-0.0109181
MRPL55	0.115151	0.111301	0.000719629	0.0130554	0.0976736
GUK1	0.462999	0.0535898	0.00356337	0.0353228	0.05103
IBA57	0.00964332	-0.0540274	0.638582	0.788845	-0.019077
OBSCN-AS1	0.00506124	-0.0954347	0.54677	0.720736	-0.0219532
OBSCN	0.041598	0.00274097	0.962455	0.981328	0.00173923
TRIM11	0.0365667	0.0152063	0.795913	0.890476	0.0096167
HIST3H2A	0.0586985	-0.0704811	0.524151	0.702423	-0.0261351
RNF187	0.148124	-0.0711461	0.0970978	0.258618	-0.0552477
RAB4A	0.115211	-0.0657115	0.0490759	0.170768	-0.0558076
CCSAP	0.00652871	-0.0676543	0.630373	0.782408	-0.0184277
NUP133	0.0821479	0.0593915	0.259711	0.461761	0.0410651
ABCB10	0.0082058	-0.11873	0.344955	0.548367	-0.0378913
TAF5L	0.00709772	-0.0553603	0.681833	0.817914	-0.0159192
URB2	0.0124584	-0.103983	0.304696	0.508856	-0.0430464
GALNT2	0.0467491	-0.0161636	0.781417	0.881609	-0.0102774
COG2	0.0584589	-0.142158	0.00230032	0.0272246	-0.111561
TTC13	0.0331227	-0.127517	0.10034	0.263499	-0.0700199
ARV1	0.0361475	-0.307432	0.00218913	0.0264135	-0.139089
C1orf131	0.0923602	-0.0668751	0.0786744	0.225365	-0.0543025
GNPAT	0.120362	-0.0692496	0.0536641	0.180715	-0.0576408
EXOC8	0.0466892	-0.137913	0.0990226	0.26168	-0.0709611
SPRTN	0.0453116	0.0280963	0.6742	0.81197	0.0164762
EGLN1	0.0363272	-0.161131	0.00737642	0.0549376	-0.11056
AL445524.1	0.00937378	-0.251088	0.0403451	0.151359	-0.0860936
TSNAX	0.0747806	0.00994137	0.808452	0.897407	0.00729009
DISC1	0.0194064	-0.388552	3.08486e-06	0.000458621	-0.219128
MAP10	0.00709772	-0.0113021	0.933266	0.963866	-0.00324505
NTPCR	0.0503429	-0.0134585	0.78893	0.886185	-0.00919107
PCNX2	0.0233895	-0.133897	0.14655	0.328304	-0.0621619
COA6-AS1	0.0403402	0.11355	0.206376	0.399979	0.0536783
COA6	0.0758588	-0.0135664	0.769209	0.873753	-0.00958153
TARBP1	0.0417478	-0.0885419	0.141978	0.322913	-0.0578506
IRF2BP2	0.171633	0.129842	0.0209152	0.102232	0.0915838
TOMM20	0.853883	0.0308563	0.282643	0.487918	0.0254005
RBM34	0.0827468	0.0810462	0.232317	0.431038	0.0483684
ARID4B	0.394687	-0.00818893	0.858909	0.924135	-0.00577944
GGPS1	0.00557036	-0.213921	0.15936	0.343374	-0.0531631
B3GALNT2	0.00916415	-0.131648	0.281368	0.4862	-0.0437261
LYST	0.0490851	-0.0895365	0.185513	0.374932	-0.0538834
GPR137B	0.0150939	-0.177952	0.0566068	0.186465	-0.0831959
ERO1B	0.0743614	-0.00278531	0.964719	0.982508	-0.00168901
LGALS8	0.0862807	-0.134068	0.00790081	0.0568221	-0.10088
HEATR1	0.0566021	0.0173353	0.818031	0.903042	0.00928774
MTR	0.156479	0.00443094	0.944847	0.970477	0.00265885
CHRM3-AS2	0.230302	-0.0499915	0.19912	0.391383	-0.0392079
FH	0.0463897	-0.192429	0.000223852	0.00623183	-0.145106
OPN3	0.00613938	-0.0854996	0.55021	0.723544	-0.0227568
CHML	0.00760684	-0.113961	0.41459	0.609903	-0.0314908
CEP170	0.0566919	-0.28194	6.07877e-07	0.000167215	-0.207117
SDCCAG8	0.10413	-0.0793998	0.104204	0.269131	-0.0583828
AKT3	0.0464496	-0.0914354	0.188554	0.379236	-0.0539121
ZBTB18	0.0153035	0.0233183	0.80413	0.894777	0.0102551
ADSS	0.113114	-0.136607	0.00412066	0.0383383	-0.105954
DESI2	0.0468689	-0.156083	0.00444743	0.0403153	-0.113189
COX20	0.0960738	-0.0477444	0.195332	0.387774	-0.0380441
HNRNPU	0.663951	-0.142625	0.000123451	0.00423198	-0.121788
AL356512.1	0.00637896	-0.244127	0.0899082	0.245633	-0.0662489
EFCAB2	0.0336019	-0.164118	0.136956	0.316324	-0.0626595
SMYD3	0.062442	-0.0854477	0.059067	0.191321	-0.0657175
TFB2M	0.0344404	0.0451196	0.453479	0.643556	0.0285458
CNST	0.271181	-0.050131	0.286873	0.491944	-0.0363341
SCCPDH	0.022551	-0.0591361	0.429447	0.622781	-0.0322704
AHCTF1	0.0604654	-0.0519369	0.400683	0.597615	-0.0324596
ZNF669	0.0356383	-0.103991	0.124691	0.299915	-0.0631381
ZNF124	0.0217124	-0.141259	0.0703012	0.212345	-0.0777697
AL390728.6	0.007517	-0.210582	0.121737	0.295831	-0.0615475
AL390728.5	0.00835554	0.117355	0.343614	0.546793	0.0381575
ZNF496	0.0189273	-0.0763988	0.357833	0.560749	-0.0383599
SH3BP5L	0.013297	-0.259823	0.00828528	0.0583135	-0.118328
ZNF672	0.0230601	-0.0164693	0.829021	0.908464	-0.00873865
ZNF692	0.0395316	-0.0226172	0.722612	0.843038	-0.0136628
PGBD2	0.00997275	-0.414628	0.000508141	0.0102448	-0.155334
SH3YL1	0.328292	-0.0344107	0.328559	0.532374	-0.027135
ACP1	0.274355	-0.0807482	0.0407837	0.152511	-0.0656694
TMEM18	0.131203	-0.0768313	0.0170178	0.0904883	-0.0668032
EIPR1	0.0522596	-0.07877	0.106404	0.272839	-0.0579323
TRAPPC12	0.0464796	-0.0583638	0.383555	0.584093	-0.0346636
ADI1	0.153395	-0.0379479	0.361475	0.564227	-0.0285097
AC231981.1	0.00712767	-0.29692	0.0287597	0.123775	-0.0890788
AC108488.1	0.00637896	0.0880592	0.538971	0.714635	0.0233927
RNASEH1	0.102093	-0.0742158	0.158611	0.342438	-0.0521051
RNASEH1-AS1	0.0350993	0.00204528	0.972783	0.986859	0.00127687
RPS7	14.327	0.036018	0.120524	0.293532	0.0316156
CMPK2	0.0128777	-0.290447	0.070258	0.212345	-0.0674013
RSAD2	0.00949358	-0.297457	0.013118	0.0765053	-0.1066
RNF144A	0.0893055	-0.119942	0.0168464	0.0900208	-0.0898506
LINC01871	0.0159923	0.0767009	0.586496	0.751269	0.0208225
ID2	0.221107	-0.0765254	0.37386	0.575639	-0.0371783
KIDINS220	0.0781947	-0.124386	0.0122106	0.0731909	-0.0939614
ITGB1BP1	0.106466	-0.0247885	0.469455	0.657898	-0.019337
CPSF3	0.0334222	-0.0254325	0.68143	0.817652	-0.0156497
IAH1	0.0990087	-0.0460461	0.26514	0.468348	-0.0350845
ADAM17	0.0364469	-0.118819	0.118178	0.290244	-0.0661091
YWHAQ	0.20233	-0.0918444	0.00082812	0.0142618	-0.0835217
TAF1B	0.029499	-0.224494	0.00068096	0.0125424	-0.147519
KLF11	0.0106616	0.0798592	0.551743	0.724748	0.0232184
HPCAL1	0.189063	-0.0595731	0.274701	0.479238	-0.0404125
ODC1	0.154083	-0.0825507	0.239382	0.438901	-0.0480526
NOL10	0.0327034	-0.0949093	0.128319	0.304817	-0.0608488
PDIA6	0.129137	-0.227318	3.42774e-06	0.000471969	-0.177908
LINC01954	0.00628912	-0.176288	0.215378	0.411158	-0.0479565
SLC66A3	0.0479171	-0.0180132	0.769077	0.873753	-0.0111225
ROCK2	0.0171004	-0.234166	0.00877435	0.0603487	-0.117698
E2F6	0.00943368	-0.0600694	0.605169	0.765495	-0.0209699
LPIN1	0.0967327	-0.0871455	0.0599685	0.193491	-0.0663731
TRIB2	0.105118	-0.117692	0.000976429	0.0158097	-0.101174
NBAS	0.0727442	-0.0838139	0.123222	0.297898	-0.0582684
DDX1	0.0666647	-0.132245	0.00231209	0.0272511	-0.10668
SMC6	0.0322542	-0.130166	0.0474585	0.167355	-0.0823931
GEN1	0.00619928	-0.0727356	0.673513	0.811805	-0.0146598
RDH14	0.107574	0.00661474	0.846519	0.918045	0.00504805
LINC00954	0.0397113	-0.0443596	0.440124	0.631981	-0.0288388
TTC32	0.115091	0.110082	0.0146183	0.0820964	0.0864787
AC013400.1	0.00595969	0.0668067	0.643003	0.791607	0.0175736
WDR35	0.0116798	-0.0739101	0.497001	0.681411	-0.0279689
LAPTM4A	0.119643	-0.190132	0.000624614	0.0118047	-0.138413
PUM2	0.147824	-0.0753544	0.0983972	0.260754	-0.0571419
RHOB	0.0255458	-0.132972	0.354329	0.557264	-0.0354472
HS1BP3	0.0244976	-0.146955	0.0400073	0.150495	-0.0876744
LDAH	0.0232997	-0.0978915	0.237177	0.436921	-0.0497926
ATAD2B	0.0773562	-0.0242395	0.742749	0.856661	-0.0132072
UBXN2A	0.0584589	0.0556084	0.241398	0.441108	0.0404041
WDCP	0.007517	-0.257847	0.0487721	0.170147	-0.0807287
SF3B6	0.2831	-0.016322	0.441343	0.632644	-0.0133131
FAM228B	0.0402204	-0.087447	0.120249	0.29319	-0.0597127
ITSN2	0.19637	-0.153345	0.000936179	0.0153678	-0.121088
NCOA1	0.0406397	-0.0645092	0.316354	0.519466	-0.0395562
PTRHD1	0.149711	0.0970208	0.00107387	0.0167956	0.086964
CENPO	0.00518104	-0.233301	0.136315	0.315732	-0.0556072
DNAJC27	0.0309365	-0.0192789	0.773312	0.876104	-0.0112665
DNAJC27-AS1	0.00595969	0.299398	0.040158	0.15095	0.0806863
POMC	0.0297685	-0.0394607	0.548596	0.722286	-0.0234972
DNMT3A	0.0777455	0.0312081	0.442166	0.633442	0.0234263
DTNB	0.0538169	-0.102336	0.0718476	0.214319	-0.0703049
ASXL2	0.0731934	-0.167344	7.6016e-05	0.00309388	-0.137515
RAB10	0.0996676	-0.190393	0.00016798	0.00518591	-0.14568
GAREM2	0.00949358	-0.109061	0.342668	0.545847	-0.0389502
HADHA	0.434129	-0.0931277	0.0162667	0.0878578	-0.07708
HADHB	0.10398	-0.155932	6.14744e-05	0.00269372	-0.131568
SELENOI	0.0326435	0.0930603	0.20991	0.404951	0.0520723
SLC35F6	0.0141655	-0.112756	0.237502	0.437198	-0.0499989
MAPRE3	0.00604953	-0.306751	0.0347549	0.137739	-0.0833424
TMEM214	0.0322243	-0.0689923	0.269733	0.473154	-0.0433116
AGBL5	0.0140756	-0.0803555	0.398855	0.596341	-0.0353072
OST4	1.15253	0.0439965	0.122391	0.296549	0.0376354
KHK	0.0126082	0.160574	0.116236	0.287515	0.0671627
PREB	0.0550747	-0.0832007	0.269019	0.472655	-0.0457442
SLC5A6	0.0236591	-0.0514586	0.480723	0.666499	-0.028555
ATRAID	0.28349	-0.0330145	0.119088	0.291501	-0.0291985
CAD	0.0253661	-0.110663	0.119348	0.291659	-0.0649395
MPV17	0.0679225	0.0666033	0.190466	0.3816	0.0472887
GTF3C2	0.056662	-0.0863185	0.0679436	0.208428	-0.0650151
EIF2B4	0.0425863	-0.127783	0.0188383	0.096105	-0.0918547
SNX17	0.211105	-0.0603239	0.149296	0.331414	-0.0466915
ZNF513	0.0057201	0.11042	0.453247	0.643348	0.0283054
PPM1G	0.19646	-0.0633679	0.102782	0.267273	-0.0507839
NRBP1	0.120332	-0.0437492	0.179996	0.368851	-0.0359822
KRTCAP3	0.0192267	0.174014	0.06033	0.194081	0.0818923
IFT172	0.0104519	-0.0749986	0.502803	0.68548	-0.0274588
ZNF512	0.0595071	-0.281772	1.78282e-09	2.76771e-06	-0.226334
GPN1	0.0450421	-0.177136	0.00489367	0.0424079	-0.118588
SUPT7L	0.0876883	-0.0687337	0.092339	0.250236	-0.0543604
SLC4A1AP	0.0812794	-0.10304	0.0090469	0.06146	-0.0852113
MRPL33	0.198976	0.0106952	0.670631	0.81074	0.00847998
RBKS	0.0127579	-0.0976688	0.327773	0.531588	-0.0410289
BABAM2	0.0360576	-0.0976894	0.101836	0.265768	-0.0647257
AC092164.1	0.00566021	-0.00640284	0.965966	0.982907	-0.0015866
PPP1CB	0.120811	-0.0992102	0.0660003	0.204929	-0.0702317
TRMT61B	0.0652272	0.0360203	0.463772	0.653186	0.0252127
WDR43	0.151957	-0.0400687	0.409623	0.605465	-0.0283054
CLIP4	0.0438142	-0.0815463	0.265051	0.468268	-0.0458657
YPEL5	0.211165	0.0665505	0.287574	0.492697	0.0416728
LBH	0.724537	-0.137807	0.0394684	0.149132	-0.0863698
LCLAT1	0.0609146	-0.121978	0.0523951	0.17793	-0.0793313
EHD3	0.00566021	-0.0590504	0.694418	0.826847	-0.0146248
MEMO1	0.0228804	-0.198179	0.0234736	0.109292	-0.100326
DPY30	0.0876584	-0.106122	0.179623	0.368504	-0.0565813
SPAST	0.0277919	-0.119059	0.0846466	0.236108	-0.0719158
AL121658.1	0.00766674	0.0701912	0.592717	0.756702	0.021005
SLC30A6	0.0290797	-0.159594	0.0199734	0.0997563	-0.0993058
YIPF4	0.129077	-0.0140438	0.799732	0.89291	-0.00916853
BIRC6	0.154712	-0.104989	0.0533518	0.180166	-0.0743549
TTC27	0.0470486	-0.162685	0.0107341	0.0677045	-0.107219
FAM98A	0.0234794	-0.158845	0.0311052	0.129613	-0.0930194
FEZ2	0.0321045	-0.0514767	0.539918	0.715269	-0.0253612
STRN	0.0276122	-0.054595	0.426684	0.620554	-0.0317709
HEATR5B	0.0498937	-0.135704	0.00865648	0.0599172	-0.100887
GPATCH11	0.0339912	-0.124554	0.122708	0.296921	-0.0658414
EIF2AK2	0.102213	-0.126048	0.0359217	0.140266	-0.0848945
CEBPZOS	0.149022	-0.00855738	0.817928	0.90302	-0.00642938
CEBPZ	0.185349	-0.106489	0.00264629	0.0295856	-0.0914564
NDUFAF7	0.0383936	-0.0137487	0.811441	0.899271	-0.00878766
PRKD3	0.0610644	-0.052813	0.32853	0.532374	-0.0357863
AC006369.1	0.00724746	0.0821942	0.539924	0.715269	0.0239238
CDC42EP3	0.0531281	-0.22379	4.95729e-05	0.0024376	-0.164941
RMDN2	0.00778653	-0.130853	0.320915	0.524935	-0.0392778
ATL2	0.0236291	-0.0859237	0.242912	0.442975	-0.0482258
HNRNPLL	0.0366266	-0.146578	0.0134988	0.0778203	-0.100772
GALM	0.0304274	-0.16226	0.0258206	0.115186	-0.0962027
SRSF7	0.727232	-0.141637	6.60743e-06	0.00071092	-0.126239
GEMIN6	0.0208739	-0.141197	0.0706083	0.212523	-0.0776858
DHX57	0.0151837	-0.0286804	0.763124	0.870459	-0.0124682
MORN2	0.00814591	0.0427837	0.728255	0.847318	0.0138686
SOS1	0.0218921	-0.254053	0.00128547	0.0191621	-0.14558
MAP4K3	0.00637896	-0.105927	0.454213	0.64413	-0.0287035
MAP4K3-DT	0.0215327	-0.0735101	0.339951	0.543032	-0.039428
THUMPD2	0.0321045	-0.0509445	0.52064	0.700128	-0.0263987
EML4	0.436495	-0.0175399	0.714801	0.839451	-0.0122345
COX7A2L	0.439969	-0.0630522	0.139387	0.319493	-0.0485728
MTA3	0.0379144	-0.148359	0.0489662	0.170562	-0.0846775
LINC02580	0.00733731	-0.137405	0.301936	0.506036	-0.0407558
AC010883.3	0.00967327	-0.224346	0.1389	0.318982	-0.0560987
ZFP36L2	3.8322	0.0911571	0.0847944	0.236302	0.0648588
THADA	0.0519302	-0.210447	0.00135715	0.0198503	-0.138297
PLEKHH2	0.00595969	-0.00122867	0.993562	0.996313	-0.000298111
DYNC2LI1	0.0100626	-0.309717	0.00600639	0.0486099	-0.121147
LRPPRC	0.142673	-0.104436	0.0468873	0.166131	-0.0754233
PPM1B	0.122758	-0.0928948	0.0700401	0.212144	-0.0673922
SLC3A1	0.00841544	-0.0651332	0.601348	0.762931	-0.0208315
PREPL	0.0386032	-0.191836	0.00280292	0.0305816	-0.127377
CAMKMT	0.0610644	-0.0276673	0.544252	0.718834	-0.0198348
SRBD1	0.0374053	-0.27313	1.77161e-05	0.00132773	-0.186386
PRKCE	0.00808601	-0.0982803	0.445696	0.636617	-0.0302407
ATP6V1E2	0.0216525	-0.0435026	0.579881	0.746189	-0.0226622
PIGF	0.0388129	-0.10319	0.0709548	0.212943	-0.0707035
CRIPT	0.0377048	-0.169543	0.0336399	0.135539	-0.0928044
SOCS5	0.0150639	-0.14596	0.121015	0.294595	-0.0666357
MCFD2	0.060705	0.0689149	0.136377	0.315732	0.0515042
TTC7A	0.0302776	0.0958412	0.181671	0.370537	0.0552543
CALM2	0.572729	-0.0625404	0.0487516	0.170147	-0.0537416
MSH2	0.056662	-0.240202	2.35694e-05	0.00152919	-0.174703
KCNK12	0.0128478	0.154345	0.137899	0.317692	0.0630843
MSH6	0.0412087	-0.0594371	0.386462	0.586385	-0.0347003
FBXO11	0.0445929	-0.117041	0.0414964	0.154097	-0.0807775
FOXN2	0.094217	-0.0859015	0.0650732	0.202871	-0.0651811
AC093635.1	0.0115001	-0.367554	0.00642189	0.0507298	-0.113668
PPP1R21	0.0601959	-0.183056	0.00133301	0.0196818	-0.130969
ASB3	0.0625917	-0.0624996	0.307755	0.512175	-0.0395712
CHAC2	0.00628912	-0.0754287	0.592177	0.75628	-0.0205164
ERLEC1	0.0962235	-0.0456969	0.354039	0.55694	-0.0322455
PSME4	0.0327633	0.0204248	0.809592	0.898288	0.00991191
ACYP2	0.101554	0.001489	0.966641	0.983382	0.00112592
SPTBN1	0.212482	-0.0786359	0.148665	0.330378	-0.0543634
RTN4	0.193615	-0.0236272	0.490915	0.676087	-0.0183898
RPS27A	27.4203	0.00822251	0.720113	0.842611	0.00650447
MTIF2	0.0355784	-0.095065	0.111971	0.281274	-0.0627833
CCDC88A	0.0220419	-0.0955243	0.265971	0.469282	-0.0468764
CFAP36	0.1215	-0.00170936	0.958232	0.978675	-0.00131159
PPP4R3B	0.187086	-0.108621	0.0351531	0.13861	-0.0795596
AC015982.2	0.0282711	0.198635	0.00467036	0.0413651	0.123473
PNPT1	0.0536971	-0.104748	0.0340191	0.136365	-0.0783222
VRK2	0.0396814	-0.156243	0.0101333	0.0654688	-0.106213
PAPOLG	0.0422569	-0.212869	0.000133224	0.00444809	-0.155635
REL	0.131503	0.0906608	0.134876	0.314055	0.0591084
PUS10	0.00916415	-0.0548918	0.641074	0.790535	-0.0188407
PEX13	0.0282711	-0.143812	0.0371072	0.143147	-0.0882835
AC016747.1	0.00607948	-0.166836	0.255132	0.456457	-0.0433833
C2orf74	0.0551047	-0.178041	0.00871466	0.0601707	-0.112722
USP34	0.222186	-0.0881921	0.141975	0.322913	-0.0577607
AC016727.1	0.0221617	-0.177325	0.0202029	0.100249	-0.101565
XPO1	0.139259	-0.181397	7.66021e-06	0.000759421	-0.15167
FAM161A	0.00949358	-0.261468	0.0339879	0.136352	-0.0890935
CCT4	0.38172	-0.107225	3.19872e-05	0.00185235	-0.0987901
COMMD1	0.115001	0.0240575	0.465982	0.655517	0.0189035
B3GNT2	0.0540864	0.014625	0.824227	0.906418	0.00863215
EHBP1	0.0357581	-0.10042	0.188515	0.379236	-0.055065
WDPCP	0.0209937	-0.230812	0.00335227	0.0341416	-0.131574
MDH1	0.192297	-0.131982	0.00254914	0.0288392	-0.106122
UGP2	0.209278	-0.127924	2.97688e-07	0.000103385	-0.118676
VPS54	0.00799617	0.219838	0.0810421	0.229464	0.0717771
PELI1	0.137792	0.14315	0.170364	0.357116	0.058015
AC012368.1	0.0253661	0.100815	0.238805	0.438213	0.0497563
AFTPH	0.0639993	-0.0729415	0.150393	0.333176	-0.0522195
SERTAD2	0.0787937	-0.100517	0.0857442	0.23804	-0.0676772
LINC02245	0.0241382	0.170224	0.0217605	0.104413	0.0996849
CEP68	0.0952652	-0.0549218	0.173151	0.360559	-0.0428247
RAB1A	0.0844539	0.0260587	0.498157	0.682227	0.0197571
ACTR2	0.339223	-0.128522	5.46041e-05	0.00255768	-0.114008
ETAA1	0.0261747	0.00942188	0.894331	0.94219	0.0052782
C1D	0.129825	-0.0122977	0.760551	0.868528	-0.00907136
WDR92	0.0117397	-0.145659	0.157202	0.341184	-0.0600587
PNO1	0.0448025	-0.0711074	0.179801	0.36866	-0.0495727
PPP3R1	0.0444132	-0.122393	0.0216897	0.104413	-0.0887565
PLEK	0.00799617	0.164276	0.391942	0.590761	0.0281569
FBXO48	0.00934384	-0.29464	0.0132881	0.0770812	-0.10661
APLF	0.0101824	-0.125473	0.269493	0.473022	-0.0456428
ARHGAP25	0.105478	-0.190587	0.000795475	0.0139202	-0.136998
GFPT1	0.0316852	-0.0752725	0.240939	0.440639	-0.0466052
NFU1	0.0692702	-0.0415242	0.328171	0.532036	-0.0311029
AAK1	0.425025	-0.0447139	0.223934	0.420364	-0.0354688
ANXA4	0.00862508	-0.0629785	0.605404	0.765699	-0.0207216
GMCL1	0.0824773	-0.103668	0.0786817	0.225365	-0.0696076
SNRNP27	0.0669342	-0.024319	0.620248	0.775363	-0.0168765
MXD1	0.0271331	-0.0433182	0.531796	0.709344	-0.024913
PCBP1-AS1	0.0496242	-0.0320279	0.531073	0.708728	-0.0219401
PCBP1	1.70765	-0.0154535	0.714851	0.839451	-0.0112645
C2orf42	0.0163517	-0.242672	0.00614151	0.0492253	-0.123546
TIA1	0.106705	-0.134777	0.00450535	0.0406304	-0.104635
PCYOX1	0.038124	-0.182215	0.0019996	0.0250991	-0.127699
SNRPG	0.251445	-0.0241378	0.550851	0.724007	-0.017981
FAM136A	0.0817885	0.0301241	0.448351	0.638646	0.0227412
ADD2	0.00889461	0.164449	0.182957	0.371772	0.0543245
TEX261	0.0213531	-0.109587	0.219094	0.415442	-0.0521237
NAGK	0.0519002	-0.13711	0.00538346	0.045017	-0.10461
MCEE	0.0280615	-0.150667	0.0267489	0.118259	-0.0939255
MPHOSPH10	0.124285	-0.00806271	0.836101	0.911351	-0.00598841
PAIP2B	0.0151837	-0.0457748	0.613191	0.770467	-0.0209729
ZNF638	0.210925	-0.176772	4.90442e-05	0.0024376	-0.143954
EXOC6B	0.020784	-0.112023	0.236295	0.436037	-0.050148
SFXN5	0.00676829	-0.0197423	0.887175	0.939403	-0.00543966
RAB11FIP5	0.0066485	-0.0657113	0.632217	0.783897	-0.0184906
SMYD5	0.0200054	0.0860878	0.272776	0.476799	0.0457128
PRADC1	0.0280016	0.0143339	0.830423	0.908599	0.00836825
CCT7	0.309634	-0.136321	0.00444815	0.0403153	-0.105397
FBXO41	0.00916415	-0.0474796	0.690289	0.823692	-0.0160448
ALMS1	0.032943	-0.137354	0.10868	0.276086	-0.0689915
TPRKB	0.109341	-0.103131	0.00503804	0.0430074	-0.0874332
DUSP11	0.0923602	-0.00897721	0.866206	0.928814	-0.00596396
STAMBP	0.0576203	-0.0590466	0.208054	0.402379	-0.0433265
DGUOK	0.263514	0.0232201	0.307376	0.511838	0.0193975
TET3	0.0117097	-0.29423	0.00706698	0.0534984	-0.119296
BOLA3	0.120751	-0.0386529	0.387973	0.587856	-0.0282456
BOLA3-AS1	0.00646881	-0.357057	0.012345	0.0735085	-0.101049
MOB1A	0.148483	-0.132755	0.000478316	0.00999688	-0.112348
MTHFD2	0.031206	-0.0721128	0.406674	0.603403	-0.0346472
SLC4A5	0.00589979	-0.190062	0.198962	0.391383	-0.0489608
DCTN1	0.0985295	-0.0217471	0.548007	0.721929	-0.0166603
C2orf81	0.00539067	0.0782796	0.608043	0.767757	0.0189865
WDR54	0.0724447	0.0221656	0.634695	0.785025	0.0156826
INO80B	0.0113803	0.00772156	0.947541	0.972234	0.00265203
WBP1	0.140247	-0.00624106	0.834335	0.910404	-0.00485248
MOGS	0.0363871	-0.0498365	0.413053	0.608796	-0.0314016
MRPL53	0.0110808	0.0436722	0.682002	0.818026	0.0168379
CCDC142	0.0112306	-0.165471	0.120409	0.293329	-0.0659932
TTC31	0.0383636	-0.123154	0.032731	0.13331	-0.0850984
PCGF1	0.0165314	-0.251607	0.00414139	0.0383997	-0.129775
AUP1	0.25444	-0.039126	0.161793	0.346688	-0.0331946
HTRA2	0.0501033	-0.0667429	0.184643	0.373877	-0.0476777
DOK1	0.0160223	-0.263453	0.014086	0.0800168	-0.108078
SEMA4F	0.0131772	-0.185959	0.0588615	0.190826	-0.082156
POLE4	0.193405	-0.0854078	0.000925597	0.0152474	-0.0784535
MRPL19	0.0613938	-0.0651353	0.151112	0.333835	-0.048918
GCFC2	0.0512713	-0.116542	0.0184504	0.0947458	-0.0878042
SUCLG1	0.135306	-0.169495	0.002442	0.0281273	-0.122154
DNAH6	0.0209637	-0.0558288	0.492504	0.677474	-0.0283463
TRABD2A	0.397383	-0.109522	0.000223292	0.00623183	-0.0983926
TMSB10	15.7915	0.0846417	2.10667e-08	2.1252e-05	0.0821679
AC022210.2	0.00757689	-0.2308	0.0802881	0.227891	-0.0708511
KCMF1	0.0210536	0.0325135	0.676362	0.813582	0.0170115
TGOLN2	0.343446	-0.00808359	0.793606	0.889451	-0.00626975
RETSAT	0.0131473	-0.18991	0.053793	0.180757	-0.0839995
ELMOD3	0.0424965	-0.0517587	0.343012	0.546315	-0.0348491
CAPG	0.0306969	0.293198	6.24703e-06	0.000708874	0.198191
MAT2A	0.124465	-0.368537	2.87832e-07	0.000103385	-0.234642
GGCX	0.0221916	-0.0585736	0.437712	0.62984	-0.0317361
VAMP8	0.34099	-0.0662913	0.205747	0.399017	-0.0463007
VAMP5	0.179509	0.0852999	0.00335194	0.0341416	0.0765258
RNF181	0.143901	-0.0818087	0.0852258	0.237274	-0.0611811
TMEM150A	0.0197658	-0.0117762	0.882653	0.937889	-0.00601894
USP39	0.068222	-0.147165	0.0310994	0.129613	-0.0912931
C2orf68	0.0558234	-0.108426	0.0226222	0.107054	-0.0829192
GNLY	0.0318349	0.443299	0.0500318	0.172876	0.0589805
ST3GAL5	0.0200653	-0.0984414	0.311627	0.515285	-0.0425355
POLR1A	0.0218921	-0.29656	0.000135076	0.00444809	-0.174398
PTCD3	0.0775958	-0.0754621	0.125152	0.300625	-0.0550558
IMMT	0.104519	-0.0624335	0.0733753	0.216971	-0.0520083
AC009309.1	0.00640891	-0.0531323	0.704822	0.83371	-0.0145039
MRPL35	0.0313857	-0.164778	0.00991038	0.0649947	-0.10855
KDM3A	0.0719356	-0.083074	0.1945	0.386899	-0.0518235
CHMP3	0.170585	0.0117934	0.666198	0.807447	0.0093143
RNF103	0.0149741	0.0274744	0.829932	0.908519	0.00847302
RMND5A	0.0241981	-0.131746	0.0726433	0.215687	-0.0762179
CD8A	0.0163517	-0.231284	0.0441525	0.159842	-0.0858357
CD8B	0.0587284	0.121876	0.24695	0.44764	0.0485624
CYTOR	0.00742715	-0.0375138	0.788131	0.88556	-0.0102981
AC133644.2	0.010991	0.0167675	0.884471	0.93859	0.00587906
KRCC1	0.0781348	-0.0288888	0.48064	0.666469	-0.021558
EIF2AK3	0.0230002	-0.247014	0.0211664	0.103007	-0.100892
RPIA	0.158426	-0.0141731	0.618056	0.774137	-0.0111995
IGKC	0.0124884	-1.42888	8.26675e-05	0.00325488	-0.263735
IGKV4-1	0.0144051	-2.30302	0.000813684	0.014145	-0.108046
IGKV1-5	0.0057201	-2.27772	8.80315e-10	1.91328e-06	-2.21227
IGKV3-20	0.0147046	-2.56619	1.07103e-09	1.93981e-06	-2.47255
AC103563.7	0.0124884	-0.188418	0.0628312	0.1986	-0.0805864
MAL	0.923273	0.0130917	0.534618	0.710913	0.0105325
MRPS5	0.129167	-0.184163	0.000357749	0.00834278	-0.139344
ZNF514	0.0122488	-0.0525649	0.604258	0.764877	-0.0214477
FAHD2A	0.0516007	0.0412281	0.401029	0.597967	0.0290205
LINC00342	0.0248869	-0.139246	0.142871	0.323926	-0.0627246
ANKRD36C	0.0896349	-0.19383	0.0217479	0.104413	-0.101528
DUSP2	0.168908	0.291031	0.000866861	0.0146732	0.152767
STARD7	0.0916115	-0.110785	0.00277623	0.0304484	-0.0939815
STARD7-AS1	0.00706777	0.0802071	0.546643	0.720736	0.0235873
TMEM127	0.0134168	-0.0697841	0.475348	0.662702	-0.0297366
CIAO1	0.131982	-0.0527653	0.172688	0.3601	-0.0416663
SNRNP200	0.212812	-0.107463	0.00252588	0.0287422	-0.092201
ARID5A	0.186487	0.187367	0.0406921	0.152325	0.0898818
KANSL3	0.036417	0.0500263	0.403882	0.600984	0.0318381
LMAN2L	0.0116798	-0.104477	0.310875	0.515061	-0.042408
CNNM3	0.0130874	-0.0678446	0.490998	0.676087	-0.0286624
ANKRD39	0.0426462	0.0476266	0.378371	0.57887	0.0321207
SEMA4C	0.0112905	0.0541748	0.61318	0.770467	0.0207917
FAHD2B	0.0270732	-0.0446663	0.511757	0.691958	-0.0260309
ANKRD36	0.102962	-0.112998	0.147107	0.328663	-0.0612876
AC092683.1	0.0240184	-0.171952	0.117389	0.289089	-0.0662307
ANKRD36B	0.0986194	-0.158153	0.0355412	0.139432	-0.0908867
COX5B	0.708275	0.0267955	0.095586	0.256026	0.0241896
ACTR1B	0.131742	-0.0351222	0.254716	0.455939	-0.0287552
ZAP70	0.432751	-0.0139637	0.654463	0.799745	-0.0108938
TMEM131	0.0337816	-0.0560493	0.498853	0.682493	-0.0279891
INPP4A	0.0827768	-0.0949983	0.146065	0.327973	-0.0588968
COA5	0.0855919	-0.0585224	0.12729	0.303214	-0.0467824
UNC50	0.0614237	-0.0445244	0.445397	0.636459	-0.0286917
MGAT4A	0.69387	0.0559029	0.309938	0.513904	0.0375935
LINC02611	0.0149741	-0.0393673	0.677185	0.814225	-0.0172518
TSGA10	0.0507322	-0.0720041	0.155735	0.339448	-0.0514962
LIPT1	0.0270732	-0.0128795	0.850776	0.920213	-0.0074022
MITD1	0.102812	-0.121947	0.0123564	0.0735361	-0.0928635
MRPL30	0.0109011	0.114025	0.288082	0.49324	0.0442966
TXNDC9	0.0606151	-0.199461	2.55341e-05	0.00161579	-0.157606
EIF5B	0.21979	-0.0931753	0.0239861	0.110586	-0.0752199
REV1	0.0937378	-0.199686	5.4577e-05	0.00255768	-0.154726
AFF3	0.0461502	0.0256574	0.633311	0.784205	0.017079
PDCL3	0.0968524	-0.0633163	0.152352	0.335687	-0.0480049
NPAS2	0.00566021	-0.259545	0.0937473	0.25298	-0.0632595
RPL31	4.27552	0.0346772	0.141818	0.322809	0.0301746
CNOT11	0.0264143	-0.396425	2.15121e-08	2.1252e-05	-0.256865
RNF149	0.231619	0.0661655	0.173767	0.361332	0.0480748
MAP4K4	0.0793627	-0.0877804	0.217937	0.41426	-0.0506425
IL18R1	0.00718757	0.0525907	0.699515	0.829769	0.0149368
MFSD9	0.0103022	0.00131276	0.990652	0.994771	0.000476525
TMEM182	0.0114103	0.032918	0.755742	0.865686	0.0127792
MRPS9	0.0454314	-0.164034	0.00181088	0.0235675	-0.122188
TGFBRAP1	0.0185379	-0.201651	0.0166176	0.0890136	-0.106352
AC012360.3	0.0291995	0.0344951	0.603979	0.764702	0.0203444
C2orf49	0.0340511	-0.0898529	0.165081	0.350374	-0.0558952
NCK2	0.07514	0.0271063	0.603694	0.764657	0.0183213
ECRG4	0.0110509	-0.10238	0.353867	0.556912	-0.0383255
UXS1	0.104968	-0.191596	7.50748e-07	0.000194247	-0.162831
GCC2	0.477883	-0.0421517	0.241623	0.441298	-0.033512
GCC2-AS1	0.00500135	-8.8493e-05	0.99956	0.999748	-1.99125e-05
LIMS1	0.120961	-0.149455	0.0226284	0.107054	-0.0958208
RANBP2	0.119703	-0.104162	0.0311061	0.129613	-0.078776
CCDC138	0.0152137	-0.120674	0.194406	0.386783	-0.0552083
EDAR	0.0248869	0.021176	0.787521	0.885442	0.0109753
MTLN	0.0940074	0.0102731	0.848167	0.918672	0.00680414
BCL2L11	0.0287503	0.0100223	0.903188	0.947115	0.00498245
ANAPC1	0.0586386	-0.0634644	0.245972	0.446464	-0.0431338
TMEM87B	0.0778952	-0.211387	2.04432e-07	9.65899e-05	-0.177326
FBLN7	0.0598065	-0.0315813	0.500176	0.683356	-0.022484
ZC3H8	0.0886766	-0.0180655	0.673678	0.811805	-0.0131335
ZC3H6	0.0841544	-0.0685661	0.160294	0.344785	-0.0498524
TTL	0.00527088	-0.149634	0.345898	0.549142	-0.0344902
POLR1B	0.0215926	-0.331191	0.000431555	0.00936069	-0.162556
CHCHD5	0.126561	0.0389362	0.399131	0.59661	0.0280982
AC079922.2	0.0339014	0.0629845	0.310063	0.514028	0.0395637
SLC20A1	0.062412	-0.0874114	0.176554	0.364686	-0.0543073
PSD4	0.0597466	-0.050462	0.362894	0.565749	-0.0336364
PAX8-AS1	0.0244377	0.00560832	0.939355	0.967003	0.00305238
PAX8	0.00622922	0.00170948	0.990589	0.994771	0.000445048
CBWD2	0.0662154	-0.143281	0.00232752	0.0274032	-0.112022
RABL2A	0.00925399	-0.171798	0.14777	0.32945	-0.0599233
SLC35F5	0.02315	0.0499857	0.505291	0.687578	0.0271149
ACTR3	0.448265	-0.184121	0.00236326	0.0276181	-0.126905
DDX18	0.354617	-0.0882795	0.00276283	0.0304192	-0.0790325
CCDC93	0.0666647	-0.0417806	0.459739	0.649218	-0.0273709
INSIG2	0.0483364	-0.096643	0.0573397	0.187741	-0.0706755
C2orf76	0.0182085	-0.0818231	0.32675	0.530682	-0.04102
DBI	0.269234	-0.00613685	0.866275	0.928814	-0.00462488
TMEM177	0.0246174	-0.103981	0.143686	0.324962	-0.0607105
PTPN4	0.172082	-0.102642	0.025625	0.114501	-0.0794869
EPB41L5	0.0111707	-0.0741774	0.487003	0.672644	-0.0287127
TMEM185B	0.0236291	-0.0896181	0.221915	0.418145	-0.0505304
RALB	0.0171603	-0.314277	0.000291459	0.00747002	-0.1673
CLASP1	0.038753	-0.138237	0.0562614	0.185725	-0.0812233
NIFK-AS1	0.0372256	-0.0693018	0.234777	0.43412	-0.0455409
NIFK	0.170465	-0.0197413	0.505473	0.68774	-0.0156912
TSN	0.119254	-0.0929444	0.0176729	0.0922883	-0.076604
GYPC	1.0431	0.102135	0.00292166	0.0313904	0.0884019
BIN1	0.506484	-0.0181744	0.413588	0.609239	-0.0148895
ERCC3	0.0620526	-0.0512246	0.256597	0.458113	-0.0378848
MAP3K2	0.0626516	0.0481023	0.437438	0.629621	0.0299436
MAP3K2-DT	0.00721751	0.151343	0.258125	0.459618	0.0446781
IWS1	0.0802013	-0.0589878	0.189798	0.380854	-0.0441347
LIMS2	0.0350394	0.247468	5.8383e-05	0.00258678	0.171674
WDR33	0.205325	0.00134402	0.978453	0.989839	0.00091952
SFT2D3	0.0140158	-0.0486935	0.60948	0.769065	-0.0212013
POLR2D	0.0818784	-0.0947932	0.0876673	0.241452	-0.0657111
AMMECR1L	0.0100925	-0.352551	0.00203691	0.025472	-0.137291
AC012306.2	0.0126381	-0.0151792	0.879847	0.936513	-0.00623185
SAP130	0.0274325	-0.227906	0.000855537	0.0145495	-0.146178
UGGT1	0.0343805	-0.195199	0.0339086	0.136224	-0.0934387
SMPD4	0.0766973	-0.0358733	0.37728	0.578184	-0.0270973
MZT2B	0.298583	0.0156941	0.451485	0.642014	0.0127777
CCDC115	0.113743	-0.0232351	0.508476	0.690098	-0.0179698
IMP4	0.130484	-0.033407	0.281598	0.486506	-0.0271919
PTPN18	0.0584888	-0.120268	0.0113655	0.0701774	-0.0926821
FAM168B	0.0299482	-0.00582778	0.92945	0.961661	-0.00343657
PLEKHB2	0.057201	-0.22157	2.65812e-06	0.000424792	-0.176057
MZT2A	0.304423	0.0424315	0.137952	0.317746	0.03611
C2orf27A	0.00548052	0.0997045	0.510662	0.691423	0.0244757
MGAT5	0.029499	-0.164329	0.0366449	0.142069	-0.0909736
CCNT2-AS1	0.0050313	-0.112067	0.4793	0.66563	-0.0258066
CCNT2	0.102842	-0.0460979	0.460433	0.649724	-0.0285108
RAB3GAP1	0.131682	-0.0711234	0.118497	0.290745	-0.0536937
ZRANB3	0.0131772	-0.120038	0.227463	0.424322	-0.0510144
R3HDM1	0.0747207	-0.0606926	0.146826	0.328304	-0.0470009
UBXN4	0.366177	-0.0931359	0.00647532	0.0508434	-0.08039
MCM6	0.027732	-0.0648519	0.452332	0.642548	-0.0312903
DARS	0.19661	-0.0533247	0.0602936	0.194079	-0.0466129
CXCR4	0.862268	0.130642	0.1344	0.313418	0.0641501
SPOPL	0.00721751	-0.210335	0.12492	0.3002	-0.06083
ARHGAP15	0.487137	-0.107736	0.00401211	0.0377159	-0.0909649
GTDC1	0.0126082	-0.0171134	0.866335	0.928814	-0.00693342
ZEB2	0.00595969	0.309852	0.11014	0.278172	0.052946
ACVR2A	0.00835554	0.0227588	0.856448	0.922746	0.00716905
ORC4	0.0808601	-0.180598	5.8443e-05	0.00258678	-0.145365
MBD5	0.126651	0.00476653	0.918636	0.955722	0.00334567
EPC2	0.0486359	-0.14889	0.00392701	0.0372381	-0.111399
MMADHC	0.200563	-0.00886906	0.736238	0.852577	-0.00698911
RBM43	0.0949058	0.000574349	0.991369	0.995123	0.000381849
NMI	0.0651074	-0.208834	0.000264972	0.00707481	-0.150164
RIF1	0.0993681	-0.162794	0.00170329	0.0227112	-0.12208
ARL5A	0.128747	-0.128756	0.00745968	0.0550709	-0.0990227
STAM2	0.0129676	-0.194913	0.0540511	0.181226	-0.0836868
PRPF40A	0.211764	-0.124649	0.00354026	0.0352308	-0.100912
ARL6IP6	0.0743614	-0.0317349	0.460395	0.649724	-0.023366
NR4A2	0.0660358	0.220623	0.0876979	0.241452	0.0695854
GPD2	0.00754694	-0.334921	0.012479	0.0740227	-0.103514
CYTIP	0.655506	-0.0237875	0.576125	0.743292	-0.0174275
ACVR1C	0.0189572	0.0313064	0.709221	0.836729	0.0153514
ACVR1	0.010422	-0.0562386	0.65419	0.799745	-0.0178065
PKP4	0.00706777	-0.177348	0.190573	0.381743	-0.0517467
WDSUB1	0.028301	-0.0214268	0.750235	0.861699	-0.0124801
BAZ2B	0.0239586	-0.163073	0.0761322	0.220621	-0.0769859
AC009961.1	0.0135066	-0.0537744	0.577168	0.743801	-0.0231548
MARCH7	0.157887	-0.1448	0.00191675	0.0245287	-0.113695
LY75	0.0752598	-0.112161	0.0374628	0.144007	-0.0802516
RBMS1	0.308017	-0.0559257	0.155043	0.338596	-0.0441058
TANK	0.0737624	-0.029853	0.53585	0.711782	-0.0209626
LINC01806	0.0136564	0.1152	0.234664	0.434002	0.0502821
PSMD14	0.0782247	-0.0954576	0.0173025	0.0912229	-0.0781
DPP4	0.114702	-0.12353	0.00195386	0.0247823	-0.102622
IFIH1	0.0266239	-0.150845	0.0307002	0.128673	-0.0920846
GCA	0.0354587	-0.216416	0.0054333	0.0453136	-0.123912
TTC21B	0.04627	-0.0881816	0.320215	0.52422	-0.0417808
TTC21B-AS1	0.00527088	0.0241533	0.878116	0.935409	0.00558068
STK39	0.00910425	-0.0604158	0.613264	0.770467	-0.0203665
CERS6	0.0353389	0.0674671	0.392894	0.591601	0.0353216
BBS5	0.00563026	-0.0895219	0.549476	0.722987	-0.0223828
FASTKD1	0.027193	-0.180392	0.00830932	0.0584071	-0.113704
PPIG	0.371897	-0.0283922	0.138714	0.318758	-0.0250425
PHOSPHO2	0.0226408	-0.0114278	0.903823	0.947562	-0.00499171
SSB	0.328981	-0.0758437	0.00973685	0.064428	-0.0675641
METTL5	0.153514	-0.0766882	0.105303	0.271227	-0.0571571
UBR3	0.0342607	-0.133734	0.0344498	0.137367	-0.0872786
GORASP2	0.145249	-0.13263	0.00464301	0.0412893	-0.103495
TLK1	0.228954	0.00121974	0.977078	0.989368	0.000883336
METTL8	0.0236591	0.0010912	0.988316	0.993895	0.000588948
DCAF17	0.0305472	-0.00846947	0.902301	0.94682	-0.00483883
DYNC1I2	0.0484262	-0.205066	0.000583284	0.0113188	-0.143709
SLC25A12	0.0515109	-0.0873806	0.0781436	0.224313	-0.0642428
HAT1	0.0710072	-0.0765825	0.0699878	0.212144	-0.0602381
METAP1D	0.042766	0.00761882	0.888947	0.94015	0.00500264
ITGA6	0.24297	-0.167811	3.55413e-05	0.00197055	-0.139934
AC078883.1	0.0448923	0.0640086	0.235128	0.434399	0.0438912
PDK1	0.197089	0.0239828	0.686316	0.821387	0.0151254
SP3	0.128568	0.0189939	0.769703	0.873837	0.0113304
OLA1	0.211015	-0.0666926	0.0552889	0.183461	-0.0559335
CIR1	0.164356	0.000732157	0.988847	0.994061	0.000489831
SCRN3	0.0408493	-0.0184731	0.73919	0.854389	-0.0120636
GPR155	0.0536672	-0.0555228	0.358684	0.561403	-0.0352681
WIPF1	0.365188	-0.00485267	0.872423	0.932307	-0.0037642
ATF2	0.0568417	-0.195115	0.00039482	0.00885551	-0.142989
ATP5MC3	0.517085	0.0371449	0.0528948	0.179128	0.0340731
LNPK	0.0436345	-0.0677661	0.216692	0.412795	-0.0461676
MTX2	0.0342907	-0.15397	0.0108264	0.0680849	-0.104958
HNRNPA3	0.604295	-0.0957632	0.00315676	0.0328273	-0.0839894
NFE2L2	0.135905	-0.00606599	0.9003	0.945469	-0.00419883
AGPS	0.0442335	-0.167523	0.0100666	0.0652978	-0.108991
TTC30B	0.00940373	-0.243108	0.0411286	0.153221	-0.086426
TTC30A	0.00802611	-0.232104	0.0710944	0.213244	-0.0739255
RBM45	0.0254859	-0.163178	0.0208121	0.102106	-0.099349
CHROMR	0.00551047	0.167924	0.265033	0.468268	0.0419577
PRKRA	0.0897547	-0.0696603	0.0681004	0.208581	-0.0566832
PLEKHA3	0.0305771	-0.0640921	0.324205	0.527969	-0.0390223
TTN-AS1	0.0421371	-0.121452	0.0472499	0.166999	-0.0804969
TTN	0.154862	-0.152786	0.0110411	0.0688373	-0.104446
CCDC141	0.053757	-0.0613637	0.358396	0.561132	-0.0365761
SESTD1	0.00646881	-0.00977568	0.948373	0.972812	-0.00240142
CWC22	0.0746009	-0.169957	5.6353e-05	0.002579	-0.139847
UBE2E3	0.110479	-0.042246	0.212855	0.408316	-0.0342315
LINC01934	0.0360277	-0.106615	0.0799557	0.227396	-0.070177
ITGA4	0.364859	-0.152553	0.0259803	0.115708	-0.0946429
ITPRID2	0.0169507	-0.0612771	0.48004	0.666179	-0.0293778
DNAJC10	0.0551646	-0.0822607	0.16303	0.347992	-0.0542684
NUP35	0.0208439	0.0160655	0.8373	0.911991	0.00834951
ZC3H15	0.299602	0.0245499	0.293105	0.4976	0.0205465
ITGAV	0.00835554	-0.23934	0.0673029	0.207366	-0.0745681
WDR75	0.0672337	-0.147558	0.0306466	0.128586	-0.0915602
SLC40A1	0.140756	-0.0630206	0.224301	0.420573	-0.0441163
ASNSD1	0.0326136	0.0961878	0.174905	0.362448	0.056012
ANKAR	0.0506124	-0.068802	0.367308	0.56965	-0.0371113
OSGEPL1	0.0287203	-0.0775688	0.242537	0.442521	-0.0469538
ORMDL1	0.154533	-0.136287	0.000361307	0.00838958	-0.115233
PMS1	0.0689407	-0.158574	0.000478002	0.00999688	-0.126496
HIBCH	0.0489353	-0.194561	0.0115935	0.0710988	-0.11138
MFSD6	0.0258453	-0.0683103	0.406943	0.603473	-0.0344565
NEMP2	0.032374	-0.171911	0.0092267	0.0620846	-0.110876
NAB1	0.00811596	-0.0628863	0.614545	0.771518	-0.0200643
GLS	0.0716061	-0.161457	0.00340471	0.0344177	-0.117008
STAT1	0.292204	-0.142119	0.0892062	0.244367	-0.0732738
STAT4	0.178461	-0.112748	0.0625244	0.198207	-0.0748569
NABP1	0.0274924	-0.110048	0.115045	0.285394	-0.0654752
CAVIN2	0.00781648	0.428287	0.00266932	0.0296939	0.123794
LINC01825	0.00646881	-0.20537	0.168654	0.355186	-0.0524087
SLC39A10	0.0818484	-0.0957937	0.0497492	0.172393	-0.071574
STK17B	0.625498	0.0410767	0.109125	0.276428	0.0358128
HECW2-AS1	0.00619928	-0.202646	0.158243	0.342025	-0.054678
GTF3C3	0.0437843	-0.240555	1.21186e-05	0.00102885	-0.178185
PGAP1	0.0139858	-0.113288	0.249822	0.450966	-0.0485782
ANKRD44	0.364619	-0.0406426	0.435422	0.627544	-0.0277779
AC013264.1	0.100895	0.0447161	0.468108	0.657256	0.0278687
SF3B1	0.528136	-0.125274	0.0120869	0.072931	-0.0943951
COQ10B	0.0964631	0.0492042	0.430127	0.623167	0.0305173
HSPD1	0.340361	-0.23271	1.93177e-05	0.00134568	-0.172991
HSPE1	0.315444	-0.12443	0.000889736	0.01498	-0.105602
MOB4	0.111138	0.00362893	0.923516	0.95821	0.00271082
MARS2	0.0164116	-0.0254108	0.771466	0.875198	-0.0119873
PLCL1	0.0551346	-0.0482882	0.50228	0.685025	-0.0270474
FTCDNL1	0.0140457	-0.0792917	0.408846	0.60481	-0.0345386
C2orf69	0.0306969	-0.0375937	0.557333	0.728918	-0.0227645
TYW5	0.0204247	-0.130813	0.107454	0.274325	-0.0689266
MAIP1	0.0382438	0.0393173	0.595904	0.758706	0.0214473
KCTD18	0.0384535	-0.0652497	0.252119	0.453244	-0.043356
SGO2	0.00679824	-0.315998	0.0263292	0.116783	-0.0888747
BZW1	0.244647	-0.104993	0.0428693	0.15761	-0.0764512
CLK1	0.1852	0.0885619	0.156122	0.33979	0.0564782
PPIL3	0.0569914	-0.133048	0.0046721	0.0413651	-0.103651
NIF3L1	0.0495643	-0.0099276	0.842797	0.916142	-0.00678444
ORC2	0.0426462	-0.0990775	0.168288	0.354966	-0.0571352
AC005037.1	0.0111407	0.191093	0.0775243	0.223459	0.0754526
FAM126B	0.0510916	-0.114492	0.0891725	0.244366	-0.0703205
NDUFB3	0.157348	-0.139028	0.0428725	0.15761	-0.0854363
CFLAR	0.191848	-0.0962696	0.0182911	0.0940695	-0.0782697
CASP10	0.025995	-0.116097	0.09967	0.262573	-0.0687996
CASP8	0.165344	-0.143981	0.00467436	0.0413651	-0.108326
TRAK2	0.0712767	-0.0404948	0.550348	0.723544	-0.0236232
STRADB	0.0480069	-0.0708258	0.175255	0.362761	-0.0497685
TMEM237	0.00610943	-0.204649	0.164974	0.350287	-0.0531729
ALS2	0.00823575	-0.181781	0.143005	0.324124	-0.0599313
SUMO1	0.240184	-0.019818	0.61218	0.770467	-0.0148436
NOP58	0.315534	-0.0613199	0.0569879	0.187036	-0.0523508
AC064836.4	0.00817586	0.0107683	0.937118	0.966005	0.00304537
BMPR2	0.0273127	-0.0895495	0.198505	0.390788	-0.052672
FAM117B	0.0844539	-0.0306657	0.570293	0.738838	-0.0204269
ICA1L	0.0107514	-0.255938	0.0212189	0.10317	-0.100173
WDR12	0.0328831	-0.182449	0.00356576	0.0353228	-0.122871
CARF	0.0398311	-0.103779	0.146641	0.328304	-0.0603155
NBEAL1	0.0736127	-0.0122551	0.767122	0.872364	-0.00897439
CYP20A1	0.0877781	-0.151612	0.000170014	0.00523383	-0.126323
ABI2	0.0516007	-0.249926	1.06421e-06	0.000237351	-0.192223
CD28	0.151568	-0.0480293	0.377482	0.578249	-0.0322878
CTLA4	0.0220718	0.0481507	0.711847	0.838007	0.0145056
ICOS	0.060675	-0.0442821	0.581203	0.747182	-0.0226592
INO80D	0.0799317	-0.0591011	0.308623	0.512808	-0.0386246
AC007383.2	0.0165613	0.0386114	0.659855	0.803074	0.0182086
NDUFS1	0.0681321	-0.081822	0.0609971	0.195792	-0.0637705
EEF1B2	8.67249	0.00483139	0.856701	0.922765	0.00378485
ZDBF2	0.0204247	0.0142773	0.861368	0.926115	0.00714848
FASTKD2	0.0636399	-0.0963746	0.164469	0.349694	-0.0571521
KLF7	0.0713066	-0.056922	0.388137	0.588023	-0.0341502
CREB1	0.135755	-0.0799442	0.0721511	0.214695	-0.0616688
METTL21A	0.0693001	0.0458889	0.28228	0.487495	0.0345123
PLEKHM3	0.0165913	-0.210577	0.0199406	0.0997183	-0.103395
IDH1	0.0082657	-0.271709	0.0314398	0.130304	-0.0898391
PIKFYVE	0.0638196	-0.112961	0.109081	0.276428	-0.0668168
RPE	0.0199754	-0.323808	0.00158273	0.0218823	-0.143575
KANSL1L	0.00622922	0.186304	0.201781	0.394017	0.048937
LANCL1	0.0622623	-0.0189761	0.691317	0.824466	-0.0132704
IKZF2	0.00874487	-0.118253	0.360853	0.563674	-0.0363081
SPAG16	0.0309664	-0.234413	0.000289252	0.00744858	-0.156859
BARD1	0.0106616	-0.195331	0.0859812	0.238364	-0.0725353
ATIC	0.1389	-0.14861	0.000478364	0.00999688	-0.121367
PECR	0.0475877	-0.198556	0.000224224	0.00623183	-0.147488
TMEM169	0.00539067	-0.129108	0.403275	0.600492	-0.0309213
XRCC5	0.444281	-0.154232	3.96934e-05	0.00213539	-0.13156
SMARCAL1	0.0252463	-0.171422	0.0170202	0.0904883	-0.103286
RPL37A	7.22198	0.0612422	0.0911174	0.247977	0.0502258
ARPC2	0.935402	-0.0401238	0.155023	0.338596	-0.034058
AAMP	0.105987	-0.153231	0.0364196	0.141549	-0.0899313
PNKD	0.168369	-0.00276417	0.949682	0.97342	-0.00198257
TMBIM1	0.112246	-0.138877	0.062788	0.198579	-0.0795058
SLC11A1	0.00838549	0.31495	0.0143577	0.0809682	0.10278
CTDSP1	0.124015	-0.142181	9.31014e-06	0.000879768	-0.126159
USP37	0.0304873	-0.143961	0.0320753	0.132081	-0.0903017
CNOT9	0.0531281	-0.0317375	0.519478	0.699265	-0.0221109
ZNF142	0.01734	-0.257397	0.00316248	0.0328376	-0.133906
BCS1L	0.028301	-0.0813532	0.225183	0.421632	-0.0489874
RNF25	0.034111	-0.0089748	0.881447	0.937616	-0.00559413
TTLL4	0.00685814	-0.108244	0.433058	0.625636	-0.0303746
WNT10A	0.00560031	0.0747366	0.616206	0.77279	0.0187454
NHEJ1	0.0329131	-0.255064	4.0575e-05	0.00217206	-0.176161
CNPPD1	0.122338	-0.0661944	0.159946	0.344253	-0.048882
RETREG2	0.0657662	-0.0499574	0.252127	0.453244	-0.0374421
ZFAND2B	0.133928	0.0417169	0.173443	0.360871	0.0347767
ATG9A	0.0319847	-0.0973209	0.119397	0.291659	-0.0624507
ANKZF1	0.107334	-0.12437	0.00494727	0.0426682	-0.099227
STK16	0.0719655	0.0359473	0.409092	0.605008	0.0264731
TUBA4A	0.260759	-0.151939	0.0612738	0.196188	-0.0810567
DNAJB2	0.0402204	0.00967613	0.861751	0.926184	0.00629838
DNPEP	0.112485	-0.0146566	0.660442	0.803518	-0.0113175
GMPPA	0.0290497	-0.181306	0.0063126	0.0501455	-0.116943
CHPF	0.0113204	-0.0856278	0.413951	0.609293	-0.0339271
STK11IP	0.0117696	-0.0737812	0.472726	0.660447	-0.0298081
EPHA4	0.0241682	0.0568644	0.454313	0.64413	0.0306131
FARSB	0.0533976	-0.233701	4.90987e-06	0.0005995	-0.179388
ACSL3	0.0608547	-0.0502411	0.383806	0.584276	-0.0327287
WDFY1	0.0382438	-0.0483648	0.406055	0.60298	-0.0312943
MRPL44	0.0949957	0.0620947	0.388458	0.588181	0.0350001
SERPINE2	0.0278518	0.0717308	0.318718	0.522369	0.0406706
CUL3	0.0480668	-0.0622833	0.226797	0.423544	-0.0437185
DOCK10	0.318918	-0.0611561	0.280928	0.485817	-0.0406031
IRS1	0.00679824	-0.280875	0.0467583	0.165908	-0.0791172
RHBDD1	0.0208439	-0.0634458	0.4237	0.617967	-0.0330358
MFF	0.216196	-0.0210929	0.383204	0.583722	-0.0173232
AGFG1	0.0233596	-0.0150946	0.862591	0.926737	-0.00713308
TRIP12	0.0744811	-0.122163	0.0742391	0.218165	-0.074474
FBXO36	0.0050313	0.0446391	0.78132	0.881592	0.0100075
SP110	0.300979	-0.0724695	0.00306155	0.0321138	-0.0669072
SP140	0.0805007	-0.0166432	0.680646	0.817121	-0.012309
SP140L	0.166212	-0.0683898	0.053598	0.180604	-0.0571219
SP100	0.370399	-0.151112	0.00267237	0.0296939	-0.11468
CAB39	0.0464197	-0.144417	0.00614373	0.0492253	-0.106641
ITM2C	0.0724447	-0.0906153	0.0474932	0.167405	-0.0696901
PSMD1	0.084963	-0.149321	0.00861149	0.0596818	-0.105692
NCL	1.15318	-0.100133	1.04481e-10	3.78464e-07	-0.0971139
PTMA	8.54206	0.0331391	0.0872684	0.24088	0.0298593
PDE6D	0.059537	-0.0682787	0.278897	0.48384	-0.042587
COPS7B	0.0593274	-0.138444	0.00257385	0.0290145	-0.109256
DIS3L2	0.0553143	-0.164173	0.000639964	0.0120029	-0.127871
TIGD1	0.0481866	0.112537	0.222768	0.418972	0.0517144
EIF4E2	0.102692	-0.0479873	0.170641	0.357225	-0.0389299
EFHD1	0.00802611	0.0470087	0.710455	0.837275	0.014708
GIGYF2	0.0619928	-0.0753241	0.211111	0.406242	-0.0487206
INPP5D	0.112006	0.0545148	0.267981	0.471298	0.0388679
ATG16L1	0.0357581	-0.0436688	0.565453	0.735461	-0.0233947
DGKD	0.0984696	-0.0893222	0.043497	0.159152	-0.0697016
USP40	0.0137163	-0.275833	0.00573448	0.0471025	-0.124209
LINC01891	0.0368363	0.0137942	0.817122	0.902666	0.00864955
ARL4C	0.314576	-0.00818553	0.88902	0.94015	-0.00517574
COPS8	0.0630709	-0.0833197	0.152858	0.336356	-0.0554377
COL6A3	0.0460004	0.0281798	0.660086	0.803261	0.0169941
LRRFIP1	0.434878	-0.0442315	0.18554	0.374932	-0.0361555
UBE2F	0.108712	0.0101215	0.828006	0.907932	0.00711837
SCLY	0.0216226	-0.0159862	0.833195	0.909972	-0.00851335
ILKAP	0.120302	-0.0911966	0.0580176	0.189284	-0.0683914
PER2	0.00814591	0.0262676	0.834478	0.910404	0.00828449
TRAF3IP1	0.00721751	-0.158335	0.253089	0.453923	-0.0445949
ASB1	0.0405199	-0.060502	0.276646	0.481165	-0.0406162
HDAC4	0.0309065	-0.113736	0.0800502	0.227545	-0.0717808
HDAC4-AS1	0.00925399	0.134321	0.254717	0.455939	0.0467413
NDUFA10	0.17337	-0.0117483	0.709123	0.836703	-0.00912487
COPS9	0.273307	-0.0158845	0.639306	0.78933	-0.0122486
ANKMY1	0.0371657	-0.0492277	0.400655	0.597615	-0.0317544
DUSP28	0.0418676	0.0353118	0.52521	0.703235	0.0232437
RNPEPL1	0.0862208	0.0163239	0.668184	0.808772	0.0122683
CAPN10-DT	0.00512114	0.137956	0.38468	0.584905	0.0317704
CAPN10	0.012159	-0.0557945	0.583394	0.748961	-0.0227024
SNED1	0.0140756	-0.159026	0.108849	0.276305	-0.0688536
MTERF4	0.194484	-0.0690427	0.0971747	0.258643	-0.0541812
PASK	0.151208	0.219884	0.00299142	0.0318391	0.131771
PPP1R7	0.171423	-0.0660565	0.151185	0.333893	-0.0493295
HDLBP	0.0973915	-0.0990295	0.00976075	0.064428	-0.0826092
SEPTIN2	0.156779	0.0254075	0.501995	0.684764	0.0193364
FARP2	0.00811596	-0.158738	0.206643	0.400302	-0.0511324
STK25	0.0772364	-0.0762374	0.0584153	0.189961	-0.0611926
THAP4	0.0727142	-0.00531164	0.89778	0.944268	-0.00387908
ATG4B	0.0984397	0.0409493	0.25075	0.451815	0.0325817
DTYMK	0.0484262	-0.19099	0.000186224	0.00553169	-0.145436
ING5	0.113474	-0.0873375	0.0107657	0.0678603	-0.075115
D2HGDH	0.0464197	-0.109254	0.0385238	0.146837	-0.0789735
LINC01237	0.00637896	0.0784665	0.577164	0.743801	0.0213637
TRNT1	0.0753796	-0.136272	0.0140084	0.0797769	-0.0972867
CRBN	0.256207	-0.065195	0.0187432	0.0958127	-0.0583471
SUMF1	0.0504926	-0.0848431	0.144122	0.325456	-0.0566498
SETMAR	0.0142853	-0.118846	0.209181	0.403903	-0.0533211
ITPR1	0.0544159	-0.0361476	0.533164	0.709987	-0.0232475
AC018816.1	0.0108712	0.231879	0.0349001	0.138082	0.0911869
BHLHE40	0.00928394	0.143783	0.23973	0.439302	0.0478509
ARL8B	0.0833758	-0.0491192	0.284778	0.489433	-0.0359606
EDEM1	0.0372855	-0.149335	0.0147192	0.0824079	-0.100643
RAD18	0.016172	-0.209442	0.0408614	0.152644	-0.0891488
SRGAP3	0.00796622	-0.347494	0.0094085	0.062957	-0.108087
THUMPD3-AS1	0.172711	-0.0723439	0.0467633	0.165908	-0.0601468
THUMPD3	0.0588482	-0.10076	0.0542405	0.181709	-0.0727218
SETD5	0.114103	-0.0612063	0.188997	0.379635	-0.0451701
MTMR14	0.10395	-0.065731	0.0587557	0.190653	-0.0550656
BRPF1	0.0261747	-0.0256824	0.712223	0.838177	-0.0146255
OGG1	0.0273127	-0.0862491	0.204059	0.396692	-0.0516233
TADA3	0.148244	-0.0475682	0.264065	0.467208	-0.0358891
ARPC4	0.227906	-0.0453488	0.317671	0.521154	-0.033219
TTLL3	0.0140158	-0.0777069	0.418886	0.613316	-0.0337853
RPUSD3	0.0897847	-0.0626985	0.237568	0.437198	-0.0433153
JAGN1	0.123117	0.00633602	0.842978	0.916247	0.00488491
IL17RC	0.00563026	0.0231931	0.876936	0.935197	0.00576459
CRELD1	0.0544758	0.0226621	0.653291	0.799022	0.0155215
PRRT3	0.0165314	0.118466	0.177638	0.36616	0.0574234
EMC3	0.10404	-0.065504	0.174457	0.361867	-0.0477637
FANCD2	0.0168908	-0.136515	0.124819	0.300025	-0.0659258
BRK1	0.351712	-0.106476	0.0884183	0.242821	-0.068798
VHL	0.114103	0.030333	0.433695	0.626058	0.0230882
TATDN2	0.0196161	-0.137905	0.0871161	0.240643	-0.0735131
SEC13	0.117756	-0.0990823	0.0936904	0.252953	-0.0661732
ATG7	0.0336917	-0.175333	0.00468955	0.041432	-0.118537
VGLL4	0.0604055	-0.130252	0.0335998	0.135434	-0.0867435
TAMM41	0.0577701	-0.0422088	0.398102	0.595856	-0.0294967
TSEN2	0.0363272	-0.128692	0.091311	0.248317	-0.0718789
MKRN2	0.0394118	-0.110563	0.0492483	0.171148	-0.0769826
RAF1	0.0909826	-0.12993	0.00456766	0.0409314	-0.102324
CAND2	0.00545057	0.220038	0.151313	0.334007	0.054029
RPL32	37.9066	0.0458756	0.0345548	0.137418	0.0420763
IQSEC1	0.0617831	-0.139962	0.0042572	0.0391396	-0.107237
NUP210	0.116079	-0.0946544	0.0730421	0.216457	-0.0676196
HDAC11	0.00721751	0.252561	0.0543993	0.182062	0.0785713
WNT7A	0.0377647	0.147055	0.0115317	0.0708795	0.102404
CHCHD4	0.016172	-0.240117	0.00711605	0.0537762	-0.121169
TMEM43	0.0604055	-0.178174	0.00294887	0.0315717	-0.123388
XPC	0.108382	-0.0956294	0.0359613	0.140279	-0.0739644
LSM3	0.196849	-0.0577177	0.0226705	0.107201	-0.0522922
SLC6A6	0.020215	-0.0232559	0.778221	0.879372	-0.0115565
CCDC174	0.096553	0.00733865	0.846598	0.918045	0.00548466
FGD5-AS1	0.0808601	-0.152753	0.000333022	0.00800654	-0.124846
NR2C2	0.0400707	-0.217835	0.00044062	0.00946287	-0.149394
MRPS25	0.117097	-0.00546638	0.883255	0.93807	-0.00409972
RBSN	0.0681321	0.0699824	0.379408	0.580054	0.0364164
CAPN7	0.183942	0.0318296	0.633151	0.784205	0.0187179
SH3BP5-AS1	0.0125183	-0.297631	0.00379845	0.0366471	-0.130334
SH3BP5	0.168548	-0.0470299	0.194254	0.386551	-0.0376528
METTL6	0.0192567	-0.173431	0.0327417	0.13331	-0.0935218
EAF1	0.0294391	-0.0225273	0.803229	0.894777	-0.0102965
HACL1	0.0574706	-0.0362842	0.500016	0.683223	-0.024315
BTD	0.0455512	-0.138737	0.0095202	0.0635698	-0.101306
ANKRD28	0.0150939	-0.172035	0.0667757	0.206373	-0.079742
DPH3	0.0341409	-0.194381	0.00172227	0.0228272	-0.132326
OXNAD1	0.539277	-0.0102113	0.757883	0.867121	-0.00785549
RFTN1	0.0864604	0.0722776	0.251101	0.452148	0.0452537
AC090948.1	0.00715762	-0.309636	0.0268373	0.118505	-0.089196
PLCL2	0.0521098	-0.0847992	0.102998	0.267451	-0.0605712
TBC1D5	0.0732533	-0.10825	0.0275453	0.120299	-0.0814034
SATB1	0.545866	-0.0893025	0.0304576	0.128089	-0.0718751
SATB1-AS1	0.0153035	-0.0240715	0.794128	0.889577	-0.0107905
RAB5A	0.102213	0.0397869	0.436034	0.62795	0.0274432
KAT2B	0.0209338	-0.146739	0.125997	0.301455	-0.0656525
SGO1-AS1	0.00607948	0.271429	0.0567444	0.186635	0.0753055
UBE2E2	0.0336019	-0.150983	0.0520818	0.177336	-0.0838926
UBE2E1	0.0968524	-0.0474433	0.187015	0.377329	-0.0381109
NKIRAS1	0.00898446	-0.331735	0.00593707	0.048292	-0.119294
RPL15	8.37549	0.0394446	0.093653	0.252914	0.0349194
NR1D2	0.0486658	-0.041331	0.537	0.712788	-0.0243359
TOP2B	0.0567219	-0.203959	0.00579316	0.0474768	-0.121693
NGLY1	0.108922	-0.157991	0.000550475	0.0108567	-0.125629
OXSM	0.0157228	-0.252807	0.0048215	0.0420518	-0.12747
SLC4A7	0.0638495	-0.114523	0.102831	0.267335	-0.0680424
CMC1	0.0440837	-0.0806757	0.279675	0.484647	-0.0446163
AZI2	0.0681022	0.0420263	0.33024	0.533877	0.031299
ZCWPW2	0.00856518	-0.129734	0.296486	0.501328	-0.0421395
TGFBR2	0.57806	0.0667665	0.377098	0.578176	0.0362668
STT3B	0.125423	-0.113879	0.00158925	0.0219446	-0.0975016
OSBPL10	0.035818	-0.250158	0.00160622	0.0220757	-0.142539
GPD1L	0.0222815	-0.0282475	0.710672	0.837349	-0.0150386
CMTM8	0.0728639	0.00436757	0.917571	0.955374	0.0031699
CMTM7	0.185529	0.0366935	0.163462	0.348302	0.0313645
CMTM6	0.119613	-0.0190818	0.592952	0.756873	-0.0146142
DYNC1LI1	0.0552844	-0.187084	0.000122021	0.00420954	-0.145666
CNOT10	0.0586685	-0.119641	0.0099591	0.0650003	-0.0932075
GLB1	0.0286604	-0.118181	0.0738166	0.217566	-0.0738382
CRTAP	0.10377	-0.0654254	0.0646981	0.202091	-0.0544386
UBP1	0.0333623	0.0756222	0.220988	0.417277	0.0480943
CLASP2	0.0698392	0.0520418	0.36954	0.571425	0.0338408
PDCD6IP	0.179839	-0.098891	0.0101624	0.0655393	-0.082368
TRANK1	0.0713366	-0.0908824	0.144327	0.325666	-0.0581882
EPM2AIP1	0.0775359	-0.038966	0.503832	0.686195	-0.0250321
MLH1	0.0449223	-0.114524	0.0336992	0.135583	-0.0820595
LRRFIP2	0.0698691	-0.0363666	0.395371	0.593439	-0.0269758
GOLGA4	0.184331	-0.113397	0.073539	0.217042	-0.0728972
VILL	0.0569615	0.0115256	0.805566	0.895559	0.00809473
PLCD1	0.0362074	-0.154854	0.00926093	0.0622763	-0.106695
DLEC1	0.00512114	0.122839	0.445537	0.636556	0.027632
ACAA1	0.133539	-0.0503818	0.100705	0.264065	-0.0428127
MYD88	0.0493546	-0.126126	0.0121189	0.0729972	-0.0947211
OXSR1	0.0402504	-0.107729	0.0598133	0.193105	-0.0739962
ACVR2B	0.00673834	-0.373246	0.00874414	0.0602616	-0.106494
EXOG	0.0373154	0.00138104	0.981228	0.991262	0.000872446
WDR48	0.0647779	0.0477255	0.376195	0.577468	0.0322336
GORASP1	0.016741	-0.0677958	0.432897	0.625571	-0.0326884
CSRNP1	0.0425863	0.361572	0.00168924	0.0226433	0.139785
SLC25A38	0.105328	-0.0392143	0.254502	0.455705	-0.031435
RPSA	9.90548	0.0314832	0.298494	0.502671	0.0256511
EIF1B-AS1	0.0126381	-0.110283	0.272619	0.47666	-0.0461494
EIF1B	0.256267	0.0777831	0.0973372	0.258812	0.058311
ENTPD3-AS1	0.0209937	-0.110851	0.169644	0.356237	-0.0581472
RPL14	15.8567	-0.00127002	0.947855	0.972465	-0.000988308
ZNF619	0.00670839	-0.228746	0.103975	0.268703	-0.063982
ZNF621	0.0230002	-0.121784	0.199415	0.391587	-0.0545377
CTNNB1	0.105897	-0.139606	0.00238052	0.0277566	-0.11019
ULK4	0.0275523	-0.129094	0.0695171	0.211194	-0.0765865
TRAK1	0.00844539	-0.104672	0.400457	0.597441	-0.0337446
VIPR1	0.0825073	-0.0351098	0.468993	0.657789	-0.024709
SEC22C	0.0576503	-0.0172122	0.714217	0.839331	-0.0121039
SS18L2	0.116528	-0.0548554	0.282802	0.488006	-0.0383927
NKTR	0.38702	-0.025153	0.68809	0.822514	-0.0153687
HIGD1A	0.0124584	0.128608	0.197248	0.389654	0.0546578
ZNF662	0.00515109	-0.0810845	0.614499	0.771518	-0.0181815
POMGNT2	0.00961337	0.0302098	0.791914	0.888563	0.0106994
SNRK	0.198676	0.0247346	0.576983	0.743801	0.0178763
ANO10	0.0164116	-0.172126	0.0529609	0.179292	-0.0845712
ABHD5	0.0274625	-0.187024	0.00662922	0.0515305	-0.117492
TCAIM	0.0228804	-0.260843	0.000511538	0.0102942	-0.15657
ZNF445	0.0380641	-0.0971886	0.130169	0.307778	-0.0611421
ZNF852	0.0136863	-0.227354	0.0175338	0.0918969	-0.105579
ZNF197	0.0117097	-0.0499057	0.633628	0.784241	-0.0196489
ZNF502	0.00922404	-0.367481	0.00243413	0.0281102	-0.132637
ZNF501	0.00530083	-0.10034	0.519847	0.699502	-0.023634
KIAA1143	0.0823575	0.0201453	0.619589	0.775074	0.0149309
TMEM42	0.0570513	0.0152271	0.745912	0.858498	0.0106975
ZDHHC3	0.0566919	-0.0440918	0.353166	0.556227	-0.0316092
EXOSC7	0.0838549	-0.0206317	0.59299	0.756873	-0.0155213
LARS2	0.0220718	-0.131503	0.0874996	0.241151	-0.072927
LIMD1	0.0157527	-0.165562	0.0708837	0.212906	-0.0785147
SACM1L	0.0657962	-0.129336	0.0436931	0.159363	-0.0833136
LZTFL1	0.0174897	-0.221143	0.00994331	0.0650003	-0.115394
FYCO1	0.0227307	-0.115788	0.128143	0.304512	-0.0642638
ALS2CL	0.0301878	-0.172181	0.008826	0.0606352	-0.111421
CCDC12	0.178551	0.0276079	0.482259	0.667947	0.0208436
NBEAL2	0.0131772	-0.11084	0.266329	0.469685	-0.046814
SETD2	0.145009	-0.0636207	0.300392	0.504771	-0.0402469
KIF9-AS1	0.0124884	0.0646334	0.593834	0.757328	0.0214262
KIF9	0.0304873	-0.0901043	0.172887	0.36033	-0.0551903
KLHL18	0.0241682	-0.00270307	0.970696	0.985898	-0.00147302
AC099778.1	0.00721751	0.272552	0.0377161	0.144674	0.0854009
PTPN23	0.0249468	-0.0927097	0.204124	0.396747	-0.052589
SCAP	0.0668743	-0.0485492	0.263134	0.466169	-0.0364008
ELP6	0.0547153	0.0497945	0.298386	0.502567	0.0357884
SMARCC1	0.122129	-0.0800692	0.0846487	0.236108	-0.0604827
DHX30	0.103591	-0.0323046	0.360279	0.563251	-0.0253534
MAP4	0.0644186	-0.220522	0.000182906	0.00550594	-0.156279
ZNF589	0.0153335	0.0536025	0.558109	0.729664	0.0243457
NME6	0.0467791	-0.161401	0.00463492	0.0412882	-0.11464
CCDC51	0.00769668	-0.272011	0.0341409	0.136611	-0.0878553
TMA7	1.9773	0.0695149	0.00834332	0.0584948	0.0631791
ATRIP	0.02315	-0.222401	0.00305394	0.0320731	-0.131844
SHISA5	0.363691	-0.0442349	0.263334	0.466327	-0.0341718
UQCRC1	0.176335	0.0256897	0.535433	0.711401	0.0190234
SLC26A6	0.00985295	0.0784748	0.490557	0.675827	0.0281735
NCKIPSD	0.021952	-0.016117	0.829924	0.908519	-0.00866164
IP6K2	0.0639693	0.0555096	0.209957	0.40497	0.0416435
PRKAR2A	0.0873589	-0.0600685	0.167374	0.353312	-0.0456921
SLC25A20	0.0154533	-0.194252	0.0839313	0.235012	-0.0732372
ARIH2OS	0.0306669	0.136531	0.0475237	0.167415	0.0835362
ARIH2	0.181486	0.0392059	0.169597	0.356207	0.0330963
P4HTM	0.0695696	-0.0347019	0.414503	0.609857	-0.0257453
WDR6	0.127729	-0.107968	0.024714	0.112559	-0.0820926
DALRD3	0.0741817	0.0246501	0.548988	0.722608	0.0182785
NDUFAF3	0.185619	-0.0709308	0.410249	0.60606	-0.0343556
IMPDH2	0.319667	-0.0454571	0.210652	0.40594	-0.0362595
QRICH1	0.106256	-0.0122392	0.74101	0.855926	-0.00922718
QARS	0.107694	0.0427865	0.211114	0.406242	0.0346131
USP19	0.02893	0.0469903	0.474153	0.66161	0.0281239
CCDC71	0.0539966	-0.0299004	0.532549	0.709987	-0.0210551
KLHDC8B	0.00557036	-0.141092	0.348334	0.55172	-0.0351873
C3orf62	0.00784643	-0.19201	0.140077	0.320477	-0.059492
USP4	0.1274	-0.0699145	0.069799	0.211814	-0.0566912
RHOA	0.938906	-0.0219534	0.487419	0.673034	-0.0173322
TCTA	0.0891558	0.0477906	0.259893	0.461933	0.0361281
NICN1	0.0104819	-0.157533	0.155769	0.339448	-0.0595881
DAG1	0.0135366	-0.0491144	0.612839	0.770467	-0.0209898
APEH	0.117607	-0.0411486	0.389552	0.588851	-0.0293127
MST1	0.00527088	-0.211574	0.180369	0.369229	-0.0495946
RNF123	0.0272828	-0.0886994	0.191632	0.383511	-0.0531666
GMPPB	0.0230601	-0.0521926	0.480909	0.666672	-0.0286393
IP6K1	0.0386631	0.0250797	0.735312	0.852061	0.0136202
UBA7	0.0698092	-0.148462	0.00971366	0.0643649	-0.104379
MON1A	0.0153035	-0.123891	0.385148	0.58529	-0.0332807
RBM6	0.154293	-0.132726	0.00254655	0.0288392	-0.106503
RBM5	0.0793028	-0.0566157	0.367591	0.570008	-0.0351083
GNAI2	0.146087	-0.0472266	0.114107	0.284078	-0.0401681
IFRD2	0.0822976	-0.00101278	0.979217	0.990207	-0.000751247
NAA80	0.0339912	0.00822599	0.891483	0.941381	0.00512112
TUSC2	0.0805606	0.0746563	0.0570041	0.187036	0.0604703
RASSF1	0.0727741	0.0448543	0.293032	0.4976	0.0336924
NPRL2	0.0564523	-0.140518	0.004077	0.0380805	-0.107731
CYB561D2	0.072265	-0.106219	0.0675008	0.207666	-0.0721654
TMEM115	0.0390824	0.064407	0.368239	0.570686	0.0365146
CYB561D2.1	0.0799018	0.101659	0.0139749	0.0797609	0.0824841
C3orf18	0.0141954	-0.0565256	0.54553	0.719887	-0.0251435
HEMK1	0.0559732	-0.00637955	0.894	0.94219	-0.00443566
CISH	0.145249	-0.442421	0.144013	0.325358	-0.0346692
MAPKAPK3	0.0767572	0.0368168	0.372094	0.573878	0.027698
[truncated: 8,868 more rows]

## Sheet: curated_clusters.1
gene	avg_expr	logFC_treatmentt6M	p_treatmentt6M	fdr_treatmentt6M	shrunken_logFC
LINC01409	0.0156157	0.0638256	0.394769	0.562914	0.0328228
LINC01128	0.0269379	-0.152784	0.0374276	0.119609	-0.0841523
LINC00115	0.0075361	-0.0156796	0.876062	0.92683	-0.00593087
NOC2L	0.153856	-0.00738883	0.766243	0.853359	-0.00597466
ISG15	0.164617	-0.0438123	0.528954	0.680425	-0.0238302
C1orf159	0.015978	-0.0826115	0.23075	0.397134	-0.0461409
TNFRSF4	0.0140577	-0.0688887	0.393384	0.561659	-0.0331549
SDF4	0.241825	-0.00656248	0.714487	0.817671	-0.00536247
B3GALT6	0.0158693	-0.17816	0.010159	0.0510615	-0.10495
UBE2J2	0.165522	-0.0409254	0.222309	0.387247	-0.0329177
ACAP3	0.0249633	0.105927	0.0535851	0.151208	0.071449
PUSL1	0.0295103	-0.0552224	0.277908	0.448118	-0.0375059
INTS11	0.197714	-0.0115945	0.639144	0.765345	-0.0094397
CPTP	0.0593649	-0.0538526	0.166092	0.317998	-0.0417277
DVL1	0.00653974	0.0270156	0.800554	0.876298	0.00951259
MXRA8	0.00516295	-0.110172	0.405471	0.573467	-0.0296628
AURKAIP1	0.324777	-0.037649	0.196004	0.356073	-0.0314199
CCNL2	0.120849	-0.105114	0.00988104	0.0501632	-0.0834884
MRPL20-AS1	0.0271553	0.0522705	0.616235	0.749596	0.0190193
MRPL20	0.34666	-0.0661725	0.15628	0.306387	-0.047631
ATAD3C	0.00653974	-0.148465	0.180698	0.336403	-0.0512972
ATAD3B	0.0315574	-0.0998725	0.0426693	0.130796	-0.0717575
ATAD3A	0.0200902	-0.0590445	0.338361	0.508482	-0.0354896
SSU72	0.545497	-0.0666766	0.0868519	0.208476	-0.0524101
AL645728.1	0.0244923	0.0930232	0.252907	0.419989	0.044871
AL691432.2	0.028677	0.0743711	0.307254	0.477769	0.0394389
MIB2	0.102679	-0.0447558	0.108498	0.241788	-0.03834
CDK11B	0.0943461	-0.140429	9.42856e-06	0.00055091	-0.122766
SLC35E2B	0.0567924	-0.0722385	0.0511345	0.146979	-0.0583152
CDK11A	0.165323	-0.00979125	0.802879	0.877746	-0.00723119
SLC35E2A	0.0311045	-0.00399467	0.956071	0.97555	-0.00208413
NADK	0.0242025	-0.177749	0.00165018	0.0159131	-0.122564
GNB1	0.0897448	-0.0431071	0.144463	0.291459	-0.036211
PRKCZ	0.0336407	-0.0327966	0.490626	0.646914	-0.0226927
FAAP20	0.324324	0.0120223	0.441475	0.605667	0.0100649
SKI	0.0503071	-0.07306	0.0664703	0.174255	-0.0572491
MORN1	0.00842376	0.0444574	0.638065	0.765017	0.0180754
RER1	0.172406	-0.0743528	0.0167952	0.0707218	-0.0639601
PEX10	0.0264488	-0.0145104	0.785953	0.867396	-0.00936386
PLCH2	0.00621366	-0.16848	0.133701	0.277156	-0.0576325
PANK4	0.0279343	-0.0669838	0.199458	0.360405	-0.0452501
AL139246.5	0.0864296	0.173894	8.09929e-09	3.752e-06	0.154937
TNFRSF14-AS1	0.00726436	0.207136	0.0445366	0.134408	0.0804868
TNFRSF14	0.528595	0.0400593	0.0132064	0.0608393	0.038027
PRXL2B	0.0172823	-0.039036	0.558595	0.70262	-0.0219085
MMEL1	0.00981866	0.0695572	0.431935	0.596941	0.0305179
MEGF6	0.0294922	-0.0301503	0.556899	0.70128	-0.0200214
TPRG1L	0.0371551	-0.0361461	0.546212	0.693399	-0.0219092
WRAP73	0.0556874	-0.0416385	0.258574	0.426215	-0.0324338
SMIM1	0.0188584	0.040314	0.533847	0.683976	0.0231484
LRRC47	0.104799	-0.0843554	0.0275807	0.0983143	-0.0678838
CEP104	0.0530969	-0.013773	0.776775	0.860728	-0.00933984
DFFB	0.0216844	-0.0717953	0.226187	0.391949	-0.0447405
C1orf174	0.0560497	-0.0915306	0.0252329	0.092679	-0.0719625
KCNAB2	0.164834	-0.0770857	0.0665673	0.174468	-0.0591452
RPL22	11.4996	-0.0153226	0.534861	0.68446	-0.0125719
ICMT	0.0226083	-0.103807	0.0766793	0.191916	-0.0667536
ACOT7	0.00826072	0.121849	0.200581	0.361788	0.0502771
AL031848.2	0.0143476	0.269674	0.00024444	0.00480938	0.157758
TNFRSF25	0.159345	0.0982196	0.0031771	0.0244281	0.0837755
PLEKHG5	0.00677524	-0.0986925	0.354224	0.524264	-0.035349
NOL9	0.113313	-0.0166308	0.660806	0.781163	-0.0124698
ZBTB48	0.0405971	-0.0944349	0.0666322	0.174597	-0.0658056
KLHL21	0.0298183	0.00607566	0.904441	0.944455	0.00402995
PHF13	0.00762667	-0.198669	0.0494641	0.143513	-0.0788134
THAP3	0.0327893	-0.0512928	0.448115	0.610707	-0.0286349
DNAJC11	0.055941	-0.0861199	0.0628619	0.168368	-0.0633975
CAMTA1	0.124527	0.0825634	0.00450899	0.0306611	0.072702
VAMP3	0.0529157	0.0310403	0.452693	0.61506	0.0228428
PER3	0.0132063	-0.163317	0.03346	0.111206	-0.0866659
PARK7	0.661691	-0.0370318	0.0876163	0.209443	-0.0331467
RERE	0.129871	-0.0226977	0.454244	0.616716	-0.0182082
ENO1	0.823192	-0.0173351	0.4471	0.609846	-0.0144407
ENO1-AS1	0.00922085	0.167315	0.193813	0.35319	0.0474437
CA6	0.00657597	-0.247534	0.0322532	0.108401	-0.0839713
GPR157	0.00884042	-0.161213	0.0828946	0.202243	-0.0695766
H6PD	0.0267386	-0.0936065	0.0813144	0.199438	-0.0634661
SLC25A33	0.0429884	-4.26398e-05	0.99944	0.999468	-2.53926e-05
TMEM201	0.00845999	0.0911661	0.333455	0.503853	0.0376195
PIK3CD	0.236662	0.0104025	0.743121	0.836829	0.00813368
PIK3CD-AS2	0.00635858	-0.259844	0.0220623	0.0846406	-0.0909054
CLSTN1	0.101701	0.0106476	0.773555	0.858351	0.00801139
CTNNBIP1	0.0319559	-0.0601698	0.216802	0.380972	-0.0420723
LZIC	0.107824	-0.0862068	0.014644	0.0648394	-0.0716699
NMNAT1	0.0133693	-0.152337	0.0465741	0.138157	-0.0805888
UBE4B	0.0654336	-0.129688	0.000174316	0.00390735	-0.1104
KIF1B	0.0095107	0.00336766	0.9707	0.983437	0.00140883
PGD	0.105831	-0.0872117	0.00200657	0.0182413	-0.0774739
CENPS	0.0126628	0.0120099	0.877233	0.927451	0.00590323
DFFA	0.0596909	-0.219585	4.51651e-06	0.000348712	-0.169093
PEX14	0.0444195	0.00903491	0.826885	0.892728	0.00655169
TARDBP	0.0821	-0.0908541	0.0501583	0.144809	-0.0670702
SRM	0.0993098	-0.00370108	0.895479	0.939416	-0.00294161
EXOSC10	0.0982229	-0.122821	0.0217879	0.0837562	-0.0851745
MTOR	0.0529338	-0.0685283	0.0749384	0.188969	-0.0542474
UBIAD1	0.116502	-0.106666	0.0022937	0.0196618	-0.0898376
FBXO2	0.00679336	-0.224708	0.0352976	0.115491	-0.0841156
FBXO44	0.0802341	-0.0436941	0.24481	0.411904	-0.0338835
FBXO6	0.0132244	0.0569315	0.453573	0.615955	0.0288663
MAD2L2	0.0836036	-0.00274734	0.92949	0.959167	-0.0021487
AGTRAP	0.117534	0.0179655	0.672686	0.789412	0.0129393
MTHFR	0.0255792	-0.169688	0.0026042	0.0214267	-0.116737
CLCN6	0.0129527	0.0582806	0.444385	0.607761	0.0294809
AL021155.5	0.0123367	-0.174175	0.404121	0.571921	-0.0231142
KIAA2013	0.00849622	-0.192195	0.0424224	0.130183	-0.0823859
MFN2	0.0297277	-0.139077	0.00628773	0.037808	-0.100435
MIIP	0.0766109	-0.025263	0.422441	0.588337	-0.0201671
TNFRSF1B	0.082734	-0.0642573	0.251642	0.418763	-0.0414037
VPS13D	0.0913933	-0.161562	9.69856e-07	0.000136492	-0.140443
DHRS3	0.120251	0.280431	5.74925e-09	3.3611e-06	0.219226
PRDM2	0.141211	-0.00783315	0.854123	0.910788	-0.00561318
EFHD2	0.0276263	-0.073137	0.167927	0.320381	-0.0491712
CASP9	0.0063767	-0.186918	0.0889088	0.211758	-0.066296
DNAJC16	0.027572	-0.0715438	0.240534	0.407911	-0.0437115
AGMAT	0.0488035	-0.0191596	0.631715	0.760438	-0.0141354
DDI2	0.0282785	-0.159326	0.00248849	0.0207399	-0.11385
PLEKHM2	0.0163041	-0.0273047	0.688521	0.799795	-0.0150292
UQCRHL	0.0479158	0.04181	0.350026	0.519918	0.0300284
AL450998.2	0.126012	0.0963559	0.10232	0.231548	0.0613715
SPEN	0.118295	-0.0663502	0.174223	0.328084	-0.046593
ZBTB17	0.029148	-0.0580629	0.254908	0.422029	-0.039481
ARHGEF19	0.0187678	0.0357977	0.570976	0.712607	0.0209031
CPLANE2	0.00530787	-0.147175	0.219912	0.38437	-0.0457994
FBXO42	0.0521005	0.0384185	0.312636	0.482695	0.0294441
SZRD1	0.167588	-0.00431232	0.890261	0.936151	-0.00337003
NECAP2	0.356099	-0.00630535	0.81697	0.886973	-0.00504182
NBPF1	0.0519193	-0.204669	0.0016765	0.0160333	-0.128819
CROCC	0.039637	-0.0583417	0.248504	0.416095	-0.0398814
BX284668.5	0.0328617	-0.0501709	0.38633	0.555153	-0.0313355
BX284668.6	0.00798899	0.361957	0.0035537	0.0263401	0.116483
ATP13A2	0.0213583	-0.134797	0.0253668	0.0929593	-0.0867086
SDHB	0.161591	-0.077973	0.0078538	0.043373	-0.068352
PADI4	0.0209054	0.00121044	0.984181	0.991943	0.00071849
RCC2	0.0140577	-0.148758	0.0428866	0.131281	-0.0816847
IFFO2	0.00931143	-0.169523	0.0662057	0.173849	-0.0740917
UBR4	0.0973533	-0.103344	0.0095501	0.049111	-0.0827628
EMC1	0.0380247	-0.0835575	0.0838939	0.203787	-0.0599215
MRTO4	0.0930599	-0.0240414	0.503779	0.658632	-0.0184561
AKR7A2	0.162896	-0.0213789	0.557975	0.702116	-0.0162905
CAPZB	1.03937	-0.0406821	0.134129	0.277638	-0.0348191
MICOS10	0.378562	-0.00164736	0.975787	0.986433	-0.00105177
NBL1	0.0141664	0.0296438	0.703131	0.809548	0.0145994
HTR6	0.009402	-0.0155605	0.863065	0.917533	-0.0066237
TMCO4	0.0255068	0.0368461	0.504801	0.659547	0.023534
OTUD3	0.0188584	-0.0517723	0.421396	0.587757	-0.0300221
UBXN10-AS1	0.0153983	0.169248	0.0291772	0.101978	0.0892001
MUL1	0.043097	0.112566	0.0369036	0.118616	0.0771601
PINK1	0.016449	-0.0392529	0.565975	0.708536	-0.0216155
DDOST	0.38396	0.00287389	0.881491	0.930288	0.00233499
HP1BP3	0.729697	-0.0805868	0.00158709	0.0155055	-0.073019
EIF4G3	0.0201446	-0.2103	0.000997925	0.0116912	-0.134738
ECE1	0.0870818	-0.0561396	0.0613729	0.165377	-0.0479311
NBPF3	0.0214489	-0.0606189	0.307928	0.478356	-0.0374344
USP48	0.127443	-0.080869	0.00936476	0.0484961	-0.0698365
LINC00339	0.0489303	-0.0988754	0.146547	0.293993	-0.0563425
CDC42	0.892991	-0.0339197	0.396398	0.564224	-0.0253659
ZBTB40	0.0490933	-0.171835	0.00101626	0.0118188	-0.124011
KDM1A	0.0401623	-0.0984324	0.0257618	0.093785	-0.074991
LUZP1	0.0337313	-0.218894	1.58472e-05	0.000811933	-0.163638
HNRNPR	0.446296	-0.123718	4.74854e-05	0.00164982	-0.108889
TCEA3	0.236844	-0.0428218	0.065567	0.172957	-0.0382593
ID3	0.0891651	-0.0900208	0.535994	0.685357	-0.0211156
MDS2	0.142117	0.0639122	0.0284346	0.100106	0.0555344
RPL11	36.8564	0.0164313	0.0866096	0.208065	0.0150612
ELOA-AS1	0.0173185	-0.0895981	0.180019	0.335308	-0.0515666
ELOA	0.0399449	0.0243308	0.580582	0.721138	0.0173445
PITHD1	0.222351	-0.0352376	0.288083	0.458869	-0.0281799
LYPLA2	0.157823	-0.0996597	0.113474	0.249066	-0.0605638
GALE	0.015199	0.0196714	0.789601	0.869703	0.0101368
HMGCL	0.0343834	-0.116094	0.0944553	0.220204	-0.0657814
FUCA1	0.0136773	-0.376922	9.87417e-07	0.000137226	-0.224845
PNRC2	0.357566	0.0179007	0.508137	0.662305	0.0145661
SRSF10	0.426134	0.0110377	0.6887	0.799795	0.00885572
STPG1	0.011757	-0.187397	0.022281	0.0850927	-0.0942855
NIPAL3	0.145668	-0.125719	0.00384971	0.0276046	-0.0979444
RCAN3	0.757704	0.00651751	0.854343	0.910788	0.00495178
NCMAP-DT	0.0277531	-0.228738	0.0427381	0.130899	-0.0795658
SRRM1	0.826163	-0.0301061	0.414659	0.582254	-0.023084
RUNX3	0.0781326	-0.0471349	0.183976	0.340285	-0.0375272
SYF2	0.518922	0.0301088	0.161985	0.313426	0.0264269
RSRP1	0.628394	-0.0317985	0.439879	0.604401	-0.0234564
TMEM50A	0.383091	-0.034121	0.338473	0.508533	-0.0266132
MACO1	0.0809587	-0.0499916	0.149946	0.298602	-0.0402809
LDLRAP1	0.488777	-0.130672	0.0459392	0.137041	-0.0785585
MAN1C1	0.0221735	-0.0856696	0.259339	0.427033	-0.0439912
SELENON	0.0146012	-0.0747435	0.304984	0.476237	-0.0396331
MTFR1L	0.0616112	-0.0351159	0.382315	0.551093	-0.0262434
STMN1	0.232858	-0.104153	0.191852	0.350708	-0.0514851
PAFAH2	0.0163584	-0.0600077	0.37974	0.549566	-0.0333599
PDIK1L	0.0290031	0.0875673	0.0899573	0.213433	0.0605752
ZNF593	0.0439485	-0.0610628	0.293855	0.465131	-0.0382922
CNKSR1	0.00567019	0.0213747	0.853294	0.910115	0.00683393
CEP85	0.0143838	-0.259205	0.000513201	0.00759309	-0.148822
SH3BGRL3	2.47166	-0.0247304	0.3287	0.498863	-0.0206914
UBXN11	0.0701074	-0.0847246	0.0121195	0.0575338	-0.0714733
CD52	4.26262	-0.0330638	0.287365	0.45812	-0.0268547
DHDDS	0.023496	0.0301553	0.596133	0.733246	0.0188504
HMGN2	1.3142	0.0206934	0.267231	0.436986	0.0179044
RPS6KA1	0.121393	-0.0215271	0.632719	0.761316	-0.0151683
ARID1A	0.119418	-0.0905547	0.00386322	0.0276392	-0.0783964
PIGV	0.0128802	-0.113061	0.140488	0.286649	-0.0583574
ZDHHC18	0.0119925	-0.1391	0.0821847	0.200776	-0.0698611
GPN2	0.0323726	0.0792301	0.153184	0.302505	0.0519963
GPATCH3	0.0472455	0.165588	0.0035974	0.0265225	0.112993
NUDC	0.291208	-0.0564691	0.0118085	0.0565161	-0.0518397
KDF1	0.0154164	-0.0380443	0.585552	0.724814	-0.0206086
SLC9A1	0.0293654	-0.0188516	0.812568	0.884052	-0.00908588
WDTC1	0.0343834	-0.0598799	0.231535	0.397869	-0.0412256
TMEM222	0.0915925	0.026077	0.364752	0.534578	0.0213092
SYTL1	0.365392	-0.0221475	0.525595	0.677829	-0.0171191
MAP3K6	0.0265756	-0.133738	0.0131386	0.0606119	-0.0929279
WASF2	0.469376	-0.0567796	0.0465629	0.138157	-0.0492523
BX293535.1	0.0156519	0.0294175	0.675877	0.79188	0.015788
AHDC1	0.0206337	-0.210474	0.00072209	0.00953449	-0.137573
IFI6	0.202333	-0.0203715	0.702983	0.809548	-0.0131705
FAM76A	0.0367385	-0.00266629	0.953942	0.974725	-0.001847
STX12	0.0832956	-0.121885	0.000668151	0.00903868	-0.102354
PPP1R8	0.0340574	-0.125761	0.0559611	0.155427	-0.0750549
THEMIS2	0.0853427	-0.059551	0.227587	0.393308	-0.0413148
RPA2	0.19862	-0.202639	0.0158243	0.0681915	-0.100202
XKR8	0.036503	-0.149345	0.0011195	0.0124837	-0.114623
EYA3	0.0238039	-0.158767	0.00531416	0.0338227	-0.107854
DNAJC8	0.347765	-0.10062	0.000209581	0.00432009	-0.0904357
ATP5IF1	0.748827	-0.0034784	0.916546	0.951765	-0.00268389
AL353622.1	0.00612308	-0.0428008	0.700217	0.808328	-0.0143958
SESN2	0.00936577	-0.115258	0.222324	0.387247	-0.0478702
MED18	0.00923896	-0.0491578	0.5894	0.728187	-0.020816
PHACTR4	0.0779696	-0.0670825	0.04315	0.131735	-0.0561447
RCC1	0.0339668	0.128766	0.00615138	0.0373212	0.096691
SNHG3	0.225485	0.0713222	0.461702	0.622734	0.0283669
TRNAU1AP	0.0876252	-0.0873864	0.00312306	0.0241462	-0.076759
SNHG12	0.192315	-0.105294	0.0213429	0.0827385	-0.0791339
TAF12	0.10094	-0.0940947	0.155083	0.304955	-0.0547461
LINC01715	0.00918462	0.056999	0.538048	0.686956	0.0237635
GMEB1	0.053115	-0.109233	0.00463711	0.031189	-0.0889114
YTHDF2	0.238202	-0.0672021	0.0961423	0.222875	-0.0520071
EPB41	0.600478	-0.0676333	0.0157941	0.0681145	-0.0596118
SRSF4	0.260466	-0.0888805	0.000851299	0.0106018	-0.0799984
MECR	0.0279343	0.0594893	0.252195	0.419433	0.0400567
MATN1-AS1	0.0231155	0.0916976	0.109409	0.242997	0.0594318
LAPTM5	2.78906	0.0163107	0.640468	0.766048	0.0125271
PUM1	0.178656	-0.060776	0.0255334	0.0933482	-0.0536503
SNRNP40	0.14103	-0.126215	0.00702105	0.0403045	-0.0948472
ZCCHC17	0.0877701	-0.0371865	0.415882	0.583441	-0.0263276
PEF1	0.0988931	-0.0647728	0.255658	0.4226	-0.0412971
PTP4A2	0.301516	-0.0290063	0.209673	0.372653	-0.0250123
KHDRBS1	0.476223	-0.15945	4.15888e-10	5.77981e-07	-0.146377
TMEM39B	0.0511041	0.00966436	0.855072	0.911024	0.00626393
KPNA6	0.064872	0.016552	0.669009	0.787189	0.0123238
TXLNA	0.0289125	-0.209739	0.0123931	0.0582885	-0.104258
CCDC28B	0.032119	-0.0953234	0.172698	0.326293	-0.0530024
TMEM234	0.0186591	-0.108867	0.0897884	0.213168	-0.0655804
EIF3I	0.438362	-0.00930711	0.557154	0.701522	-0.00767316
LCK	1.24639	-0.044184	0.45818	0.619881	-0.0269896
HDAC1	0.38454	-0.0953967	0.0164435	0.0701069	-0.0761337
MARCKSL1	0.636601	-0.0968282	0.242193	0.409017	-0.0459774
FAM229A	0.00514483	0.0595383	0.62218	0.753897	0.0180349
BSDC1	0.143965	0.0413829	0.14616	0.293481	0.0350135
ZBTB8OS	0.143711	-0.0842298	0.00700246	0.0402759	-0.0727908
RBBP4	0.297259	-0.0971987	0.0145587	0.0646228	-0.077644
SYNC	0.0693828	-0.126211	0.242627	0.409149	-0.0447864
YARS	0.0969366	-0.00396412	0.909635	0.947828	-0.0030222
S100PBP	0.0491839	-0.109163	0.00674896	0.0392032	-0.0872958
AK2	0.123295	-0.122319	0.00840126	0.0451653	-0.0921516
AZIN2	0.0127353	-0.175776	0.0247452	0.0912192	-0.0921679
TRIM62	0.0219742	-0.0196241	0.737971	0.833647	-0.0119882
ZNF362	0.0510136	0.0422791	0.390906	0.559056	0.0289335
PHC2	0.00887665	0.115064	0.215148	0.379024	0.0487294
SMIM12	0.102045	0.0163677	0.597005	0.733912	0.0129469
DLGAP3	0.0171917	0.0421167	0.533734	0.683976	0.0234081
TMEM35B	0.11853	-0.239109	0.0303321	0.104439	-0.0861104
ZMYM6	0.0323726	-0.124051	0.0106277	0.0526321	-0.0912945
ZMYM1	0.0367566	-0.157064	0.0152023	0.0664645	-0.0969035
SFPQ	0.362367	-0.105243	0.0181507	0.0744372	-0.0801751
ZMYM4	0.036032	-0.160781	0.000654482	0.00895022	-0.122186
KIAA0319L	0.0707596	-0.0137048	0.693589	0.803179	-0.0105134
NCDN	0.0392022	0.00719654	0.92297	0.955799	0.00367389
AC004865.2	0.0295285	-0.168039	0.00458664	0.0309996	-0.111541
PSMB2	0.144653	-0.141202	0.00573436	0.0354485	-0.10183
C1orf216	0.00822449	-0.433706	0.000208203	0.00432009	-0.160594
AGO4	0.00956504	-0.127829	0.156521	0.306423	-0.0561955
AGO1	0.0284234	-0.102216	0.0516195	0.147914	-0.070762
AGO3	0.103893	-0.0641987	0.0811266	0.199277	-0.0515185
ADPRHL2	0.0519556	0.148285	0.0492835	0.143213	0.0793947
TRAPPC3	0.163077	-0.0851165	0.0243342	0.0904539	-0.0688965
MAP7D1	0.156537	-0.0777598	0.075451	0.190003	-0.0585353
THRAP3	0.383888	-0.141772	0.00525841	0.0336963	-0.102639
STK40	0.0183511	-0.117347	0.0906866	0.21467	-0.0665915
LSM10	0.128114	-0.135622	0.113731	0.249351	-0.0632612
MRPS15	0.230304	-0.0121419	0.521844	0.674435	-0.010098
LINC01137	0.0169562	-0.0670234	0.315355	0.485563	-0.0380986
ZC3H12A	0.0709951	0.272508	0.00319961	0.0244411	0.125277
MEAF6	0.284868	-0.0682981	0.0354962	0.115808	-0.0576429
SNIP1	0.0664843	0.131325	0.0459555	0.137041	0.0786531
GNL2	0.0641474	-0.179404	4.41757e-05	0.0015813	-0.141917
C1orf109	0.0293654	-0.0593949	0.249584	0.417062	-0.0401596
YRDC	0.0321371	0.0720282	0.259507	0.427121	0.0425032
C1orf122	0.0592381	0.0346739	0.333895	0.504039	0.0270049
MTF1	0.0356334	-0.126601	0.00750683	0.0422801	-0.0945853
INPP5B	0.0299813	-0.139316	0.00982515	0.0499707	-0.097075
SF3A3	0.211554	-0.11831	0.0206435	0.0808704	-0.0842153
FHL3	0.0241119	-0.120623	0.0341054	0.112785	-0.0801514
UTP11	0.0307965	-0.268214	8.16385e-05	0.00233855	-0.167639
RRAGC	0.0304161	-0.203534	6.41501e-05	0.00203084	-0.150989
AL139260.1	0.00735494	0.037846	0.718045	0.820475	0.0136627
MYCBP	0.0424449	-0.285215	0.00982073	0.0499707	-0.10482
AKIRIN1	0.20909	-0.121151	0.00260933	0.0214267	-0.0974483
NDUFS5	0.93511	0.028788	0.0570158	0.157377	0.0267875
MACF1	0.238528	-0.150486	0.0014436	0.014611	-0.113822
PABPC4	0.33244	-0.0583851	0.107379	0.23992	-0.0468056
HPCAL4	0.0153439	-0.00983017	0.889756	0.935885	-0.0052251
PPIE	0.139472	-0.142379	0.00132677	0.0138768	-0.110691
TRIT1	0.0221916	-0.0845306	0.151391	0.300388	-0.0534168
CAP1	0.628684	-0.135691	0.00667956	0.0390243	-0.098807
PPT1	0.232097	-0.100694	4.65003e-06	0.000356545	-0.0937838
RLF	0.0992736	-0.0113649	0.819218	0.888228	-0.00761334
AL050341.2	0.0311045	-0.123279	0.0132888	0.0610014	-0.0894019
ZMPSTE24	0.0447093	-0.0880896	0.0783828	0.19474	-0.0621383
SMAP2	0.252097	-0.0154228	0.702399	0.809335	-0.0113109
ZFP69B	0.00693828	-0.28891	0.00755787	0.0423938	-0.109488
ZFP69	0.00577888	-0.176942	0.125034	0.264544	-0.0586042
EXO5	0.00954693	-0.113073	0.207929	0.370593	-0.0496462
ZNF684	0.00731871	-0.153258	0.136039	0.280192	-0.058405
NFYC-AS1	0.0113041	0.0271242	0.7426	0.836497	0.0126275
NFYC	0.113694	-0.097976	0.00321767	0.0245027	-0.0835897
CITED4	0.0484412	-0.0888533	0.0297393	0.103126	-0.0697384
CTPS1	0.0367385	0.0434118	0.493516	0.649877	0.0253653
SCMH1	0.0209054	-0.212003	0.000508396	0.00758596	-0.140778
HIVEP3	0.0240032	-0.0618627	0.35648	0.52683	-0.0349286
FOXJ3	0.0969004	-0.0216126	0.565706	0.708392	-0.0163121
ZMYND12	0.00530787	0.320376	0.00781448	0.0432811	0.105767
PPCS	0.250539	-0.0454555	0.0132262	0.0608393	-0.0426906
CCDC30	0.012699	0.273057	0.000507266	0.00758596	0.150204
PPIH	0.202732	-0.064106	0.00206182	0.0184567	-0.0598375
YBX1	1.92973	0.0181735	0.285998	0.456726	0.0156888
P3H1	0.0308871	-0.206847	4.65928e-05	0.00163413	-0.153837
C1orf50	0.0413398	-0.049197	0.255325	0.422247	-0.0361695
SVBP	0.13882	0.00693136	0.777658	0.861327	0.00560801
ERMAP	0.00983678	-0.126729	0.158133	0.308172	-0.0559786
ZNF691	0.0141302	-0.0940013	0.198427	0.359302	-0.050211
SLC2A1	0.0363037	0.064557	0.159849	0.310428	0.0467949
EBNA1BP2	0.085234	-0.0800993	0.0284769	0.100224	-0.0654447
AL139289.2	0.00505426	0.0926123	0.468289	0.628797	0.0261604
ELOVL1	0.0681147	-0.219253	0.000153537	0.00359853	-0.151361
MED8	0.0591837	-0.10375	0.0716093	0.18353	-0.0675854
SZT2	0.0389667	-0.12919	0.00405702	0.0285643	-0.0992392
HYI	0.056883	-0.0351327	0.405972	0.573942	-0.0257163
KDM4A	0.0215757	-0.193721	0.00590086	0.0362263	-0.113572
KDM4A-AS1	0.00664843	-0.131956	0.228941	0.394842	-0.0460074
ST3GAL3	0.0300357	0.0735093	0.14319	0.290032	0.0511184
IPO13	0.0202351	-0.153636	0.04603	0.137128	-0.0808591
DPH2	0.0471368	-0.0347747	0.465534	0.626535	-0.0240776
ATP6V0B	0.182098	-0.0968846	0.163768	0.315723	-0.0541424
DMAP1	0.107625	-0.0361634	0.174828	0.328778	-0.0307921
ERI3	0.10661	0.0164572	0.537718	0.686744	0.0133825
RNF220	0.053749	-0.125633	0.000917693	0.0110541	-0.103583
ARMH1	0.271897	0.0645861	0.00365075	0.0267385	0.0596849
RPS8	37.0792	0.022998	0.00174896	0.0166175	0.0227195
PLK3	0.134037	0.103826	0.0785007	0.194902	0.0664604
EIF2B3	0.061104	-0.112831	0.00768839	0.0428254	-0.088464
HECTD3	0.0346733	-0.115279	0.0191464	0.0771222	-0.0837651
UROD	0.107824	-0.0616924	0.25375	0.42087	-0.0406124
MUTYH	0.0766472	-0.0299394	0.343329	0.513539	-0.02407
TOE1	0.0542925	0.169265	0.0213581	0.0827385	0.0939841
TESK2	0.0187859	-0.112243	0.0819343	0.200349	-0.0674685
CCDC163	0.0138584	-0.0814437	0.507161	0.661564	-0.0242191
PRDX1	0.352657	-0.214499	0.00209618	0.0187031	-0.128135
AKR1A1	0.178783	-0.0288791	0.212437	0.376214	-0.0248846
NASP	0.177243	-0.276913	0.000812982	0.010283	-0.144704
GPBP1L1	0.122045	-0.0643722	0.070985	0.182603	-0.0523194
TMEM69	0.0596909	-0.163958	0.00417927	0.02915	-0.111301
IPP	0.0286408	-0.00216238	0.966702	0.980906	-0.00141652
POMGNT1	0.0248184	-0.065986	0.235014	0.401612	-0.0428172
LRRC41	0.0723719	-0.0688643	0.17921	0.334193	-0.0471076
UQCRH	1.07038	0.00638971	0.729456	0.828554	0.00522044
NSUN4	0.0263039	-0.121902	0.0242758	0.0903009	-0.0839045
FAAH	0.00572453	0.0764054	0.514912	0.668482	0.0241077
MKNK1	0.0379522	-0.0992692	0.0385854	0.122325	-0.072382
MOB3C	0.012228	-0.0649924	0.408319	0.576469	-0.0320314
ATPAF1	0.077245	-0.195576	1.08683e-07	2.92172e-05	-0.16599
EFCAB14	0.147534	-0.0847711	0.00123348	0.0132501	-0.0764672
CMPK1	0.485933	-0.0762712	0.0274633	0.0981762	-0.0634282
SPATA6	0.0099817	-0.222119	0.0123922	0.0582885	-0.104252
BEND5	0.0266662	-0.150193	0.00536778	0.0340383	-0.105278
FAF1	0.0536403	-0.0843586	0.0256407	0.0935279	-0.0682429
CDKN2C	0.010652	0.0570482	0.503339	0.658367	0.0259185
RNF11	0.106864	0.00542802	0.868335	0.921285	0.00420352
EPS15	0.0900708	-0.123541	0.000725272	0.009554	-0.103098
OSBPL9	0.124273	-0.0716592	0.00903214	0.0473676	-0.0636647
NRDC	0.188801	-0.086526	0.000934501	0.0111633	-0.0781385
TXNDC12	0.170124	-0.0540239	0.164224	0.316382	-0.0418911
KTI12	0.0289669	0.0448123	0.561681	0.704986	0.0222987
BTF3L4	0.164689	-0.0675391	0.00588877	0.036192	-0.0613799
ZFYVE9	0.0211772	0.038222	0.523819	0.676037	0.0231737
CC2D1B	0.0440572	-0.100646	0.0339994	0.112602	-0.0739054
PRPF38A	0.129219	-0.101353	0.0478953	0.140583	-0.071215
TUT4	0.2961	-0.0201169	0.649274	0.772707	-0.0142745
GPX7	0.0722088	-0.0600048	0.251171	0.418606	-0.0402638
SHISAL2A	0.162696	-0.091728	0.00320063	0.0244411	-0.0796087
ZYG11B	0.0476803	-0.148277	0.000271658	0.00512649	-0.119837
ECHDC2	0.121882	-0.0191508	0.457875	0.61983	-0.0157489
SCP2	0.237152	-0.131987	0.00373519	0.0271424	-0.100901
CPT2	0.0369015	-0.164999	0.00116653	0.0127904	-0.120714
CZIB	0.0848898	-0.0500936	0.438466	0.603175	-0.0289364
MAGOH	0.303364	-0.0673161	0.00017379	0.00390735	-0.0640081
NDC1	0.0184779	-0.175316	0.00679457	0.0394064	-0.109188
YIPF1	0.0276082	-0.0821853	0.118532	0.255495	-0.0559243
HSPB11	0.121284	-0.0631129	0.0408532	0.126909	-0.0538711
LRRC42	0.0172823	-0.190924	0.0185563	0.0754879	-0.097368
TMEM59	0.515444	-0.0823234	0.00119895	0.0130123	-0.0746835
TCEANC2	0.0250901	-0.179269	0.00814821	0.044386	-0.107775
MRPL37	0.11594	-0.055515	0.0311031	0.106303	-0.0494064
SSBP3	0.0575171	-0.0191195	0.606033	0.741324	-0.0144661
TTC4	0.0355972	-0.108723	0.0312317	0.106576	-0.0774968
TTC22	0.0117027	-0.0308595	0.702689	0.809488	-0.0146696
DHCR24	0.00563396	-0.121429	0.297928	0.469107	-0.0389648
USP24	0.0375356	-0.127053	0.0143022	0.0641954	-0.0901191
OMA1	0.0636039	-0.217375	0.000440856	0.00697384	-0.143201
MYSM1	0.06518	-0.0852135	0.074579	0.188319	-0.0615926
JUN	5.38863	0.221072	0.162183	0.313756	0.046562
FGGY	0.013478	-0.191338	0.0116225	0.0558665	-0.104465
HOOK1	0.0564845	-0.195017	1.01432e-06	0.000139225	-0.161063
NFIA	0.0230249	-0.000793081	0.989391	0.994529	-0.000478058
TM2D1	0.103042	-0.129783	5.23905e-05	0.00175445	-0.112832
PATJ	0.0719552	-0.108749	0.00112569	0.0124938	-0.0930014
USP1	0.134617	-0.0896906	0.00584783	0.0360001	-0.0767679
DOCK7	0.0112317	-0.15174	0.0771309	0.192533	-0.071281
ATG4C	0.0333146	-0.143809	0.00290489	0.0229216	-0.107205
ALG6	0.0416297	-0.0877844	0.0430119	0.131556	-0.0669302
ITGB3BP	0.0593286	-0.16037	0.000912787	0.0110278	-0.120312
EFCAB7	0.0239126	0.0265038	0.639081	0.765345	0.0166133
PGM1	0.070361	-0.0548329	0.15871	0.309006	-0.0425302
CACHD1	0.00896723	-0.0923862	0.321276	0.491733	-0.0386471
JAK1	1.11223	-0.0264564	0.161877	0.313271	-0.023453
LEPROT	0.0721183	-0.101893	0.0256214	0.0934883	-0.0764834
PDE4B	0.122208	0.169206	0.0281757	0.0996649	0.0897572
MIER1	0.258926	0.0194841	0.616198	0.749596	0.0145195
SLC35D1	0.0187859	0.0183501	0.773581	0.858351	0.0105872
SERBP1	0.744842	-0.0580344	0.00197478	0.0180259	-0.0548135
GADD45A	0.0353798	0.251776	0.0917362	0.216223	0.0584571
LRRC7	0.00527164	-0.119132	0.396676	0.564476	-0.0294915
LRRC40	0.033224	-0.0827072	0.0856127	0.206426	-0.0594278
SRSF11	0.621583	-0.0572952	0.0423742	0.130071	-0.0498824
ANKRD13C	0.0759588	0.00889713	0.838965	0.901132	0.00630929
HHLA3	0.0294741	-0.0679975	0.18812	0.34582	-0.0462662
CTH	0.00768102	0.069814	0.510912	0.664831	0.0249357
ZRANB2	0.400844	-0.0745663	0.0425744	0.130577	-0.0605021
LRRIQ3	0.00624989	-0.280814	0.0127062	0.0592315	-0.100168
FPGT	0.0130251	-0.130295	0.158488	0.308702	-0.0558285
CRYZ	0.0415753	-0.32252	0.000335055	0.00582054	-0.157268
TYW3	0.0939295	-0.0846471	0.00450461	0.0306611	-0.0741234
ACADM	0.0867557	-0.192188	0.00508669	0.0331111	-0.115114
RABGGTB	0.126211	-0.0473113	0.24205	0.408983	-0.0357687
PIGK	0.0613395	-0.109934	0.00796625	0.0436945	-0.0868995
AK5	0.191971	-0.0461156	0.358204	0.528022	-0.0313379
AC118549.1	0.122027	-0.0307957	0.422394	0.588337	-0.0233081
USP33	0.137226	-0.073797	0.0954811	0.221944	-0.0550149
MIGA1	0.0615025	-0.0202812	0.607381	0.742563	-0.0150429
FUBP1	0.151936	-0.0836333	0.0193493	0.0774669	-0.0690944
DNAJB4	0.0277894	0.0624827	0.41405	0.5819	0.0315463
AC103591.3	0.00721001	0.218752	0.03545	0.115808	0.0844943
IFI44L	0.02663	0.124813	0.367642	0.537821	0.0315814
IFI44	0.027572	-0.123437	0.0950881	0.22127	-0.0663512
LINC01725	0.0121556	-0.0586562	0.460917	0.622128	-0.0285188
AL359504.2	0.00509049	-0.258177	0.0397645	0.124501	-0.0781285
PRKACB	0.255358	-0.13856	0.000441546	0.00697384	-0.113045
RPF1	0.121755	0.0552055	0.110349	0.244347	0.044877
GNG5	0.413416	-0.0978365	0.0902933	0.21391	-0.0633256
CTBS	0.140776	0.00667881	0.858608	0.913843	0.0049973
SSX2IP	0.0118838	-0.112553	0.202605	0.364021	-0.0502939
MCOLN2	0.00523541	-0.213464	0.096818	0.223742	-0.0614705
SYDE2	0.0150903	-0.198228	0.069467	0.180115	-0.0712077
C1orf52	0.130759	0.0323978	0.425799	0.591367	0.0240274
BCL10	0.0921179	0.0328864	0.665925	0.785044	0.0165145
ZNHIT6	0.0656872	-0.054682	0.163518	0.315405	-0.0422489
ODF2L	0.151193	-0.0544687	0.0318517	0.10758	-0.0485857
AL049597.2	0.00590569	-0.117621	0.301087	0.47198	-0.0389758
SH3GLB1	0.118549	-0.042239	0.0980607	0.225364	-0.0368556
SELENOF	0.420626	-0.0171544	0.468346	0.628797	-0.0142167
HS2ST1	0.0461042	-0.0911981	0.0257001	0.093683	-0.071699
LMO4	0.0268836	-0.161695	0.00318551	0.0244411	-0.112822
PKN2	0.113132	-0.0400059	0.506596	0.661247	-0.0241992
GTF2B	0.173167	0.0187835	0.762745	0.851047	0.0110292
KYAT3	0.0697632	-0.0169751	0.607686	0.742854	-0.0132335
RBMXL1	0.0496549	-0.00709091	0.922702	0.955711	-0.00367636
GBP3	0.0335501	-0.253512	4.22941e-06	0.000333494	-0.182942
GBP1	0.096683	-0.288249	0.00163008	0.015773	-0.135246
GBP2	0.19025	-0.0860117	0.0622242	0.167011	-0.0634383
GBP4	0.136248	-0.0353746	0.585194	0.724681	-0.0202712
AC099063.4	0.011286	-0.283609	0.0441683	0.133805	-0.0727165
GBP5	0.110505	-0.0849792	0.172835	0.326293	-0.0515225
LRRC8B	0.0220286	-0.0171561	0.824969	0.891776	-0.00845367
LRRC8C-DT	0.0363218	-0.00517598	0.911394	0.948761	-0.00357451
LRRC8C	0.0726436	0.0655111	0.255253	0.422247	0.0414948
LRRC8D	0.060162	-0.174467	0.000928282	0.0111334	-0.125494
ZNF326	0.0936577	0.0743503	0.250948	0.41836	0.0434712
ZNF644	0.164707	-0.0292058	0.639073	0.765345	-0.0171889
CDC7	0.00887665	-0.179548	0.0561251	0.155727	-0.0771721
TGFBR3	0.0209416	-0.0934105	0.177716	0.332296	-0.0522666
BTBD8	0.0149454	-0.107493	0.14384	0.290696	-0.0575374
GLMN	0.0447275	-0.047909	0.246497	0.413794	-0.0359013
RPAP2	0.102697	-0.0975964	0.0391255	0.123288	-0.0716423
EVI5	0.00643104	-0.0434802	0.705578	0.811148	-0.0140019
RPL5	17.769	-0.0439499	0.172426	0.326068	-0.0359988
DIPK1A	0.0317567	-0.0153078	0.769892	0.855623	-0.00999494
MTF2	0.115342	-0.0603359	0.0306724	0.105275	-0.0528773
TMED5	0.0870093	-0.0896213	0.0659106	0.173319	-0.0642944
CCDC18	0.0307422	-0.0589238	0.251846	0.418978	-0.0399008
CCDC18-AS1	0.249543	-0.0584583	0.125009	0.264544	-0.0459402
DR1	0.139853	-0.0521253	0.226415	0.3921	-0.0385089
DNTTIP2	0.243963	0.00062952	0.990204	0.994678	0.000414582
GCLM	0.0339305	-0.0623476	0.191392	0.349983	-0.0441825
ABCD3	0.0494737	-0.0548623	0.210156	0.373305	-0.0403427
CNN3	0.0190033	-0.0667337	0.294318	0.465599	-0.0393681
ALG14	0.0142208	-0.139004	0.0606808	0.164028	-0.0752714
RWDD3	0.147769	0.0817319	0.00112525	0.0124938	0.0743171
PTBP2	0.0267749	-0.149679	0.02421	0.0901694	-0.0899764
DPYD	0.26543	-0.112533	0.00407045	0.0286064	-0.0911798
AGL	0.0569011	-0.127964	0.00529845	0.033797	-0.0972399
SLC35A3	0.033695	-0.130823	0.0063008	0.0378456	-0.0973619
MFSD14A	0.130867	0.0509327	0.469469	0.629285	0.0275113
SASS6	0.0232423	-0.0811476	0.169031	0.321741	-0.0511028
TRMT13	0.0420282	-0.168442	0.00461338	0.0311046	-0.111587
DBT	0.0129164	-0.0928207	0.232827	0.399358	-0.0467644
RTCA-AS1	0.0134599	-0.0993804	0.198815	0.359712	-0.0505179
RTCA	0.0764298	0.00028497	0.99279	0.996285	0.000222145
CDC14A	0.188638	-0.0163594	0.701648	0.808809	-0.0117526
EXTL2	0.00855057	0.091969	0.327295	0.497816	0.0381297
SLC30A7	0.0657597	0.000534424	0.989123	0.9944	0.000393955
DPH5	0.0942555	-0.0679971	0.0173746	0.0722674	-0.0596323
AC093157.1	0.0423181	-0.139797	0.0297469	0.103126	-0.0857655
AL109741.1	0.0239126	-0.0962128	0.0956188	0.222168	-0.0622199
S1PR1	0.459738	0.00189646	0.966692	0.980906	0.001323
RNPC3	0.164816	0.0342932	0.516999	0.669929	0.0224364
AMY2B	0.00594192	0.105275	0.352761	0.523142	0.0349562
PRMT6	0.0254343	-0.0553022	0.310189	0.480518	-0.0360481
VAV3	0.00621366	-0.0518821	0.647907	0.771776	-0.0169993
SLC25A24	0.0342929	-0.101663	0.0343488	0.113388	-0.0742063
HENMT1	0.0323183	-0.133102	0.00919591	0.0479381	-0.0955916
PRPF38B	0.370482	-0.0797901	0.000986301	0.0116064	-0.0729897
STXBP3	0.0634771	-0.056987	0.101814	0.230879	-0.0463093
CLCC1	0.0286046	-0.260901	8.93721e-06	0.000542972	-0.181349
WDR47	0.0188402	-0.00822236	0.89806	0.941058	-0.00471585
TAF13	0.00644916	0.100007	0.355142	0.525203	0.0351674
AL356488.3	0.00630423	0.213314	0.050957	0.146544	0.0770199
TMEM167B	0.0703248	-0.0451045	0.236494	0.403274	-0.0348504
KIAA1324	0.0194743	-0.122019	0.0526399	0.149795	-0.0752809
SARS	0.201101	-0.1321	0.0538742	0.151716	-0.0764731
PSMA5	0.218655	-0.198431	0.00962461	0.04938	-0.107624
ATXN7L2	0.0169019	-0.18288	0.00914596	0.0477617	-0.106854
CYB561D1	0.0348182	-0.117914	0.0642327	0.170531	-0.0718683
AMIGO1	0.0184236	-0.229642	0.000441334	0.00697384	-0.14585
GNAI3	0.130251	-0.166431	0.0108124	0.0531911	-0.102463
AMPD2	0.037916	-0.0321828	0.701389	0.808809	-0.0147634
GSTM4	0.0340574	-0.0161626	0.770062	0.855727	-0.0102305
GSTM2	0.11431	-0.0464818	0.127794	0.268382	-0.0388944
GSTM1	0.0673539	-0.0332221	0.32638	0.497082	-0.0263154
GSTM3	0.0850347	-0.12761	0.122602	0.261375	-0.0616222
AHCYL1	0.0306878	-0.189796	0.00127418	0.0134732	-0.127887
STRIP1	0.045434	-0.157034	0.00114063	0.0125934	-0.117768
RBM15	0.0350899	0.0233899	0.675598	0.791746	0.0147435
LAMTOR5	0.188004	-0.0349428	0.29563	0.466877	-0.0278677
AL365361.1	0.0420645	-0.0269197	0.659839	0.780601	-0.0160303
KCNA3	0.250521	-0.0340466	0.50133	0.656589	-0.0228283
CD53	0.442347	-0.189816	0.000206406	0.00429743	-0.139749
LRIF1	0.0626438	-0.109848	0.0219272	0.0842094	-0.0807342
DRAM2	0.125433	-0.00177159	0.942767	0.968106	-0.0014273
CEPT1	0.0530606	-0.16258	0.00218062	0.0191123	-0.115845
AL355816.2	0.0109418	-0.153536	0.08263	0.201686	-0.0698488
DENND2D	0.370718	-0.193031	0.0453968	0.136061	-0.0809585
CHI3L2	0.0787305	0.205148	0.00135989	0.0141307	0.130881
WDR77	0.0731871	-0.054971	0.484054	0.641673	-0.0270116
ATP5PB	0.516965	-0.11418	0.00305735	0.023837	-0.0931618
C1orf162	0.438253	-0.215674	0.00901857	0.0473676	-0.109345
RAP1A	0.420934	-0.065642	0.00808262	0.0442237	-0.059465
DDX20	0.0459955	0.0356046	0.622184	0.753897	0.0187246
ST7L	0.0410862	0.00230934	0.957046	0.976106	0.00164924
CAPZA1	0.214108	-0.115786	0.000440081	0.00697384	-0.0996032
MOV10	0.0451985	-0.0427118	0.306474	0.47729	-0.031678
RHOC	0.0265213	0.0988136	0.0716061	0.18353	0.06633
SLC16A1	0.0243655	0.0196518	0.726344	0.82656	0.0123377
SLC16A1-AS1	0.039166	-0.000138218	0.997624	0.998972	-9.55051e-05
LRIG2	0.0288944	-0.0547248	0.291261	0.462672	-0.0367497
MAGI3	0.00639481	-0.00586551	0.958031	0.976752	-0.00196181
RSBN1	0.241916	-0.0578255	0.00129746	0.0136731	-0.0548832
PTPN22	0.0612308	-0.181412	1.43844e-06	0.000170134	-0.15233
AP4B1	0.0411224	-0.0871388	0.0431033	0.131727	-0.0666312
DCLRE1B	0.00842376	0.00718296	0.940306	0.966204	0.00286271
HIPK1-AS1	0.0161048	0.225326	0.0202227	0.0798977	0.0953332
HIPK1	0.0478796	0.084751	0.0921907	0.216846	0.0594193
TRIM33	0.0454521	-0.00898672	0.842328	0.903609	-0.00629031
BCAS2	0.224054	0.124299	0.0168209	0.0707584	0.0878872
NRAS	0.0403435	0.0345658	0.484965	0.642422	0.0234673
CSDE1	0.927103	-0.0433262	0.410896	0.579297	-0.0285813
SIKE1	0.0816471	-0.0863401	0.00512123	0.0332193	-0.074956
TSPAN2	0.00981866	-0.150126	0.0980672	0.225364	-0.066255
ATP1A1	0.5597	-0.104535	0.063534	0.169562	-0.06919
ATP1A1-AS1	0.0192569	-0.259971	0.0438197	0.133039	-0.0756754
CD58	0.00760856	-0.343408	0.00145709	0.0147016	-0.134294
CD2	0.593866	-0.0803821	0.0275383	0.0982893	-0.0657532
CD101	0.0075361	-0.0719811	0.480492	0.638627	-0.0269801
TTF2	0.0341117	0.0124596	0.836814	0.899777	0.00744845
MAN1A2	0.137914	-0.136029	0.00138836	0.0142791	-0.107491
TENT5C	0.0495462	0.201275	0.0794472	0.196506	0.0677185
GDAP2	0.0362675	-0.0598754	0.326101	0.496852	-0.036304
WDR3	0.0383145	-0.151713	0.000854536	0.0106272	-0.116958
WARS2	0.0545461	0.0233405	0.539589	0.688292	0.0175801
WARS2-AS1	0.0184417	0.077904	0.228448	0.394385	0.0456919
PHGDH	0.0297277	0.0798459	0.118385	0.255226	0.0552208
REG4	0.0103259	0.231471	0.0174596	0.0725124	0.0977923
NOTCH2	0.0525534	0.0506989	0.277139	0.447464	0.0359677
SEC22B	0.0850347	-0.161785	0.000124802	0.00310126	-0.129479
NBPF26	0.0247459	-0.0856784	0.227371	0.393204	-0.0467551
AC253572.2	0.0231336	0.0061277	0.966352	0.980906	0.00143342
LINC00623	0.163584	-0.0410266	0.353622	0.523931	-0.0296022
SRGAP2C	0.0114128	0.0997906	0.226774	0.392477	0.047584
LINC02591	0.0139671	0.0235706	0.75397	0.844769	0.0119473
AC246785.3	0.00918462	-0.100559	0.276614	0.447034	-0.0425523
NBPF15	0.152135	-0.0929964	0.0549838	0.153673	-0.0671113
AC245014.3	0.0397275	-0.0330911	0.819425	0.888248	-0.00776938
NBPF20	0.0167026	-0.180578	0.0161636	0.0692781	-0.098945
GPR89A	0.0386768	-0.0195976	0.706153	0.811474	-0.0128611
RNF115	0.122516	-0.0415942	0.124108	0.263439	-0.0357057
POLR3C	0.0886035	-0.0700296	0.0459959	0.137091	-0.0576038
NUDT17	0.0105071	-0.0781372	0.36089	0.530527	-0.0356258
PIAS3	0.0319559	-0.147847	0.00275354	0.0221358	-0.10909
PEX11B	0.0711219	-0.108294	0.00343361	0.0256744	-0.0895025
RBM8A	0.405518	-0.0224762	0.212681	0.376346	-0.0197098
LIX1L-AS1	0.00556149	0.0985848	0.393775	0.561899	0.0318433
LIX1L	0.137878	-0.137411	0.00109009	0.0122898	-0.109171
AC243547.2	0.00724625	-0.0416113	0.683796	0.797069	-0.0154877
POLR3GL	0.350501	-0.00392856	0.860656	0.915497	-0.00318761
TXNIP	6.49816	-0.0725376	0.379744	0.549566	-0.0341859
AC239799.2	0.00864115	-0.302203	0.119103	0.256427	-0.0461202
NBPF10	0.0213945	-0.17518	0.00497101	0.0326256	-0.112396
AC245407.2	0.157841	-0.0104611	0.731896	0.829441	-0.00824385
NBPF12	0.0305248	-0.0145477	0.776011	0.860103	-0.00961533
PRKAB2	0.0245648	-0.0843082	0.133742	0.277156	-0.0550418
AC242426.2	0.00644916	-0.129057	0.240762	0.408082	-0.0447823
CHD1L	0.0438579	-0.0980868	0.0192661	0.0772731	-0.0766029
BCL9	0.0219742	-0.0742801	0.214089	0.377716	-0.0461114
ACP6	0.0317023	-0.0022586	0.963274	0.979037	-0.00152115
GPR89B	0.0255792	-0.00392847	0.959098	0.977129	-0.00195576
NBPF11	0.0488578	0.00550346	0.901683	0.94275	0.0038721
LINC01138	0.0925889	0.0583214	0.317079	0.486986	0.0364544
NBPF14	0.0482056	-0.110446	0.0754838	0.190043	-0.0683192
PDE4DIP	0.0830239	-0.0761979	0.0295264	0.102618	-0.0630864
NBPF9	0.0386406	0.0499827	0.361921	0.531621	0.032337
AC245297.3	0.106556	0.0325983	0.424129	0.589728	0.0241563
NOTCH2NLC	0.0183692	0.114441	0.265645	0.435161	0.043006
NBPF19	0.0970997	-0.152052	2.94871e-05	0.00121172	-0.128088
HIST2H2BF	0.0226445	-0.298807	0.000260381	0.00502545	-0.159668
HIST2H3D	0.00675712	-0.136036	0.2754	0.445497	-0.0400287
HIST2H2BE	0.00911215	0.0143107	0.924133	0.956302	0.00318491
HIST2H2AC	0.0643285	0.101261	0.107568	0.240198	0.0616347
HIST2H2AB	0.0177895	-0.0935829	0.359602	0.529543	-0.0352174
BOLA1	0.0364486	-0.121979	0.0144355	0.0644782	-0.0883166
SV2A	0.00547092	-0.0385085	0.742884	0.836648	-0.012085
SF3B4	0.211047	-0.12014	0.00569208	0.035315	-0.0934041
OTUD7B	0.0108694	-0.129565	0.124568	0.26395	-0.0613061
VPS45	0.0442927	-0.159773	0.000121817	0.00304351	-0.128526
PLEKHO1	0.0519918	0.0783589	0.041011	0.127257	0.0627104
ANP32E	0.21717	-0.0877936	0.00172626	0.0164839	-0.0781421
APH1A	0.409757	0.0491045	0.0052705	0.0337349	0.046541
C1orf54	0.0262133	0.0241046	0.666009	0.78506	0.0152058
MRPS21	0.650876	-0.00566077	0.74073	0.835322	-0.00460965
PRPF3	0.106665	-0.124307	0.000329538	0.00574264	-0.105607
RPRD2	0.109763	-0.0902863	0.0446748	0.134601	-0.0677269
TARS2	0.033224	-0.0882384	0.0648616	0.171902	-0.0639368
MCL1	0.593015	-0.0928225	0.0662814	0.174006	-0.0653369
ENSA	0.347131	0.0247761	0.225048	0.390585	0.02153
GOLPH3L	0.028677	-0.315644	0.0021618	0.01903	-0.129624
CTSS	0.235304	-0.0385219	0.309668	0.480049	-0.0295657
ARNT	0.0419014	-0.0928283	0.0601575	0.163201	-0.0662495
SETDB1	0.0686944	-0.0563362	0.104387	0.23461	-0.0458095
CERS2	0.0842195	-0.175775	0.0015778	0.0154419	-0.122314
MINDY1	0.030706	-0.133541	0.0685415	0.178256	-0.0728021
PRUNE1	0.0457057	-0.126097	0.083316	0.202826	-0.0688734
C1orf56	0.0103802	-0.399098	5.32201e-06	0.000380773	-0.211913
CDC42SE1	0.506313	-0.0610469	0.00161608	0.0156922	-0.0574854
MLLT11	0.0237133	-0.151598	0.00776182	0.0430403	-0.102613
GABPB2	0.043097	-0.0658982	0.123063	0.261764	-0.0496018
TNFAIP8L2	0.0396007	-0.31267	0.0227373	0.0863366	-0.0843515
SCNM1	0.140541	-0.00902105	0.699263	0.807899	-0.00735051
VPS72	0.109654	-0.134283	0.070704	0.18215	-0.0723316
PIP5K1A	0.0421007	-0.0211414	0.621002	0.753333	-0.0152236
PSMD4	0.311915	-0.0472623	0.0768123	0.192043	-0.0411555
ZNF687	0.0284596	0.0658468	0.338686	0.508715	0.0364917
PI4KB	0.0981685	0.00150631	0.959559	0.977405	0.00118694
RFX5	0.0408869	-0.105989	0.0208186	0.0812428	-0.0795875
PSMB4	0.232858	-0.0273709	0.209364	0.372373	-0.0237417
POGZ	0.117136	-0.10432	0.0028224	0.0225427	-0.0878276
SNX27	0.0554338	-0.108174	0.00399736	0.0282714	-0.0888966
MRPL9	0.178855	-0.0278905	0.179745	0.334853	-0.0244514
TDRKH	0.0156881	-0.258666	0.000261457	0.00502921	-0.155616
TDRKH-AS1	0.00588757	-0.0933291	0.413049	0.581081	-0.0306529
THEM4	0.334704	-0.134518	2.49053e-05	0.00108496	-0.117245
S100A10	1.02384	-0.0432215	0.000877551	0.0108166	-0.0420089
S100A11	0.317458	-0.35721	0.0176203	0.0730163	-0.0845037
S100A9	0.11565	-0.357977	0.00859774	0.0458684	-0.0995002
S100A12	0.0105976	-0.343961	0.0344885	0.113613	-0.0712381
S100A8	0.0814478	-0.41761	0.00530663	0.0338227	-0.102037
S100A6	1.98587	-0.0455912	0.0239898	0.0896834	-0.0421474
S100A4	1.31512	-0.0948426	0.030751	0.105424	-0.0722704
AL162258.2	0.00552526	0.126744	0.274244	0.444532	0.0410669
CHTOP	0.104273	-0.120674	0.00112599	0.0124938	-0.100143
SNAPIN	0.0673357	-0.226245	0.0122218	0.0578222	-0.104414
ILF2	0.355193	-0.00239348	0.951543	0.9737	-0.00176186
INTS3	0.0556874	-0.0466644	0.293072	0.46409	-0.0338021
SLC27A3	0.00768102	-0.0446855	0.65503	0.777228	-0.0170529
GATAD2B	0.120614	-0.083912	0.00766383	0.04271	-0.0723462
DENND4B	0.0400717	-0.106505	0.0156601	0.0677728	-0.0816363
CRTC2	0.0974258	0.00490109	0.866284	0.919724	0.0038788
SLC39A1	0.0502165	-0.117651	0.0919749	0.216648	-0.0663932
CREB3L4	0.00887665	-0.250372	0.014426	0.0644782	-0.100244
JTB	0.573667	0.0244983	0.12607	0.265917	0.0221167
RPS27	47.9103	-0.00413087	0.885629	0.93293	-0.00327474
TPM3	1.28376	-0.037957	0.17232	0.326048	-0.0320944
C1orf43	0.24851	-0.00552625	0.823349	0.890986	-0.00446139
UBAP2L	0.102552	-0.0917629	0.0039233	0.0278896	-0.079141
HAX1	0.299361	-0.0284362	0.262965	0.431599	-0.024013
ATP8B2	0.0630967	-0.0781078	0.0685253	0.178256	-0.0593995
IL6R-AS1	0.00565207	-0.423097	0.000441589	0.00697384	-0.1483
IL6R	0.166972	-0.185734	0.0129196	0.0598748	-0.102547
UBE2Q1	0.0271734	-0.129096	0.0164244	0.0700758	-0.0895869
ADAR	0.343563	-0.0814893	0.0243767	0.0905512	-0.0669103
PMVK	0.0775167	-0.0376239	0.357057	0.527122	-0.0280108
AL451085.1	0.0165214	0.218086	0.0188971	0.076427	0.0969203
PBXIP1	0.470444	-0.029273	0.463168	0.624182	-0.0218041
PYGO2	0.0489303	-0.229997	0.00819098	0.0445959	-0.111
AL451085.2	0.00701074	0.143418	0.172785	0.326293	0.0529154
SHC1	0.0632235	-0.104331	0.140652	0.286721	-0.0576735
CKS1B	0.0378435	-0.083212	0.301002	0.471942	-0.0404076
FLAD1	0.0664662	-0.0871405	0.0966478	0.223538	-0.059676
ZBTB7B	0.0355428	-0.121845	0.306584	0.477328	-0.0380109
ADAM15	0.0226445	0.0244502	0.670894	0.788812	0.0151433
EFNA4	0.0138222	-0.090822	0.360518	0.53019	-0.0352982
EFNA1	0.0051086	-0.0706633	0.596088	0.733246	-0.0187479
SLC50A1	0.0873354	0.00422166	0.894596	0.938668	0.00328657
DPM3	0.169707	-0.0115947	0.741041	0.835503	-0.00886053
KRTCAP2	0.727106	-0.0256612	0.317969	0.487813	-0.0214608
TRIM46	0.00815203	0.0504442	0.59872	0.734478	0.0202139
THBS3	0.00813391	0.0591045	0.539487	0.688241	0.0235973
MTX1	0.0925346	0.00913581	0.82706	0.892829	0.00659555
GBA	0.0421007	-0.0826642	0.230996	0.39731	-0.0461264
FAM189B	0.0364305	0.025096	0.581688	0.722045	0.0176336
SCAMP3	0.188257	-0.0633658	0.0387351	0.122589	-0.0542151
CLK2	0.0284234	-0.118013	0.022871	0.0866665	-0.0832491
FDPS	0.148457	-0.0632557	0.198813	0.359712	-0.0440936
RUSC1	0.0382964	-0.099404	0.025589	0.0934092	-0.0754522
ASH1L	0.260303	-0.0839842	0.0474764	0.139863	-0.0645701
ASH1L-AS1	0.0514665	0.120149	0.0690477	0.179113	0.0711866
MSTO1	0.0392203	-0.131896	0.00290156	0.0229116	-0.102169
AL353807.5	0.0202895	-0.0653459	0.291661	0.463108	-0.0392887
YY1AP1	0.0963207	-0.0941073	0.0110373	0.0538923	-0.0772412
DAP3	0.334686	-0.037922	0.188666	0.346651	-0.0317467
GON4L	0.169761	-0.113231	0.000536747	0.00785205	-0.0975372
RIT1	0.0274452	-0.0693974	0.190325	0.348548	-0.046542
KHDC4	0.0519012	-0.0535403	0.341693	0.511711	-0.0341365
ARHGEF2	0.113168	-0.137351	0.0394293	0.12394	-0.0816565
SSR2	1.70173	0.0044769	0.636191	0.763759	0.00342787
UBQLN4	0.0204163	-0.0601106	0.322795	0.493587	-0.036528
LAMTOR2	0.123657	-0.0840984	0.202553	0.364021	-0.0487319
RAB25	0.00697451	-0.133386	0.207468	0.369889	-0.0486844
SLC25A44	0.00983678	-0.223267	0.0124695	0.058496	-0.104129
PMF1	0.0925889	-0.0574061	0.153736	0.303218	-0.0440151
SMG5	0.046376	-0.173886	2.06869e-05	0.000966345	-0.141487
TMEM79	0.0201446	-0.223671	0.00031886	0.00561492	-0.147253
GLMP	0.0602163	0.0871011	0.0142912	0.064172	0.0722781
CCT3	0.461332	-0.0959043	0.00203326	0.0182883	-0.0833775
MEF2D	0.0315755	0.0443989	0.366216	0.5363	0.030482
TTC24	0.0116665	0.00935015	0.907343	0.946238	0.00445972
NAXE	0.194562	-0.00970129	0.663628	0.783416	-0.00794102
GPATCH4	0.0956323	-0.0304795	0.300392	0.471325	-0.024994
ISG20L2	0.0836036	-0.0156626	0.609269	0.743971	-0.0124047
RRNAD1	0.0219924	-0.00341288	0.953943	0.974725	-0.00206977
MRPL24	0.138729	-0.0665533	0.134285	0.277764	-0.0491633
HDGF	0.0501078	-0.0933629	0.0178655	0.0737025	-0.0746914
PRCC	0.0973352	-0.12035	0.00165644	0.0159173	-0.0987088
SH2D2A	0.0719552	-0.0545661	0.378237	0.548414	-0.0326158
ARHGEF11	0.015036	-0.0885744	0.247832	0.415596	-0.0451635
ETV3	0.0229525	-0.0654315	0.259296	0.427026	-0.0412365
MNDA	0.00775348	-0.430142	0.0603111	0.163254	-0.0499511
PYHIN1	0.0567924	-0.181878	0.00197438	0.0180259	-0.122285
IFI16	0.155722	-0.155312	0.000566887	0.00813245	-0.120449
DUSP23	0.0731871	-0.0859614	0.0331041	0.110393	-0.067722
TAGLN2	1.26061	0.0641298	0.0331527	0.110506	0.0552191
PIGM	0.0312857	-0.143894	0.00412342	0.0288073	-0.105047
IGSF8	0.110759	-0.06592	0.34951	0.5195	-0.0358238
PEA15	0.0296009	-0.111891	0.0473117	0.139451	-0.0743816
DCAF8	0.129056	-0.000452471	0.989571	0.994529	-0.000345562
AL139011.1	0.0052173	0.183763	0.130468	0.272301	0.0567984
PEX19	0.0646546	0.0424496	0.213393	0.377127	0.0340289
COPA	0.142244	-0.0178178	0.627866	0.758021	-0.0135013
NCSTN	0.0780783	-0.0851663	0.00642075	0.0382152	-0.0736239
SLAMF6	0.0571729	-0.271088	0.00209775	0.0187031	-0.131686
CD84	0.0409775	-0.144002	0.00150006	0.0149844	-0.110841
SLAMF1	0.0544012	-0.191855	0.0116481	0.0559651	-0.10447
CD48	1.50311	-0.0279465	0.186062	0.343171	-0.0244312
LY9	0.286209	-0.159574	0.0362712	0.117638	-0.0851389
CD244	0.00619554	-0.295292	0.0535624	0.151203	-0.06673
F11R	0.0255792	0.0340557	0.669544	0.787562	0.0163985
TSTD1	0.633159	0.00698513	0.806826	0.880303	0.00555141
USF1	0.0449086	0.00542736	0.905484	0.944983	0.00377711
ARHGAP30	0.366714	-0.132002	0.00288079	0.0228124	-0.102252
PFDN2	0.172316	0.0272601	0.274399	0.444588	0.0230334
NIT1	0.0605243	-0.172186	0.00161927	0.0157094	-0.121024
DEDD	0.0773899	-0.00310024	0.920999	0.955015	-0.0024218
UFC1	0.540534	-0.0503741	0.00145696	0.0147016	-0.0483241
USP21	0.0420463	-0.151363	0.00693179	0.0399571	-0.103536
PPOX	0.0340936	-0.044613	0.347476	0.517583	-0.0311904
B4GALT3	0.0972446	-0.0681384	0.0583969	0.159797	-0.055399
NDUFS2	0.218728	-0.0797478	0.0245494	0.0908287	-0.0658971
FCER1G	0.0202351	-0.147325	0.239979	0.407357	-0.0431531
TOMM40L	0.0151628	-0.023043	0.744184	0.8375	-0.0123134
SDHC	0.262079	-0.161978	0.00370979	0.0270462	-0.111722
DUSP12	0.120831	0.00311928	0.920334	0.954541	0.00243775
ATF6	0.0963751	-0.0828187	0.0061434	0.0373212	-0.072188
UHMK1	0.218909	-0.0752446	0.0201353	0.0796104	-0.063953
AL596325.1	0.00586946	0.24656	0.112854	0.248114	0.0536213
UAP1	0.0376805	-0.106277	0.0197448	0.0785693	-0.0800633
HSD17B7	0.0377711	-0.177631	0.0143568	0.0642587	-0.100366
AL592435.1	0.00657597	0.00755825	0.944286	0.969304	0.00262284
MGST3	0.26351	-0.093324	0.0201266	0.0796042	-0.0740657
ALDH9A1	0.102879	-0.21715	0.00278774	0.02233	-0.125237
TMCO1	0.150251	-0.144025	0.005764	0.0356023	-0.102754
POGK	0.0498361	-0.0258232	0.535985	0.685357	-0.0188439
TADA1	0.0401985	-0.0100767	0.838783	0.90111	-0.00676173
GPA33	0.0321009	-0.0660805	0.24846	0.416084	-0.0420338
POU2F1	0.0294741	-0.10705	0.0633812	0.169369	-0.0698361
CD247	0.67872	-0.0352551	0.191178	0.349706	-0.029866
CREG1	0.0522273	-0.141012	0.0006231	0.00867038	-0.113144
RCSD1	0.44693	-0.134697	6.07467e-11	1.35076e-07	-0.126993
MPZL1	0.0141483	-0.125605	0.091385	0.215578	-0.0672179
MPC2	0.205214	0.0513715	0.0154122	0.0672234	0.0474216
DCAF6	0.0476441	-0.159731	0.000163886	0.00375406	-0.127485
TIPRL	0.121882	-0.0121599	0.627104	0.757513	-0.00989657
SFT2D2	0.0666111	-0.030528	0.40793	0.57612	-0.0234236
ATP1B1	0.00516295	0.0232706	0.855048	0.911024	0.00655011
NME7	0.0301806	-0.0668963	0.183057	0.339431	-0.0462338
BLZF1	0.0287132	-0.165036	0.00245398	0.0205887	-0.115796
SLC19A2	0.00822449	-0.0209894	0.826515	0.892502	-0.00838616
F5	0.0134237	-0.186247	0.0205829	0.080751	-0.0955496
C1orf112	0.00942012	0.0277591	0.759881	0.849739	0.0117481
SELL	2.11558	-0.123003	0.00284816	0.0226484	-0.0980241
METTL18	0.0407782	-0.183966	0.00152464	0.0150943	-0.124916
SCYL3	0.0378797	-0.139795	0.00204971	0.0183793	-0.107434
KIFAP3	0.0731508	0.0526705	0.183269	0.339767	0.0404491
GORAB	0.0224996	0.0594729	0.42898	0.594134	0.030461
FMO4	0.00851434	-0.315823	0.00108353	0.0122832	-0.14065
PRRC2C	0.853028	-0.0357146	0.340734	0.511032	-0.0274282
VAMP4	0.0722994	-0.0520138	0.115588	0.251587	-0.0427739
EEF1AKNMT	0.0216482	-0.2749	0.0765795	0.19179	-0.0603552
PIGC	0.184417	-0.0995505	0.0127874	0.0594606	-0.0794619
SUCO	0.102806	-0.0228234	0.548377	0.695188	-0.0171854
AL645568.1	0.0229344	0.0109845	0.849894	0.908307	0.00674323
PRDX6	0.537037	-0.0128993	0.699727	0.808182	-0.00998809
KLHL20	0.0685857	-0.0834594	0.0125456	0.0586796	-0.0705903
CENPL	0.0113404	-0.0921195	0.266457	0.435914	-0.043595
DARS2	0.00905781	-0.234698	0.0109836	0.0537569	-0.106033
GAS5	2.05116	-0.0134487	0.636827	0.764133	-0.0107679
ZBTB37	0.0192569	-0.133405	0.0744493	0.18812	-0.0713773
RC3H1	0.141936	-0.0161293	0.524465	0.676607	-0.0132106
RABGAP1L	0.13478	-0.083802	0.0527046	0.149903	-0.0637749
Z99127.4	0.0220829	0.205512	0.00521318	0.0335968	0.116396
CACYBP	0.322059	-0.106854	0.00228775	0.0196411	-0.0899573
MRPS14	0.0610496	-0.166397	0.0167644	0.070675	-0.0970494
KIAA0040	0.111284	-0.052999	0.283496	0.454165	-0.036534
COP1	0.0829876	-0.0779657	0.0364973	0.11789	-0.0631027
RALGPS2	0.0599808	-0.0998081	0.056197	0.155849	-0.0691799
FAM20B	0.0107063	-0.089899	0.289485	0.460443	-0.0414987
TOR3A	0.0542381	-0.0871643	0.0697926	0.180632	-0.0628973
ABL2	0.0237133	-0.0660732	0.245844	0.413175	-0.0421893
SOAT1	0.0651437	-0.0973314	0.0475399	0.139976	-0.069925
TOR1AIP2	0.041829	-0.0897404	0.0379212	0.120657	-0.0686418
AL353708.3	0.0109781	0.103293	0.214777	0.37855	0.0489095
TOR1AIP1	0.121664	-0.0356039	0.4025	0.570338	-0.0260071
AL353708.1	0.0066122	0.218168	0.101187	0.230202	0.0597939
CEP350	0.139599	-0.169488	1.07268e-05	0.00060635	-0.140765
QSOX1	0.0478433	0.0285561	0.471501	0.631189	0.0213035
ACBD6	0.191699	0.0368043	0.198963	0.359846	0.0307968
XPR1	0.0331153	-0.222491	7.73906e-05	0.00227026	-0.156673
STX6	0.0305429	-0.146509	0.00385363	0.0276046	-0.106441
MR1	0.0306878	-0.0837288	0.0958415	0.22241	-0.058689
IER5	0.0516838	-0.0509589	0.686066	0.798957	-0.0145719
GLUL	0.0780964	-0.0856715	0.0313557	0.106838	-0.0678831
RNASEL	0.0346733	-0.204677	0.000827992	0.0104189	-0.135089
RGS16	0.008931	0.137546	0.199447	0.360405	0.0494616
NPL	0.0076629	0.0806531	0.413188	0.581129	0.0315378
AL355999.1	0.0088223	0.169976	0.066409	0.174177	0.0740117
DHX9	0.17016	-0.0541524	0.162301	0.313902	-0.0420361
SMG7	0.0900165	-0.0296549	0.529941	0.6813	-0.0205517
NCF2	0.00666655	-0.372454	0.0276749	0.0985868	-0.0728228
ARPC5	0.553649	-0.162388	0.0259626	0.0942999	-0.0905188
RGL1	0.00634046	-0.179592	0.107727	0.240455	-0.0621876
TSEN15	0.0848898	-0.114599	0.0457173	0.136673	-0.0754402
EDEM3	0.145505	0.0860178	0.0101438	0.0510082	0.072844
RNF2	0.048568	-0.138549	0.000493668	0.00747343	-0.112671
TRMT1L	0.0312494	-0.196736	0.0031007	0.0240402	-0.121241
SWT1	0.015978	-0.10561	0.12805	0.268817	-0.0594676
IVNS1ABP	0.1269	-0.206606	0.000431555	0.00690107	-0.140616
TPR	0.578848	-0.0985215	0.00213056	0.0187996	-0.0849768
ODR4	0.0369015	-0.173377	0.000190037	0.00411859	-0.133383
ERVMER61-1	0.0103259	0.0206023	0.809152	0.881717	0.00928661
RGS18	0.00567019	0.0759108	0.548005	0.694881	0.0217008
RGS1	0.0238039	0.521655	0.00377998	0.0273428	0.0967523
AL136454.1	0.0256336	0.0474243	0.381915	0.550859	0.0308322
RGS2	0.0428253	0.0265309	0.689294	0.800206	0.0148963
UCHL5	0.114871	-0.105319	0.00179156	0.0169262	-0.0896981
RO60	0.106574	-0.0882051	0.0267056	0.0964004	-0.0700189
GLRX2	0.0267568	-0.126438	0.064789	0.171792	-0.0729855
CDC73	0.146211	-0.0298072	0.442553	0.606397	-0.0224435
ZBTB41	0.0188584	-0.0105773	0.891495	0.936972	-0.00521087
DENND1B	0.0493107	-0.0797791	0.0524152	0.149424	-0.0619808
NEK7	0.0715748	-0.170301	0.00943824	0.0486934	-0.104669
PTPRC	2.71133	-0.122172	0.00886025	0.0467528	-0.0917605
MIR181A1HG	0.0234054	-0.146882	0.0571308	0.157613	-0.0767992
ZNF281	0.0785493	0.0954859	0.109189	0.242793	0.0603094
DDX59	0.0430789	-0.209121	5.92263e-06	0.000399078	-0.163297
CAMSAP2	0.00744552	-0.0854834	0.405844	0.573922	-0.031844
KIF21B	0.0409051	-0.101136	0.0216155	0.0834448	-0.0772929
TMEM9	0.0705422	0.0208593	0.525114	0.677366	0.0163687
CSRP1	0.0981685	0.00900788	0.746143	0.838619	0.00719985
AC096677.1	0.0066122	-0.0898274	0.400325	0.567996	-0.0320004
NAV1	0.00664843	-0.0565784	0.609374	0.744018	-0.0191557
IPO9-AS1	0.00771725	0.152762	0.123975	0.263246	0.0607315
IPO9	0.0575895	-0.138065	0.000199156	0.00421212	-0.115113
TIMM17A	0.0667923	0.0745165	0.133273	0.276499	0.0522178
RNPEP	0.0632054	-0.0932134	0.00752644	0.0423262	-0.0781431
ARL8A	0.0150541	-0.00880902	0.900802	0.942641	-0.00469517
PTPN7	0.0890564	0.0103682	0.789116	0.869428	0.00768874
UBE2T	0.0101991	-0.384144	0.0366734	0.118164	-0.0652849
PPP1R12B	0.0193112	-0.134269	0.0345477	0.113707	-0.082914
KDM5B	0.0771001	-0.031563	0.435363	0.600392	-0.0234378
RABIF	0.0428978	-0.196663	0.00146199	0.0147366	-0.128417
KLHL12	0.0313944	-0.112874	0.0221553	0.0848804	-0.0817662
ADIPOR1	0.150885	-0.0618904	0.115911	0.251895	-0.048163
CYB5R1	0.0831869	-0.136436	0.0100317	0.0507425	-0.0960122
TMEM183A	0.158838	-0.0237519	0.348188	0.518297	-0.0198214
LINC01136	0.00519918	0.172855	0.152286	0.301569	0.0537145
BTG2	0.759533	0.067582	0.346821	0.517103	0.0361559
ATP2B4	0.0506694	-0.152296	0.0215968	0.0834015	-0.0918353
LAX1	0.0417565	-0.155785	0.000897256	0.0109536	-0.118497
ZC3H11A	0.0524266	-0.0431875	0.297975	0.469114	-0.0321383
ZBED6	0.0329523	-0.043812	0.41188	0.580097	-0.028686
SNRPE	0.282622	0.0120823	0.638035	0.765017	0.00980163
PPP1R15B	0.0702705	0.0916526	0.141183	0.287393	0.0558575
PIK3C2B	0.014891	-0.0542468	0.451765	0.614326	-0.0287654
MDM4	0.20842	0.0254254	0.539434	0.688241	0.0185992
RBBP5	0.0391478	-0.178603	0.00248245	0.0207051	-0.119536
DSTYK	0.043713	-0.0081894	0.848896	0.907503	-0.00584891
NUAK2	0.115469	-0.118402	0.187221	0.34468	-0.0521152
CDK18	0.00576077	0.0989412	0.387505	0.556051	0.0323615
ELK4	0.0522635	-0.0716447	0.253038	0.420143	-0.0428802
NUCKS1	0.573305	-0.0249018	0.212813	0.376521	-0.0217273
RAB29	0.1169	-0.181868	0.00197291	0.0180259	-0.122288
SLC41A1	0.0186953	-0.130634	0.0433298	0.132085	-0.0793459
IKBKE	0.102081	-0.0802101	0.0179252	0.0738121	-0.0673918
RASSF5	0.391732	-0.0149204	0.634806	0.762591	-0.0117441
EIF2D	0.165577	-0.00481472	0.824652	0.891768	-0.0039147
MAPKAPK2	0.0178801	-0.0531752	0.44402	0.607658	-0.0290696
FCMR	1.07342	-0.0721066	0.119052	0.256417	-0.052447
YOD1	0.0119925	0.147793	0.171193	0.324689	0.0528265
CD55	0.472528	0.0187679	0.681924	0.795637	0.0131083
CR2	0.00708321	-0.0678353	0.522399	0.675039	-0.0242593
CR1	0.00612308	-0.171936	0.145793	0.293146	-0.0549968
CD46	0.248601	-0.160457	4.17166e-05	0.00153408	-0.132123
MIR29B2CHG	0.0223003	-0.117714	0.0446792	0.134601	-0.0764405
TRAF3IP3	1.13233	-0.151721	0.0191445	0.0771222	-0.0932393
UTP25	0.0336407	-0.0644048	0.20257	0.364021	-0.0442622
RCOR3	0.077716	-0.0610133	0.0698753	0.180752	-0.0504598
TRAF5	0.0703792	-0.0989759	0.0555733	0.154686	-0.0690311
LINC00467	0.0101629	0.0432847	0.629164	0.758847	0.0186187
SLC30A1	0.00769914	-0.102007	0.314678	0.484837	-0.0387972
LPGAT1	0.0342204	-0.0843947	0.0973123	0.224325	-0.0587495
INTS7	0.0118295	-0.206093	0.0103715	0.0516835	-0.106929
PPP2R5A	0.0442564	-0.179598	2.09709e-05	0.000967445	-0.144478
PACC1	0.0140758	-0.149259	0.195921	0.355982	-0.0489574
NENF	0.135885	-0.0717724	0.00261137	0.0214267	-0.065695
NSL1	0.130197	-0.114375	2.69494e-06	0.000247623	-0.105074
TATDN3	0.0424811	-0.00304334	0.942418	0.967837	-0.00218805
FLVCR1-DT	0.0117933	0.0347861	0.665501	0.78496	0.0166237
FLVCR1	0.00527164	-0.347721	0.00482919	0.031997	-0.112174
ANGEL2	0.0688212	-0.00423654	0.927416	0.958273	-0.00292557
RPS6KC1	0.0281517	-0.121283	0.0201049	0.0795749	-0.0854084
SMYD2	0.0947084	-0.134441	0.00129715	0.0136731	-0.106993
CENPF	0.0132606	-0.0394383	0.700838	0.80866	-0.0145937
GPATCH2	0.0361225	-0.0634554	0.26904	0.439169	-0.0402158
RRP15	0.0687669	-0.053707	0.113802	0.24941	-0.0438529
LYPLAL1	0.0538758	-0.0841713	0.0269178	0.096946	-0.0679075
ZC3H11B	0.00583323	-0.194478	0.0928883	0.217993	-0.0645174
EPRS	0.210703	-0.18014	7.27053e-05	0.0021847	-0.140423
BPNT1	0.0257604	-0.213684	0.105144	0.235921	-0.0592934
IARS2	0.146881	-0.115197	0.00626868	0.0377954	-0.0906061
RAB3GAP2	0.0717559	-0.102337	0.00512969	0.0332276	-0.0847378
DUSP10	0.0146736	0.27946	0.0167276	0.0706215	0.0947113
TAF1A	0.0104346	-0.253014	0.00629859	0.0378456	-0.114894
TAF1A-AS1	0.00771725	0.0018808	0.984951	0.992359	0.000717783
MIA3	0.151791	-0.156017	5.21932e-06	0.000377958	-0.13404
AIDA	0.0924259	-0.0152229	0.602485	0.738119	-0.0121626
BROX	0.0547997	0.0217159	0.633734	0.761892	0.0152236
AL392172.1	0.0363762	0.0602623	0.265739	0.435251	0.039585
DISP1	0.00567019	-0.339102	0.00462094	0.0311336	-0.113952
TLR5	0.00536222	-0.0872721	0.479381	0.637522	-0.0258079
SUSD4	0.0275538	0.0345449	0.524165	0.676299	0.0222829
CAPN2	0.219344	-0.047646	0.0544257	0.152573	-0.0423234
TP53BP2	0.0409775	0.0221745	0.722659	0.823885	0.0129934
FBXO28	0.0605967	0.034533	0.442444	0.606323	0.0245834
DEGS1	0.158856	-0.097625	0.0617063	0.165993	-0.0675707
NVL	0.0436224	-0.223597	1.06753e-06	0.000142998	-0.17597
CNIH4	0.089002	-0.0660358	0.0658857	0.173295	-0.0536244
WDR26	0.0403072	-0.0393802	0.469251	0.629278	-0.0254214
CNIH3	0.00690205	0.137413	0.194803	0.35453	0.050121
LBR	0.235793	-0.140822	0.00310044	0.0240402	-0.105632
SRP9	0.472093	-0.106705	0.0375453	0.119847	-0.0751993
EPHX1	0.00679336	-0.0333873	0.7511	0.842317	-0.011987
AL591895.1	0.00539845	-0.19927	0.0943512	0.22008	-0.0636471
TMEM63A	0.174453	-0.110361	0.0625659	0.167738	-0.0707493
PYCR2	0.185268	-0.0646212	0.458592	0.62012	-0.0287555
SDE2	0.0470644	0.136705	0.10357	0.233521	0.0652303
H3F3A	2.24914	-0.041066	0.110088	0.244002	-0.0356828
ACBD3	0.0247822	-0.0577902	0.304683	0.475969	-0.0369568
LIN9	0.0143295	-0.221188	0.0026048	0.0214267	-0.126469
PARP1	0.233546	-0.101719	0.066144	0.173728	-0.0680009
ITPKB	0.114092	0.0776496	0.145927	0.293226	0.0521722
COQ8A	0.0935671	-0.0555715	0.11478	0.250696	-0.0448798
ZNF678	0.0165939	-0.115573	0.0931974	0.218463	-0.065941
SNAP47	0.0591112	-0.0381373	0.461238	0.622185	-0.0253286
JMJD4	0.0516657	-0.0535368	0.171565	0.325117	-0.0413454
ARF1	0.654427	0.0209524	0.215426	0.379332	0.0183922
C1orf35	0.101538	-0.0159011	0.609199	0.743967	-0.0125575
MRPL55	0.148802	0.0301603	0.208178	0.370857	0.0259082
GUK1	0.637887	0.0580685	0.0006486	0.00890263	0.0554275
IBA57	0.0109056	-0.0689521	0.411701	0.579991	-0.0319117
OBSCN	0.043242	-0.0753436	0.075963	0.19099	-0.0574274
TRIM11	0.0458506	-0.0526313	0.19853	0.359371	-0.0398291
HIST3H2A	0.100596	0.0641444	0.49218	0.648578	0.0265319
RNF187	0.201953	-0.0447163	0.167343	0.319719	-0.036609
RAB4A	0.149164	-0.072263	0.0530675	0.150371	-0.0581342
CCSAP	0.00773537	0.00252307	0.980059	0.989134	0.000949526
NUP133	0.0939476	0.0625352	0.241152	0.408385	0.0415326
ABCB10	0.00806145	-0.111304	0.273353	0.443411	-0.0423778
TAF5L	0.00797087	-0.0607051	0.539131	0.688182	-0.0235468
URB2	0.0151628	0.0200325	0.778056	0.861682	0.0106427
GALNT2	0.052644	-0.102791	0.0196458	0.0783156	-0.0786162
COG2	0.0771544	-0.0821618	0.0200828	0.0795471	-0.0681032
C1orf198	0.00570642	0.216421	0.0591238	0.16135	0.0733131
TTC13	0.0382964	-0.0643037	0.252453	0.419697	-0.0413685
ARV1	0.0459955	-0.250255	0.00531382	0.0338227	-0.117719
FAM89A	0.00608685	-0.072356	0.521008	0.673588	-0.0240111
C1orf131	0.10806	-0.0562657	0.154627	0.304271	-0.043421
GNPAT	0.140613	-0.0620094	0.0416617	0.12863	-0.0530904
EXOC8	0.0567743	0.0500562	0.527675	0.67926	0.0243548
SPRTN	0.0576439	0.0420281	0.353431	0.523717	0.0300149
EGLN1	0.0430608	-0.157341	0.000221673	0.00449738	-0.125198
AL445524.1	0.0116846	-0.11418	0.172821	0.326293	-0.0540154
TSNAX	0.0861397	-0.0843146	0.0453567	0.136061	-0.0650213
DISC1	0.0212858	-0.148312	0.0139706	0.0631915	-0.0961304
MAP10	0.00813391	-0.31231	0.00179188	0.0169262	-0.132909
NTPCR	0.0669553	-0.055734	0.198947	0.359846	-0.0411999
PCNX2	0.0254162	-0.0531365	0.381718	0.550747	-0.0321753
COA6-AS1	0.0405065	0.218829	0.0123938	0.0582885	0.104286
COA6	0.102462	-0.097472	0.0155514	0.0675193	-0.0774527
TARBP1	0.0509773	-0.0993141	0.0168614	0.0708256	-0.0779237
IRF2BP2	0.242441	0.183112	0.000448026	0.00700253	0.132956
TOMM20	1.09003	0.0422915	0.0659547	0.173353	0.0378381
RBM34	0.0898353	0.144822	0.0529998	0.150301	0.0779511
ARID4B	0.471966	-0.00791448	0.795475	0.872801	-0.00622419
GGPS1	0.00746363	-0.0894875	0.380006	0.54976	-0.0337229
B3GALNT2	0.00945635	-0.17086	0.0592654	0.161617	-0.0763432
LYST	0.0568649	-0.0366632	0.44318	0.606899	-0.0253785
GPR137B	0.018025	0.0501559	0.471527	0.631189	0.0273236
ERO1B	0.0798899	0.0532329	0.248301	0.416005	0.0380842
LGALS8	0.102842	-0.110618	0.00938112	0.0485339	-0.0863948
HEATR1	0.0616837	-0.0405075	0.451672	0.614326	-0.0263398
MTR	0.17266	0.0414772	0.456797	0.618822	0.0264156
CHRM3-AS2	0.26197	-0.0387444	0.331729	0.50227	-0.0291553
FH	0.0611764	-0.130562	0.0280826	0.0994973	-0.0846388
OPN3	0.00757233	0.0958935	0.337816	0.508026	0.0370111
CHML	0.00802522	-0.00988658	0.92037	0.954541	-0.00380888
CEP170	0.0623177	-0.132798	0.00107124	0.0122029	-0.106905
SDCCAG8	0.123567	-0.0565971	0.0315449	0.107122	-0.0501596
AKT3	0.0499991	-0.180173	2.38526e-05	0.00105235	-0.14437
ZBTB18	0.018025	0.0566272	0.386227	0.555076	0.032549
ADSS	0.141266	-0.121793	0.000429095	0.00689404	-0.10343
DESI2	0.0571366	-0.124053	0.000756714	0.00978723	-0.103272
COX20	0.126157	-0.0719645	0.0421307	0.129681	-0.0591062
HNRNPU	0.816416	-0.115049	0.00301916	0.0236055	-0.0936756
AL356512.1	0.00842376	0.127501	0.188527	0.34651	0.0516165
EFCAB2	0.0506513	0.0923372	0.302299	0.473175	0.0403408
SMYD3	0.0741472	-0.0751343	0.0191808	0.0771533	-0.0640444
TFB2M	0.0419739	0.0535814	0.210806	0.374161	0.0397655
CNST	0.312458	0.000730578	0.983218	0.991422	0.000557504
SCCPDH	0.0285502	-0.107481	0.0389309	0.122947	-0.0751122
AHCTF1	0.0700893	-0.123261	0.00106428	0.0121639	-0.101784
ZNF669	0.0483687	-0.0476896	0.410388	0.578728	-0.0297359
ZNF124	0.0236228	0.0150819	0.79141	0.870402	0.00936828
AL390728.6	0.0066122	-0.0579227	0.590208	0.72886	-0.0203281
AL390728.5	0.00873173	-0.0407929	0.66165	0.781656	-0.0168257
ZNF496	0.0218112	0.05012	0.400013	0.567698	0.0307178
SH3BP5L	0.0134961	-0.145119	0.0542957	0.15235	-0.0775671
ZNF672	0.0292748	-0.0796619	0.116662	0.253032	-0.0553194
ZNF692	0.0459231	-0.121517	0.00945982	0.0487822	-0.0910809
PGBD2	0.0128077	-0.434253	4.73226e-06	0.000357913	-0.218637
SH3YL1	0.4303	-0.0501956	0.160473	0.311422	-0.0400173
ACP1	0.365718	-0.0921303	0.016553	0.0703234	-0.0744194
TMEM18	0.174272	-0.0705242	0.00333491	0.0251203	-0.0644321
EIPR1	0.0667379	-0.146039	1.64395e-05	0.000838004	-0.125534
TRAPPC12	0.0555787	-0.173263	0.000738239	0.00966754	-0.126463
ADI1	0.209561	-0.0735448	0.157749	0.307801	-0.0500397
AC231981.1	0.00608685	-0.14587	0.193657	0.353022	-0.0495935
AC108488.1	0.00724625	-0.10048	0.332237	0.502559	-0.0372397
RNASEH1	0.116592	0.0323921	0.488871	0.645443	0.0225876
RNASEH1-AS1	0.0429521	-0.0481048	0.251801	0.418965	-0.0358116
RPS7	18.6354	0.00933754	0.359741	0.529662	0.00766722
CMPK2	0.0171011	-0.133165	0.30687	0.477374	-0.036832
RSAD2	0.0106882	-0.318029	0.00025407	0.00494257	-0.160775
RNF144A	0.0966649	-0.0868186	0.00319349	0.0244411	-0.076326
LINC01871	0.0261046	-0.177237	0.159261	0.30961	-0.0520139
ID2	0.419123	-0.105058	0.261164	0.429275	-0.0439629
KIDINS220	0.0925164	-0.0808244	0.0444254	0.134181	-0.0635008
ITGB1BP1	0.149146	-0.0941059	0.000748237	0.00974371	-0.0839653
CPSF3	0.039963	-0.153123	0.000481313	0.00737086	-0.120129
IAH1	0.12844	-0.0854015	0.0192318	0.0772276	-0.0701132
ADAM17	0.0394377	-0.168969	0.000358627	0.00615311	-0.128578
YWHAQ	0.278962	-0.0795105	0.00317038	0.0243933	-0.0712033
TAF1B	0.0364486	-0.15022	0.00122767	0.0132232	-0.114546
KLF11	0.0134961	0.20515	0.0898934	0.213327	0.0642642
HPCAL1	0.248854	0.000659145	0.989868	0.994529	0.000431294
ODC1	0.220684	-0.0995251	0.154146	0.303846	-0.0555243
NOL10	0.0393652	-0.0931799	0.0802747	0.197805	-0.0634842
PDIA6	0.184	-0.226847	3.2162e-05	0.00128164	-0.163125
LINC01954	0.00972808	0.00490202	0.955759	0.975501	0.00213073
SLC66A3	0.0594736	-0.105708	0.0422412	0.129862	-0.0737865
ROCK2	0.0192388	-0.251801	0.000114753	0.00291745	-0.161618
E2F6	0.0116665	-0.192404	0.0187768	0.0760996	-0.0972171
LPIN1	0.110922	-0.0241006	0.379939	0.549734	-0.0198137
TRIB2	0.127969	-0.0804037	0.0165924	0.0704101	-0.0677831
NBAS	0.0783138	-0.0861072	0.0247307	0.0912192	-0.0693412
DDX1	0.0838028	-0.0879511	0.029624	0.102796	-0.0693232
SMC6	0.0404703	-0.169383	0.000162717	0.00374553	-0.132209
GEN1	0.00556149	0.0474098	0.688716	0.799795	0.0147355
RDH14	0.129545	-0.034019	0.298385	0.469407	-0.027266
LINC00954	0.0376805	-0.110501	0.0158238	0.0681915	-0.0832705
TTC32	0.139689	0.0911204	0.0495294	0.14359	0.0672746
AC013400.1	0.00672089	0.203595	0.145284	0.292461	0.0516685
WDR35	0.0136773	0.0354695	0.668906	0.787189	0.0164697
LAPTM4A	0.16132	-0.135451	0.00627567	0.0377954	-0.0991467
PUM2	0.161392	-0.0243169	0.348399	0.518355	-0.0202303
RHOB	0.0620641	-0.000243413	0.998714	0.999468	-5.37459e-05
HS1BP3	0.0313944	-0.0114232	0.815665	0.886208	-0.00770847
LDAH	0.0254343	-0.158437	0.0103477	0.0515899	-0.101447
ATAD2B	0.0769189	-0.0140298	0.785045	0.866792	-0.00924233
UBXN2A	0.0757776	0.106631	0.0100907	0.0508762	0.0841257
WDCP	0.00907592	-0.126076	0.172745	0.326293	-0.0538738
SF3B6	0.391044	0.0128878	0.53928	0.688241	0.0106797
FAM228B	0.047318	-0.0508543	0.207039	0.369481	-0.0386659
ITSN2	0.222677	-0.125082	0.0020366	0.01829	-0.100457
NCOA1	0.0469013	-0.0662283	0.159199	0.309543	-0.0474719
PTRHD1	0.208801	-0.00637305	0.746083	0.838619	-0.00520593
CENPO	0.00572453	-0.0847864	0.463646	0.624675	-0.027283
DNAJC27	0.036829	-0.00153828	0.976675	0.986973	-0.000999262
DNAJC27-AS1	0.00778971	0.0298775	0.765773	0.852922	0.0113449
POMC	0.0372276	-0.0946646	0.0398673	0.12467	-0.0703551
DNMT3A	0.0953606	-0.0763497	0.00814784	0.044386	-0.0671594
DTNB	0.0613757	-0.0993911	0.0199284	0.0790735	-0.0770115
ASXL2	0.0835673	-0.117267	0.00166931	0.0160132	-0.0969676
RAB10	0.119871	-0.264949	1.86868e-06	0.000194056	-0.190993
GAREM2	0.0112498	0.015853	0.846642	0.906662	0.00742354
HADHA	0.550244	-0.0890277	0.0557417	0.15501	-0.0655107
HADHB	0.13315	-0.184314	2.96111e-05	0.00121172	-0.14573
SELENOI	0.0341117	-0.00567757	0.904657	0.944588	-0.0038877
SLC35F6	0.0165396	-0.0508031	0.457895	0.61983	-0.0280839
MAPRE3	0.00746363	-0.249323	0.014904	0.0655729	-0.0996923
TMEM214	0.0409775	-0.0391454	0.510696	0.664628	-0.0238638
AGBL5	0.0179526	0.158626	0.0148721	0.0655195	0.0974279
OST4	1.51805	-0.00053186	0.98387	0.991808	-0.000425905
KHK	0.0177895	0.128643	0.116926	0.253329	0.0626232
PREB	0.0715386	-0.0878335	0.221303	0.386255	-0.0474979
SLC5A6	0.0319741	-0.00936869	0.873724	0.925102	-0.00569358
ATRAID	0.372693	-0.0111905	0.443909	0.607581	-0.00933255
CAD	0.0299089	-0.0532544	0.295097	0.466502	-0.0361237
MPV17	0.089944	-0.0537001	0.283196	0.453882	-0.0367805
GTF3C2	0.0730965	-0.0773416	0.0171188	0.0715247	-0.0657969
EIF2B4	0.0531512	-0.0796291	0.0781554	0.194348	-0.0590372
SNX17	0.289433	-0.0389778	0.291825	0.463171	-0.0302147
ZNF513	0.00773537	0.00473513	0.961976	0.978432	0.00181522
PPM1G	0.276607	-0.0532012	0.173285	0.326982	-0.0411088
NRBP1	0.160124	-0.0669992	0.101447	0.230416	-0.0515397
KRTCAP3	0.0231336	0.146323	0.0483709	0.141449	0.0795628
IFT172	0.0107788	-0.252596	0.00316807	0.0243924	-0.125586
ZNF512	0.0640387	-0.171136	0.000103222	0.00270666	-0.134806
GPN1	0.063296	-0.0762159	0.0802262	0.197774	-0.057406
SUPT7L	0.109128	-0.078906	0.00298593	0.0233951	-0.0708618
SLC4A1AP	0.0964294	-0.0858657	0.00268968	0.0218117	-0.0760032
MRPL33	0.258383	-0.00445789	0.813805	0.884879	-0.00362873
RBKS	0.0173366	0.0296356	0.652327	0.77493	0.0167642
BABAM2	0.0417203	-0.00418116	0.921581	0.955351	-0.00299745
FOSL2	0.00764479	0.0793599	0.596123	0.733246	0.0178139
AC092164.1	0.00922085	0.0103555	0.910731	0.948347	0.00429935
PPP1CB	0.15074	-0.058216	0.0776544	0.193536	-0.0483167
TRMT61B	0.0757233	-0.00173261	0.958039	0.976752	-0.0013388
WDR43	0.17429	-0.00456806	0.923855	0.956282	-0.00311553
CLIP4	0.0458868	-0.0826886	0.0705989	0.182149	-0.0610944
YPEL5	0.324777	0.170669	0.00315702	0.0243748	0.115454
LBH	0.910654	-0.148617	0.0192126	0.0772256	-0.092652
LCLAT1	0.0632778	-0.128332	0.000345138	0.00595845	-0.107935
EHD3	0.00666655	-0.158041	0.143758	0.2906	-0.0566307
MEMO1	0.0292929	-0.0172748	0.763253	0.85148	-0.0106982
DPY30	0.120451	-0.163729	0.0721478	0.184357	-0.072466
SPAST	0.0325719	-0.16402	0.00150662	0.015023	-0.118783
AL121658.1	0.00903969	0.16417	0.0772299	0.192737	0.0710028
SLC30A6	0.0314849	-0.220059	9.04492e-06	0.000543575	-0.166548
YIPF4	0.13382	-0.0198335	0.565839	0.708446	-0.0153339
BIRC6	0.172624	-0.108969	0.00188444	0.0175313	-0.0917804
AL133243.3	0.00536222	-0.00097702	0.993439	0.996576	-0.000301432
TTC27	0.0574084	-0.192392	1.55174e-06	0.000174838	-0.158558
FAM98A	0.0273727	-0.0931499	0.0791876	0.196038	-0.0636231
FEZ2	0.0345827	-0.216928	0.00125126	0.0133636	-0.133851
STRN	0.0317023	-0.0818452	0.0970329	0.223977	-0.0579313
HEATR5B	0.0580605	-0.0608001	0.173681	0.327401	-0.0445293
GPATCH11	0.0422818	-0.20252	0.0089235	0.0469974	-0.108953
EIF2AK2	0.124798	-0.118531	0.0468609	0.138711	-0.076059
CEBPZOS	0.187116	-0.0355376	0.222112	0.387	-0.0295326
CEBPZ	0.234036	-0.10729	0.000284031	0.00529841	-0.0947526
NDUFAF7	0.0445825	-0.0783146	0.0687366	0.17868	-0.0594684
PRKD3	0.0689843	-0.0920634	0.0114238	0.0552813	-0.0759659
AC006369.1	0.0103259	-0.171343	0.0539282	0.151789	-0.0782305
CDC42EP3	0.0651981	-0.219076	0.0021103	0.0187549	-0.128663
RMDN2	0.00902158	-0.178813	0.0772901	0.192844	-0.0702258
ATL2	0.0254524	-0.0421505	0.440019	0.604489	-0.0272032
HNRNPLL	0.0547092	-0.130933	0.000830603	0.0104228	-0.106824
GALM	0.0442564	-0.062542	0.217527	0.381848	-0.0428263
SRSF7	1.10728	-0.0991251	0.0198099	0.0787157	-0.0769248
GEMIN6	0.0275176	-0.321079	8.37462e-06	0.00051675	-0.195991
DHX57	0.0173366	-0.142487	0.0357154	0.116344	-0.0837388
MORN2	0.0125904	0.0477335	0.542925	0.69107	0.0234283
SOS1	0.0247459	-0.234565	0.000492788	0.00747343	-0.145777
MAP4K3	0.00737305	-0.00887197	0.930556	0.959829	-0.00330684
MAP4K3-DT	0.0228076	-0.0224239	0.701086	0.80866	-0.0137462
THUMPD2	0.0382239	0.0187909	0.710569	0.815116	0.012501
EML4	0.470462	0.00965686	0.790114	0.869852	0.00730373
COX7A2L	0.589192	-0.0645405	0.0251319	0.0923996	-0.0563047
MTA3	0.0420826	-0.0328636	0.513025	0.666956	-0.0221117
LINC02580	0.00670278	-0.062197	0.566876	0.708918	-0.0215845
AC010883.3	0.0115578	-0.135994	0.292801	0.463934	-0.038068
ZFP36L2	5.5912	0.107648	0.0151253	0.0663062	0.0823467
THADA	0.0537128	-0.154986	0.00060292	0.00846494	-0.120027
PLEKHH2	0.00679336	-0.136948	0.202759	0.36418	-0.0490508
DYNC2LI1	0.0132606	-0.205734	0.00701279	0.0403045	-0.112517
LRPPRC	0.167696	-0.0992717	0.0183218	0.0749179	-0.0774421
PPM1B	0.141266	-0.052993	0.20136	0.36284	-0.0398841
SLC3A1	0.00880419	0.0140512	0.905477	0.944983	0.00435854
PREPL	0.0403978	-0.134177	0.00243765	0.0205163	-0.104061
CAMKMT	0.0702886	-0.104739	0.00151472	0.0150381	-0.0897576
SRBD1	0.0447093	-0.179227	0.00014014	0.00337245	-0.137297
PRKCE	0.0106882	-0.269843	0.00190867	0.0176833	-0.133043
ATP6V1E2	0.0257966	-0.0392425	0.483071	0.640905	-0.0249016
PIGF	0.0439485	-0.132894	0.00328524	0.0248641	-0.101978
CRIPT	0.0423	-0.144342	0.00343388	0.0256744	-0.106391
SOCS5	0.0174635	0.00523254	0.937315	0.964378	0.00292225
MCFD2	0.0709951	-0.110207	0.00092623	0.0111208	-0.0943843
TTC7A	0.0380066	0.2237	6.7289e-05	0.00209965	0.157896
CALM2	0.824804	-0.12214	0.000285589	0.00530205	-0.10458
MSH2	0.0678973	-0.187374	0.00925031	0.0480871	-0.107219
KCNK12	0.0151447	0.0632501	0.438593	0.603267	0.0300396
MSH6	0.0493107	-0.101255	0.0410964	0.127486	-0.0725657
FBXO11	0.0502708	-0.0258852	0.534188	0.68415	-0.0189052
FOXN2	0.118349	-0.160761	0.000248515	0.00485587	-0.126439
AC093635.1	0.0139128	0.205114	0.0436282	0.132638	0.0810708
PPP1R21	0.0737849	-0.0449912	0.391962	0.560159	-0.0297574
ASB3	0.0649445	-0.0141917	0.761109	0.850453	-0.00980731
CHAC2	0.00764479	-0.334255	0.000914084	0.0110278	-0.142474
ERLEC1	0.119092	-0.0991874	0.00913516	0.047738	-0.0807846
PSME4	0.0363943	0.0852135	0.131384	0.273782	0.0554968
ACYP2	0.125614	0.0557986	0.0814089	0.199538	0.0466355
SPTBN1	0.249162	-0.0484001	0.232966	0.399358	-0.0365857
RTN4	0.253419	-0.0331671	0.271164	0.441535	-0.0271728
RPS27A	34.9571	-0.00862615	0.558152	0.702168	-0.0070778
MTIF2	0.0425717	-0.10524	0.0142196	0.0640315	-0.0816362
CCDC88A	0.0235684	-0.0861241	0.165565	0.317732	-0.0524035
CFAP36	0.167588	0.0156108	0.478686	0.636967	0.0129877
PPP4R3B	0.210666	-0.111388	0.00143967	0.0146042	-0.0939867
AC015982.2	0.0317386	-0.00861796	0.870729	0.922825	-0.00558204
PNPT1	0.0670459	-0.114602	0.000858031	0.0106365	-0.0973044
VRK2	0.0460318	-0.0699988	0.117336	0.253752	-0.051735
PAPOLG	0.0478071	-0.0878376	0.141258	0.287428	-0.0551079
REL	0.170251	0.165554	2.01297e-05	0.000952811	0.136933
PUS10	0.0110868	-0.207109	0.0131293	0.0606119	-0.103294
PEX13	0.0339487	-0.234084	1.99174e-05	0.000952053	-0.168196
AC016747.1	0.00724625	-0.0239799	0.83855	0.900947	-0.00749322
C2orf74	0.0733139	-0.1879	0.0056632	0.0351948	-0.113264
USP34	0.226644	-0.0578688	0.111762	0.246492	-0.0462987
AC016727.1	0.0257604	0.0801525	0.139109	0.28474	0.0534554
XPO1	0.148947	-0.191878	3.45576e-07	7.24927e-05	-0.161544
FAM161A	0.0109781	-0.258315	0.00336827	0.0252859	-0.1247
CCT4	0.510154	-0.102426	0.00152419	0.0150943	-0.0882706
COMMD1	0.142516	0.0249142	0.505067	0.659774	0.018908
B3GNT2	0.0774261	-0.00711159	0.914324	0.950398	-0.00399147
EHBP1	0.041829	-0.0884968	0.0504892	0.145575	-0.0660764
WDPCP	0.0226264	-0.0778265	0.183449	0.339988	-0.0491876
MDH1	0.257296	-0.135649	0.00250892	0.0208256	-0.104581
UGP2	0.28014	-0.0829524	0.00666749	0.0389834	-0.0720786
VPS54	0.00735494	-0.181967	0.0765916	0.19179	-0.0702192
PELI1	0.17362	0.177142	0.0988693	0.226739	0.0645283
AC012368.1	0.0266118	0.0271029	0.713018	0.816963	0.0139904
AFTPH	0.0802159	-0.0793442	0.0144599	0.0645125	-0.0675906
SERTAD2	0.0924802	-0.00718074	0.870472	0.922673	-0.00507789
LINC02245	0.0244923	-0.0440662	0.436494	0.601439	-0.0278263
CEP68	0.107571	-0.0392438	0.14939	0.298016	-0.0334645
RAB1A	0.112425	0.0404266	0.120054	0.257527	0.0349738
ACTR2	0.437021	-0.0867158	0.00211893	0.0187809	-0.0770295
ETAA1	0.029456	-0.0703058	0.175413	0.329544	-0.0478049
C1D	0.162733	-0.0247414	0.587013	0.726125	-0.0173809
WDR92	0.0116846	-0.171116	0.0388557	0.122827	-0.0844024
PNO1	0.0593105	0.0515777	0.253915	0.421034	0.0372091
PPP3R1	0.0563214	-0.0984759	0.0564215	0.156231	-0.0687253
AC017083.2	0.00501803	-0.161142	0.190677	0.349135	-0.048569
PLEK	0.00813391	-0.0275556	0.898174	0.941089	-0.00345018
FBXO48	0.00967374	-0.101307	0.270232	0.440469	-0.0431616
APLF	0.0111773	-0.201648	0.0164597	0.0701146	-0.0995418
ARHGAP25	0.123621	-0.15081	0.003082	0.0239803	-0.109462
GFPT1	0.039166	-0.0591604	0.362643	0.53247	-0.0341975
NFU1	0.093386	-0.104248	0.000274759	0.00516881	-0.0926733
AAK1	0.455553	-0.0418917	0.0802266	0.197774	-0.0371015
ANXA4	0.0129889	-0.0788633	0.304769	0.476036	-0.0399287
GMCL1	0.0977156	-0.103654	0.0131357	0.0606119	-0.0813332
SNRNP27	0.0780421	0.0151123	0.693201	0.802981	0.0112802
MXD1	0.0420463	0.11216	0.029437	0.102403	0.0791507
PCBP1-AS1	0.0551258	-0.101408	0.0768178	0.192043	-0.0661737
PCBP1	2.37767	-0.0384497	0.380841	0.550445	-0.0277773
C2orf42	0.0183149	-0.115044	0.0753054	0.189766	-0.069143
TIA1	0.129961	-0.129122	0.0216284	0.0834658	-0.0870264
PCYOX1	0.0465934	-0.189161	0.000341746	0.00592372	-0.13669
SNRPG	0.349233	-0.0262778	0.485758	0.642888	-0.0199151
FAM136A	0.103277	0.0490801	0.0764248	0.191631	0.0424474
ADD2	0.00894911	-0.129168	0.164966	0.317208	-0.0548955
TEX261	0.0265394	-0.0541343	0.414362	0.582164	-0.0307254
NAGK	0.0642742	-0.101624	0.017227	0.0718688	-0.0788831
MCEE	0.0349631	-0.0887733	0.0561244	0.155727	-0.0653564
MPHOSPH10	0.145976	-0.0369424	0.322887	0.493587	-0.0284486
PAIP2B	0.0177171	-0.132923	0.126895	0.267244	-0.0608981
ZNF638	0.228076	-0.114969	0.000952756	0.0113413	-0.0972592
EXOC6B	0.0222822	-0.00267101	0.968181	0.981959	-0.00148439
SFXN5	0.00697451	-0.189463	0.0714772	0.1835	-0.0712608
RAB11FIP5	0.00896723	0.127047	0.168662	0.321369	0.0544266
SMYD5	0.0245648	0.0453172	0.415462	0.583105	0.0289569
PRADC1	0.0368109	0.0751564	0.0974047	0.224491	0.0554071
CCT7	0.432673	-0.0923788	0.0141313	0.0637302	-0.0752622
FBXO41	0.0099817	-0.000462859	0.995828	0.997623	-0.000200798
ALMS1	0.0363037	-0.0803621	0.187953	0.345569	-0.0493482
TPRKB	0.146465	-0.0588352	0.131875	0.274464	-0.0457835
DUSP11	0.120088	-0.024171	0.623964	0.755361	-0.0163416
STAMBP	0.0723719	-0.124433	0.000157294	0.00365856	-0.107288
DGUOK	0.341226	-0.0201884	0.448083	0.610707	-0.0165529
TET3	0.0108875	0.0606183	0.522474	0.675057	0.0246475
BOLA3	0.165939	-0.02277	0.450619	0.613209	-0.0182889
BOLA3-AS1	0.00769914	-0.138378	0.167365	0.319719	-0.0540892
MOB1A	0.185794	-0.0699749	0.0252705	0.092739	-0.0598773
MTHFD2	0.0466658	-0.0419472	0.514105	0.66785	-0.0242437
SLC4A5	0.00672089	-0.164197	0.131993	0.274616	-0.058339
DCTN1	0.126375	-0.0209223	0.416601	0.584008	-0.0172825
C2orf81	0.00699263	0.096671	0.395218	0.563266	0.0318862
WDR54	0.107625	-0.0193462	0.687641	0.799539	-0.0132079
INO80B	0.0136048	0.170053	0.0221524	0.0848804	0.0935115
WBP1	0.180685	0.00387212	0.851641	0.909038	0.00314882
MOGS	0.0432782	-0.083627	0.0478515	0.140558	-0.0643557
MRPL53	0.014728	0.0261329	0.713263	0.816993	0.0138934
CCDC142	0.0113766	-0.076318	0.357721	0.527543	-0.0358475
TTC31	0.0450354	-0.138471	0.0007932	0.0100972	-0.110946
PCGF1	0.0215757	-0.172801	0.0181135	0.0743671	-0.0966674
AUP1	0.332657	-0.0500669	0.0669457	0.175212	-0.0435335
HTRA2	0.0644916	-0.102402	0.00890334	0.0469134	-0.0825946
DOK1	0.0212315	-0.29266	0.0116732	0.0560373	-0.100692
SEMA4F	0.0160867	-0.156066	0.0578049	0.158803	-0.0769055
HK2	0.00585134	-0.240196	0.0397926	0.124554	-0.0800418
POLE4	0.253365	-0.0349527	0.0500638	0.14467	-0.0323076
MRPL19	0.0755602	-0.110506	0.000559177	0.00807394	-0.095687
GCFC2	0.0588214	-0.100825	0.00527773	0.0337422	-0.0837778
SUCLG1	0.184979	-0.144624	0.00523339	0.0336134	-0.103659
DNAH6	0.0239488	-0.209077	0.000775402	0.00994339	-0.136658
TRABD2A	0.458397	-0.0679628	0.0240527	0.0897977	-0.0587232
TMSB10	21.2695	0.0474167	0.000232247	0.00464224	0.0461464
AC022210.2	0.00773537	-0.101617	0.310631	0.480735	-0.0392069
KCMF1	0.0263582	0.0679247	0.209672	0.372653	0.0448852
TGOLN2	0.383544	0.00235474	0.90278	0.94316	0.00191228
RETSAT	0.0174272	-0.131609	0.0483478	0.141418	-0.0779836
ELMOD3	0.0463579	0.00514146	0.906487	0.945611	0.00364343
CAPG	0.0502165	0.0614644	0.284534	0.455237	0.03889
MAT2A	0.167859	-0.292864	6.77521e-05	0.00209965	-0.173227
GGCX	0.0295103	0.0314208	0.533468	0.683976	0.0210735
VAMP8	0.483506	-0.0760941	0.20005	0.361123	-0.0475284
VAMP5	0.259234	0.0433803	0.0547223	0.153289	0.039059
RNF181	0.195558	-0.0553461	0.21922	0.383403	-0.0401499
TMEM150A	0.0228619	-0.0655261	0.284824	0.45544	-0.0397326
USP39	0.0908679	-0.0796497	0.107003	0.239224	-0.0562085
C2orf68	0.0624989	-0.0696269	0.0679958	0.177127	-0.0553813
GNLY	0.027427	0.319583	0.0634737	0.169517	0.0598215
ST3GAL5	0.0244017	0.0716577	0.197293	0.358004	0.0466909
POLR1A	0.0242568	-0.0493588	0.381423	0.550699	-0.0313546
PTCD3	0.0880419	-0.0800219	0.024148	0.0900327	-0.0661225
IMMT	0.13699	-0.030666	0.270777	0.441292	-0.0255045
AC009309.1	0.00711944	-0.141506	0.174617	0.328493	-0.0527734
MRPL35	0.0378616	-0.119683	0.0505138	0.145609	-0.0753734
KDM3A	0.0863209	0.00637137	0.879105	0.928949	0.00459332
CHMP3	0.212985	0.0406313	0.145739	0.293112	0.0345099
RNF103	0.0142389	0.0244294	0.788555	0.869163	0.0103031
RMND5A	0.0288763	-0.0581535	0.300456	0.471325	-0.0372588
CD8A	0.0143838	-0.39843	0.0233902	0.0880338	-0.0734982
CD8B	0.0493288	0.000539762	0.99684	0.998367	0.000138311
CYTOR	0.00958316	0.0212243	0.827764	0.89333	0.00830867
AC133644.2	0.0165577	0.00506723	0.95997	0.977555	0.00190676
KRCC1	0.0982229	-0.181117	1.15776e-06	0.000151435	-0.1526
EIF2AK3	0.0245104	0.0336887	0.654752	0.777063	0.0170853
RPIA	0.202315	0.0351724	0.071876	0.183917	0.0319856
IGKC	0.0140034	-1.49055	7.54157e-05	0.00223026	-0.398922
IGKV4-1	0.0171193	-2.06998	0.000501376	0.00751253	-0.158842
IGKV1-5	0.00682959	-2.70518	6.18356e-12	1.71872e-08	-2.52718
IGKV3-11	0.00624989	-2.62395	3.55453e-17	3.95193e-13	-2.51309
IGKV3-20	0.0192207	-2.02868	5.37787e-06	0.000380836	-1.43762
AC103563.7	0.0150722	0.0117142	0.87019	0.922651	0.0061734
MAL	1.21289	0.0114263	0.485866	0.642922	0.00952121
MRPS5	0.160287	-0.162954	0.000162077	0.00373853	-0.129134
ZNF514	0.0131882	-0.089161	0.244641	0.411734	-0.0454825
ZNF2	0.00528976	-0.317783	0.0657844	0.17329	-0.0591634
FAHD2A	0.0609953	0.110454	0.00176977	0.0167743	0.0928456
LINC00342	0.0189852	-0.146048	0.0225481	0.0857646	-0.0902786
ANKRD36C	0.082734	-0.135229	0.0046009	0.0310393	-0.101052
DUSP2	0.320773	0.268415	0.000513318	0.00759309	0.149698
STARD7	0.120904	-0.0615231	0.0306288	0.1052	-0.0537008
STARD7-AS1	0.00822449	0.118878	0.21372	0.377464	0.0487548
TMEM127	0.0148186	-0.161243	0.0259444	0.0942646	-0.0904243
CIAO1	0.144726	-0.0470096	0.103304	0.233063	-0.0400421
SNRNP200	0.249416	-0.0577432	0.0697744	0.180632	-0.0484766
ARID5A	0.239543	0.230294	0.0174994	0.0726424	0.0978115
KANSL3	0.0404341	0.0669165	0.166753	0.318933	0.0472532
LMAN2L	0.0149997	-0.223001	0.00180946	0.0170354	-0.130868
CNNM3	0.0137679	-0.168933	0.0244127	0.0905943	-0.0919687
ANKRD39	0.054528	0.016309	0.709632	0.814293	0.0115967
SEMA4C	0.0126447	0.00340129	0.96507	0.980235	0.00167257
FAHD2B	0.0338219	-0.0449245	0.341944	0.511949	-0.0314897
ANKRD36	0.101411	-0.0243698	0.682255	0.795857	-0.0147663
AC092683.1	0.0187859	-0.271059	0.000306016	0.0055001	-0.155602
ANKRD36B	0.0909947	-0.0598596	0.240163	0.407529	-0.0407811
COX5B	0.943334	-0.00932285	0.54486	0.692552	-0.00768492
ACTR1B	0.170613	0.0142034	0.583823	0.723467	0.0115513
ZAP70	0.512799	-0.0444943	0.212641	0.376336	-0.0352089
TMEM131	0.0389123	-0.174478	0.00136121	0.0141307	-0.122964
INPP4A	0.0889839	-0.171088	4.18086e-05	0.00153408	-0.137882
COA5	0.105034	-0.038395	0.154326	0.303974	-0.032764
UNC50	0.0743827	-0.14066	9.44513e-05	0.00256124	-0.118525
MGAT4A	0.847177	0.101608	0.0648789	0.171908	0.068187
LINC02611	0.0168656	-0.148658	0.0335436	0.111391	-0.0853889
TSGA10	0.060017	-0.0821534	0.0357988	0.116514	-0.0653899
LIPT1	0.0345102	-0.265115	3.66989e-08	1.31619e-05	-0.206374
MITD1	0.124853	-0.166295	0.00765431	0.0426784	-0.106204
MRPL30	0.0125179	-0.034055	0.660278	0.780854	-0.016847
TXNDC9	0.081013	-0.150495	0.0126993	0.0592245	-0.0976076
EIF5B	0.262133	-0.0564536	0.0455086	0.136268	-0.0490967
REV1	0.112045	-0.0510203	0.155263	0.305209	-0.0406636
AFF3	0.0471912	0.0492903	0.291065	0.462493	0.0349091
PDCL3	0.146139	-0.0329011	0.165761	0.317856	-0.0285442
NPAS2	0.0068477	0.00470173	0.964471	0.979716	0.00167977
RPL31	5.45856	0.0301947	0.0676185	0.176433	0.0278404
CNOT11	0.0305792	-0.0540083	0.278753	0.449082	-0.0370746
RNF149	0.262731	0.0232799	0.479047	0.637163	0.0183192
MAP4K4	0.0836398	-0.0589005	0.238852	0.406111	-0.040537
IL18R1	0.00721001	-0.0772306	0.463616	0.624675	-0.0278866
MFSD9	0.0120288	-0.132092	0.102155	0.231426	-0.0654315
TMEM182	0.013786	0.086966	0.239849	0.407308	0.0457697
MRPS9	0.0554157	-0.206908	0.00212045	0.0187809	-0.12687
TGFBRAP1	0.0222822	-0.100715	0.092206	0.216846	-0.0636919
AC012360.3	0.0300538	0.105271	0.0806713	0.198518	0.0664136
C2orf49	0.0423543	-0.151732	0.000395091	0.00660545	-0.120245
NCK2	0.084455	-0.0167285	0.690931	0.801005	-0.01209
ECRG4	0.014565	-0.00401381	0.95735	0.976317	-0.00203413
UXS1	0.12949	-0.143998	0.00405933	0.0285643	-0.105188
GCC2	0.554338	-0.0246142	0.346856	0.517103	-0.020457
GCC2-AS1	0.00570642	0.0106822	0.925766	0.957514	0.00344949
LIMS1	0.168294	-0.141152	0.00879167	0.0466513	-0.098553
RANBP2	0.129327	-0.0332082	0.379752	0.549566	-0.0253447
CCDC138	0.0187497	-0.0924321	0.149093	0.297761	-0.0551409
EDAR	0.0280067	-0.0575711	0.340867	0.511162	-0.0350747
MTLN	0.109944	-0.0957576	0.144837	0.292091	-0.0561219
MIR4435-2HG	0.00503614	0.0584993	0.648559	0.772223	0.0163372
BCL2L11	0.0370283	0.0365835	0.661076	0.781316	0.0168915
ANAPC1	0.063459	-0.116324	0.0161546	0.0692659	-0.085419
TMEM87B	0.0919549	-0.172833	0.000130565	0.0031974	-0.134702
FBLN7	0.0788029	0.00642847	0.838951	0.901132	0.00501671
ZC3H8	0.0994366	-0.0780815	0.0102946	0.051464	-0.06776
ZC3H6	0.0987844	-0.0679406	0.0354863	0.115808	-0.0574227
TTL	0.00563396	-0.0123826	0.916178	0.951702	-0.00386936
POLR1B	0.0240394	-0.210055	0.000231455	0.0046366	-0.145923
CHCHD5	0.169435	0.00164714	0.939198	0.965511	0.00133611
AC079922.2	0.0412674	0.0315392	0.501853	0.656934	0.0219428
SLC20A1	0.0679154	-0.0338058	0.407968	0.57612	-0.0250652
PSD4	0.0745276	-0.0354425	0.537728	0.686744	-0.0220585
PAX8-AS1	0.0264488	0.030875	0.71105	0.815499	0.0142569
PAX8	0.00701074	-0.0807454	0.438881	0.603448	-0.0295381
CBWD2	0.0773537	0.0819866	0.0286245	0.100584	0.0664467
RABL2A	0.0108513	0.0196712	0.814299	0.885122	0.009027
SLC35F5	0.0223728	-0.111111	0.0578897	0.158879	-0.0718666
ACTR3	0.61738	-0.195897	0.00632739	0.0379196	-0.112971
DDX18	0.427981	-0.0843484	1.15613e-05	0.000636331	-0.0797346
CCDC93	0.0780783	-0.056755	0.206427	0.368566	-0.0412893
INSIG2	0.058441	-0.0195018	0.638142	0.765028	-0.0141976
C2orf76	0.0264669	-0.0510985	0.342579	0.512623	-0.0334564
DBI	0.377801	-0.0409573	0.227443	0.393267	-0.032815
TMEM177	0.0267386	-0.134499	0.0121068	0.0575226	-0.0938562
PTPN4	0.185649	-0.0784523	0.00680833	0.0394366	-0.0690007
EPB41L5	0.0127353	-0.062016	0.432252	0.597277	-0.0303983
TMEM185B	0.0319197	-0.0507531	0.311321	0.481534	-0.034642
RALB	0.0266662	-0.070208	0.360693	0.530308	-0.035426
CLASP1	0.0411043	-0.157105	0.00160396	0.0155881	-0.115865
NIFK-AS1	0.0444376	-0.120623	0.0305468	0.104983	-0.081301
NIFK	0.217025	0.0152767	0.565127	0.707947	0.0124057
TSN	0.148276	-0.0796133	0.0757711	0.190637	-0.05928
GYPC	1.42249	0.078196	0.000138388	0.00334189	0.0733158
BIN1	0.691093	-0.0264805	0.128089	0.268849	-0.0238141
ERCC3	0.0745095	-0.0563611	0.111188	0.24552	-0.0454938
MAP3K2	0.0727342	0.0726859	0.120175	0.257725	0.0525826
MAP3K2-DT	0.00786218	0.114932	0.249147	0.416858	0.0448001
IWS1	0.0936758	-0.120047	0.000204815	0.00428838	-0.10392
LIMS2	0.0574084	0.138205	0.000187328	0.00408676	0.115357
WDR33	0.238746	0.0231809	0.643228	0.768391	0.0155451
SFT2D3	0.0150541	-0.128807	0.0699642	0.180898	-0.0720366
POLR2D	0.0995815	-0.0762497	0.184626	0.341315	-0.048737
AMMECR1L	0.0113223	-0.170535	0.0389849	0.12303	-0.0843337
AC012306.2	0.0169743	0.0011537	0.986248	0.993216	0.000641324
SAP130	0.0335863	0.0219236	0.646063	0.770949	0.0150434
UGGT1	0.0350537	-0.0989377	0.0872467	0.209009	-0.064015
SMPD4	0.0839478	0.0209929	0.588819	0.727711	0.0156681
MZT2B	0.388363	-0.0105513	0.585498	0.724814	-0.00871859
CCDC115	0.147733	-0.0478072	0.231662	0.397943	-0.0363461
IMP4	0.167243	0.0290346	0.175301	0.329445	0.0254156
PTPN18	0.0733501	-0.0746427	0.0224427	0.0854513	-0.0632093
FAM168B	0.0319559	-0.0819273	0.0945897	0.220425	-0.0582086
PLEKHB2	0.070361	-0.177382	0.00376874	0.027297	-0.115533
MZT2A	0.395699	0.000151469	0.994632	0.997323	0.000122659
C2orf27A	0.00592381	0.192374	0.0912134	0.215312	0.065172
MGAT5	0.0288582	-0.158922	0.0159338	0.0685691	-0.096647
CCNT2-AS1	0.00577888	-0.209938	0.0709105	0.182558	-0.0696281
CCNT2	0.107136	0.0189385	0.701642	0.808809	0.0127562
RAB3GAP1	0.153965	-0.0299327	0.376946	0.547041	-0.023585
ZRANB3	0.014728	0.0218449	0.760352	0.849949	0.0115369
R3HDM1	0.0894911	-0.0593268	0.095494	0.221944	-0.0479643
UBXN4	0.435499	-0.0526248	0.0485889	0.141713	-0.0462333
MCM6	0.0354523	-0.136025	0.0365657	0.117972	-0.0824745
DARS	0.271499	-0.117561	0.000258646	0.0050098	-0.101841
CXCR4	1.46572	0.142357	0.047898	0.140583	0.0793833
SPOPL	0.00726436	-0.096833	0.346924	0.517106	-0.0361351
ARHGAP15	0.592145	-0.110729	9.90688e-05	0.00262875	-0.0987221
GTDC1	0.0159599	-0.0708531	0.313286	0.483229	-0.0386903
ZEB2	0.00536222	0.163017	0.528471	0.679961	0.014879
ACVR2A	0.00913027	0.0262911	0.803968	0.878157	0.00936341
ORC4	0.0932954	-0.122261	0.00656325	0.0386759	-0.093583
MBD5	0.136121	-0.0504663	0.0976082	0.224817	-0.0425308
EPC2	0.0598178	-0.000550891	0.990705	0.994841	-0.000377483
MMADHC	0.268202	-0.0243395	0.303087	0.474086	-0.0206005
RBM43	0.105107	0.0337307	0.409216	0.577573	0.0250031
NMI	0.0909766	-0.1899	9.65234e-05	0.00257786	-0.14354
RIF1	0.107063	-0.140875	0.000380905	0.00641102	-0.114777
ARL5A	0.170939	-0.12715	0.0014781	0.0148585	-0.102763
STAM2	0.0132425	-0.0504205	0.539332	0.688241	-0.0237156
PRPF40A	0.260466	-0.0954001	0.000543155	0.00792493	-0.0853657
ARL6IP6	0.0917737	-0.0407869	0.396602	0.564442	-0.0282325
NR4A2	0.187714	0.267761	0.00833006	0.0449836	0.109303
GPD2	0.00784406	-0.223625	0.0246637	0.0910395	-0.0915742
CYTIP	0.813953	-0.0137218	0.759153	0.849292	-0.00965815
ACVR1C	0.019275	0.00237539	0.970187	0.983186	0.00137142
ACVR1	0.0140215	-0.161371	0.0317231	0.107399	-0.0873906
PKP4	0.00809768	-0.134474	0.168841	0.321544	-0.0540846
WDSUB1	0.0321009	-0.170478	0.000549921	0.00797134	-0.127053
BAZ2B	0.0259778	-0.127843	0.0284305	0.100106	-0.0838769
AC009961.1	0.0149454	-0.0936246	0.189422	0.347478	-0.0510898
MARCH7	0.192261	-0.111712	0.00265683	0.0216559	-0.0923012
LY75	0.0833499	-0.193795	2.91397e-05	0.00120437	-0.150292
RBMS1	0.387167	-0.057746	0.114322	0.250204	-0.0461027
TANK	0.0955599	-0.0542348	0.171377	0.324927	-0.0416968
LINC01806	0.0157425	0.117491	0.0909367	0.214931	0.0665626
PSMD14	0.10181	-0.0482566	0.0780298	0.194152	-0.0418103
DPP4	0.136302	-0.0971534	0.0413219	0.12793	-0.0710378
IFIH1	0.0328436	-0.0318967	0.514765	0.668436	-0.0217392
GCA	0.0442564	-0.282686	0.00136562	0.0141632	-0.137857
TTC21B	0.0477709	-0.163281	0.00027771	0.00519795	-0.12718
TTC21B-AS1	0.00559772	-0.182105	0.13289	0.276007	-0.0564754
STK39	0.0102534	-0.220112	0.0416133	0.128623	-0.0809366
CERS6	0.0415753	-0.0291406	0.647463	0.771626	-0.0168712
BBS5	0.00605062	0.0585771	0.598425	0.734478	0.0197287
FASTKD1	0.0304886	-0.170234	0.000733139	0.00961439	-0.125377
PPIG	0.481042	-0.046745	0.00933543	0.0484327	-0.044092
PHOSPHO2	0.0296915	0.263815	2.51683e-06	0.000239164	0.189128
SSB	0.416713	-0.121181	1.01936e-05	0.000584185	-0.10905
METTL5	0.204725	-0.0868991	0.0464934	0.138101	-0.0660052
UBR3	0.0369377	-0.138245	0.00437872	0.0300696	-0.102539
GORASP2	0.198837	-0.10707	0.00726523	0.0411691	-0.0859023
TLK1	0.258383	-0.00494336	0.909002	0.947345	-0.00351955
METTL8	0.0267386	-0.104512	0.0543323	0.15235	-0.0709093
DCAF17	0.0369921	-0.136778	0.00270942	0.0219238	-0.104682
DYNC1I2	0.0585315	-0.163434	0.0134159	0.0613313	-0.0994394
SLC25A12	0.0596547	-0.0976105	0.00633017	0.0379196	-0.0812999
HAT1	0.0847267	-0.138421	6.2913e-05	0.00202872	-0.118055
METAP1D	0.0453796	-0.0394158	0.334171	0.50424	-0.0294144
ITGA6	0.27572	-0.129551	8.62949e-05	0.00242633	-0.11177
AC078883.1	0.0501803	0.015525	0.694509	0.803826	0.0114704
PDK1	0.189181	-0.017796	0.690991	0.801005	-0.0125473
SP3	0.148784	0.0838758	0.134149	0.277638	0.0548939
OLA1	0.278509	-0.0185114	0.657661	0.779102	-0.0134301
CIR1	0.206971	0.0604726	0.285741	0.456512	0.0385889
SCRN3	0.0441115	-0.0175455	0.709557	0.814291	-0.0120902
GPR155	0.0571185	-0.0730221	0.106723	0.238789	-0.0537717
WIPF1	0.447836	0.0182482	0.49729	0.653068	0.0148748
ATF2	0.0667742	-0.147711	0.000456927	0.00709319	-0.117694
ATP5MC3	0.713556	0.00657314	0.747714	0.839752	0.00536806
LNPK	0.0493107	-0.0891077	0.0240513	0.0897977	-0.0710253
MTX2	0.0440934	-0.109732	0.0161822	0.0693042	-0.0828062
HNRNPA3	0.767504	-0.0896283	0.00494387	0.0325242	-0.0771799
NFE2L2	0.167497	0.0368399	0.475754	0.634032	0.0244736
AGPS	0.0494375	-0.112722	0.0155112	0.0675193	-0.0843061
TTC30B	0.0122824	-0.0171971	0.828998	0.894228	-0.00827569
TTC30A	0.0107063	-0.0474698	0.633691	0.761892	-0.018207
RBM45	0.0285502	-0.0629432	0.225735	0.391532	-0.0425006
CHROMR	0.00525353	-0.0973394	0.420206	0.586916	-0.0296794
PRKRA	0.120722	0.00116862	0.976127	0.986688	0.00086253
PLEKHA3	0.0395283	-0.0266544	0.550527	0.696808	-0.0189173
TTN-AS1	0.0400536	-0.112204	0.0272637	0.0977483	-0.0798322
TTN	0.141646	-0.0841024	0.219021	0.383196	-0.0473078
CCDC141	0.0531331	-0.111554	0.0507407	0.146111	-0.0735138
SESTD1	0.00507237	-0.0436066	0.730301	0.828864	-0.0124055
CWC22	0.0900346	-0.21509	5.67612e-06	0.000387878	-0.166211
UBE2E3	0.140595	-0.0227497	0.333269	0.503828	-0.0191786
LINC01934	0.0405609	-0.171076	0.000125239	0.00310126	-0.13404
ITGA4	0.413779	-0.105601	0.0223276	0.085188	-0.0789477
ITPRID2	0.0170468	0.0532972	0.548497	0.695188	0.023193
DNAJC10	0.0627887	-0.118375	0.000805728	0.0102028	-0.0997567
NUP35	0.0225177	-0.120413	0.0379291	0.120657	-0.0789382
ZC3H15	0.377384	-0.0131186	0.617652	0.750416	-0.0106288
ITGAV	0.00865926	-0.150368	0.111442	0.245934	-0.0633731
WDR75	0.0723538	-0.00931222	0.828786	0.894086	-0.00664829
SLC40A1	0.234923	-0.102599	0.0475202	0.139955	-0.0716872
ASNSD1	0.0437492	0.116236	0.0419126	0.129189	0.0768133
ANKAR	0.0539302	-0.0887	0.0525945	0.149731	-0.0658441
OSGEPL1	0.0340392	-0.125311	0.0350186	0.114836	-0.0809693
ORMDL1	0.194435	-0.105272	0.00482506	0.031997	-0.0866028
PMS1	0.0807594	-0.105806	0.00454704	0.0308125	-0.087116
HIBCH	0.0559048	-0.213511	0.000747273	0.00974371	-0.137954
INPP1	0.00557961	0.0948119	0.422169	0.588179	0.0297516
MFSD6	0.031648	-0.0378707	0.592585	0.730498	-0.0202755
NEMP2	0.0353979	-0.0843954	0.0722432	0.184531	-0.0615655
NAB1	0.0113585	-0.163084	0.0485699	0.141704	-0.0802406
GLS	0.0842557	-0.111704	0.00646977	0.038397	-0.0887588
STAT1	0.374613	-0.0803726	0.319873	0.490058	-0.0388189
STAT4	0.202261	-0.0577368	0.133276	0.276499	-0.0451602
NABP1	0.0289125	0.00616217	0.931965	0.960536	0.00322777
CAVIN2	0.0081158	-0.00334849	0.979493	0.989101	-0.000913785
LINC01825	0.00945635	-0.396585	0.00638064	0.0380783	-0.100878
SLC39A10	0.0879875	-0.121485	0.00378283	0.0273456	-0.0960233
STK17B	0.804333	0.0460229	0.0422933	0.129894	0.0416092
HECW2-AS1	0.00874984	0.0425043	0.678129	0.793056	0.0157771
GTF3C3	0.0482238	-0.105661	0.0279032	0.0991777	-0.0773298
PGAP1	0.0133331	-0.0366886	0.725223	0.825707	-0.0133084
ANKRD44	0.393272	-0.0262842	0.324828	0.495389	-0.0218447
AC013264.1	0.127679	0.0108742	0.873826	0.925102	0.00594351
SF3B1	0.605025	-0.0903549	0.0393045	0.123617	-0.0686678
COQ10B	0.13574	0.047438	0.445995	0.609114	0.0281434
HSPD1	0.43742	-0.265546	1.22506e-06	0.000158375	-0.193213
HSPE1	0.422112	-0.126318	0.00402339	0.0284357	-0.0979983
MOB4	0.131012	-0.0160784	0.595879	0.733176	-0.0127692
MARS2	0.0187315	-0.0501572	0.433056	0.597878	-0.0292034
PLCL1	0.0635858	-0.0108161	0.866872	0.920172	-0.00618147
FTCDNL1	0.017083	-0.0440489	0.511247	0.665153	-0.0246777
C2orf69	0.0405246	-0.0679069	0.119719	0.257106	-0.0506929
TYW5	0.0198366	0.0203424	0.74577	0.838454	0.0118795
MAIP1	0.0450173	0.115891	0.0254453	0.0931515	0.0816377
KCTD18	0.0484593	-0.00796452	0.866139	0.919658	-0.00546384
SGO2	0.00918462	-0.253499	0.0168552	0.0708256	-0.0969727
BZW1	0.327893	-0.063136	0.211573	0.375162	-0.0433447
CLK1	0.231191	0.128476	0.00373774	0.0271432	0.0993493
PPIL3	0.0723538	-0.0638399	0.0498232	0.144254	-0.0535951
NIF3L1	0.0548541	-0.0221419	0.551908	0.697874	-0.0167795
ORC2	0.0445644	-0.173996	0.000733162	0.00961439	-0.12677
AC005037.1	0.0127534	0.256259	0.00106524	0.0121639	0.140213
FAM126B	0.0530425	-0.0456167	0.234001	0.40025	-0.0351863
NDUFB3	0.215956	-0.175563	0.00647548	0.038397	-0.10975
CFLAR	0.225141	-0.0523834	0.0398366	0.124626	-0.0465487
CASP10	0.0304523	-0.243678	1.61255e-06	0.000177508	-0.183497
CASP8	0.168711	-0.184279	1.88505e-06	0.000194056	-0.153439
TRAK2	0.0800167	-0.112687	0.0216638	0.0835442	-0.0818746
STRADB	0.066122	-0.0799895	0.0322998	0.108456	-0.0647901
TMEM237	0.00735494	-0.139497	0.17788	0.33238	-0.0524229
ALS2	0.00938389	-0.219456	0.0166472	0.070535	-0.0991715
SUMO1	0.327874	-0.0235093	0.474549	0.633454	-0.0185077
NOP58	0.391786	6.60469e-05	0.99818	0.999348	5.22471e-05
AC064836.4	0.0100542	-0.183319	0.251626	0.418763	-0.0376996
BMPR2	0.0278799	-0.172858	0.00133581	0.0139582	-0.122573
FAM117B	0.0911759	0.0509489	0.381938	0.550859	0.0317059
ICA1L	0.0124817	-0.132343	0.0913809	0.215578	-0.0675997
WDR12	0.0358327	-0.210119	0.000313579	0.00556929	-0.143873
CARF	0.0376261	-0.151815	0.00213046	0.0187996	-0.112159
NBEAL1	0.0885672	0.020545	0.484933	0.642422	0.0165323
CYP20A1	0.107516	-0.0494207	0.112471	0.247566	-0.041294
ABI2	0.0592924	-0.124549	0.00126769	0.0134581	-0.101922
RAPH1	0.00541657	0.112741	0.349666	0.519662	0.0345637
CD28	0.186011	-0.0427544	0.385907	0.554832	-0.0292596
CTLA4	0.0186047	-0.0644722	0.599666	0.735394	-0.0191191
ICOS	0.082897	0.0652202	0.437403	0.602086	0.0301511
INO80D	0.0851434	-0.00967003	0.820544	0.888829	-0.00693171
AC007383.2	0.0205975	0.0185244	0.759967	0.849739	0.0110702
NDUFS1	0.0803427	-0.0441681	0.15254	0.301622	-0.0366806
EEF1B2	11.4004	-0.010954	0.417302	0.58477	-0.00913009
ZDBF2	0.024293	0.0495796	0.438641	0.603267	0.0288464
FASTKD2	0.0744552	-0.035568	0.454846	0.617157	-0.0246571
KLF7	0.0806326	-0.0271517	0.680657	0.79491	-0.0153147
CREB1	0.154073	-0.108139	0.00311586	0.024124	-0.0897442
METTL21A	0.0879694	-0.0422554	0.152413	0.301622	-0.0354428
CCNYL1	0.00543468	0.0449485	0.701228	0.80874	0.0141508
PLEKHM3	0.0189489	-0.0585539	0.359593	0.529543	-0.0342675
IDH1	0.00914838	-0.426666	5.69204e-06	0.000387878	-0.21498
PIKFYVE	0.0642561	-0.0274935	0.571831	0.713137	-0.018752
RPE	0.0216482	-0.236238	0.000570864	0.00816842	-0.144674
KANSL1L	0.00664843	-0.178405	0.101277	0.230241	-0.0638323
LANCL1	0.0693828	-0.0389931	0.240025	0.407357	-0.0313713
IKZF2	0.00760856	0.0143685	0.892815	0.937694	0.0050727
SPAG16	0.0385863	-0.112816	0.0241263	0.0899882	-0.0810624
BARD1	0.0135867	0.0759675	0.323656	0.494307	0.0383543
ATIC	0.186627	-0.107214	0.00308435	0.0239803	-0.0892476
PECR	0.0552526	-0.0446435	0.295925	0.467078	-0.0328514
TMEM169	0.00514483	-0.246164	0.0484946	0.141661	-0.074856
XRCC5	0.597199	-0.127423	0.00152224	0.0150943	-0.102795
SMARCAL1	0.0318291	-0.175762	0.00702556	0.0403045	-0.108902
RPL37A	9.13904	0.0638801	0.028341	0.099935	0.0555221
ARPC2	1.30664	-0.0471263	0.121957	0.260553	-0.0394977
AAMP	0.140016	-0.112023	0.105815	0.237187	-0.0634354
PNKD	0.217242	-0.0478445	0.240954	0.408249	-0.0360563
TMBIM1	0.151591	-0.0953716	0.213649	0.3774	-0.0487703
SLC11A1	0.00980055	0.183048	0.0407276	0.126802	0.0834911
CTDSP1	0.156754	-0.0885272	0.000789776	0.01007	-0.07984
USP37	0.0333327	-0.201309	0.000188784	0.00410743	-0.144387
CNOT9	0.0634046	0.00427824	0.901537	0.94275	0.00327009
ZNF142	0.0194199	-0.0621139	0.331119	0.501687	-0.0364238
BCS1L	0.0347276	-0.177425	0.000172309	0.00389375	-0.135596
RNF25	0.0429702	0.0286405	0.494179	0.650519	0.0209167
TTLL4	0.00822449	-0.0450335	0.640509	0.766048	-0.0179087
WNT10A	0.0075361	0.0796287	0.532828	0.683589	0.0224559
NHEJ1	0.0410862	-0.178481	4.21845e-05	0.00153567	-0.141622
CNPPD1	0.159562	-0.074665	0.078676	0.195163	-0.0568703
RETREG2	0.0873173	-0.0394463	0.250447	0.418026	-0.031409
ZFAND2B	0.174671	-0.00836147	0.690829	0.801005	-0.00684691
ABCB6	0.0051086	-0.0405389	0.739823	0.835019	-0.0120917
ATG9A	0.0376442	-0.0431397	0.336745	0.507101	-0.0309667
ANKZF1	0.117842	-0.114425	0.00305009	0.0237971	-0.0933027
STK16	0.0958859	-0.027969	0.32511	0.495689	-0.023011
TUBA4A	0.413543	-0.197006	0.00866434	0.0461351	-0.108978
DNAJB2	0.0510679	-0.0209733	0.585562	0.724814	-0.0157049
DNPEP	0.138621	-0.0151098	0.520168	0.673006	-0.0124661
SPEG	0.00673901	-0.150546	0.161427	0.312783	-0.0541793
GMPPA	0.0357783	-0.106908	0.0203831	0.0802143	-0.080106
CHPF	0.0174635	-0.100763	0.205699	0.368045	-0.0498349
STK11IP	0.0149997	-0.0223519	0.752813	0.843812	-0.0118935
EPHA4	0.0347095	-0.0415508	0.396316	0.564224	-0.0285092
FARSB	0.0694553	-0.139586	0.0348718	0.114505	-0.0836576
ACSL3	0.0735313	-0.0641567	0.127244	0.26758	-0.0485663
WDFY1	0.0439485	-0.037016	0.382171	0.551082	-0.0271237
MRPL44	0.126701	9.67702e-05	0.998838	0.999468	5.4074e-05
SERPINE2	0.0340936	-0.0455886	0.41256	0.58054	-0.0291397
CUL3	0.0516657	-0.0207673	0.589869	0.728604	-0.0155391
DOCK10	0.34936	-0.0830409	0.0226986	0.086219	-0.0680858
IRS1	0.00728248	0.0620768	0.54687	0.693851	0.0229517
RHBDD1	0.0232604	-0.0595777	0.302595	0.473571	-0.0374895
MFF	0.284252	-0.0062734	0.705829	0.811269	-0.00511304
AGFG1	0.0245829	-0.235726	3.20484e-05	0.00128164	-0.1661
TRIP12	0.0786761	-0.0843227	0.0651438	0.172322	-0.062398
FBXO36	0.00619554	-0.0615937	0.584281	0.723954	-0.0204425
SP110	0.37849	-0.0986504	1.94041e-06	0.000196713	-0.0925686
SP140	0.101212	-0.115199	0.00034461	0.00595845	-0.0997308
SP140L	0.205232	-0.0486193	0.0305132	0.104932	-0.0442191
SP100	0.459666	-0.126392	0.00196691	0.0179985	-0.101265
CAB39	0.0583323	-0.118793	0.0184005	0.0751293	-0.0853157
ITM2C	0.0967011	-0.0400082	0.421011	0.587589	-0.0272016
PSMD1	0.106121	-0.0897829	0.15093	0.299896	-0.0544985
NCL	1.47874	-0.0807459	0.000229174	0.00460751	-0.0750626
PTMA	11.3481	-0.00357154	0.745645	0.838398	-0.00277367
PDE6D	0.0788029	-0.0804877	0.14571	0.293108	-0.0529657
COPS7B	0.0753791	-0.0656281	0.188753	0.346753	-0.0454708
DIS3L2	0.0648358	-0.128254	0.000199278	0.00421212	-0.109209
TIGD1	0.0544555	-0.0118977	0.864258	0.918625	-0.00642149
EIF4E2	0.128512	-0.0417837	0.0942275	0.219858	-0.0366266
AC073254.1	0.00599627	-0.112202	0.316464	0.486414	-0.0378708
EFHD1	0.0119563	0.0627416	0.433415	0.598225	0.0303526
GIGYF2	0.0688756	-0.172716	4.48665e-07	8.39406e-05	-0.149013
INPP5D	0.12536	0.049429	0.154502	0.30408	0.0397981
ATG16L1	0.0403616	0.0010413	0.985972	0.993028	0.000630542
DGKD	0.109201	-0.0169714	0.620096	0.752643	-0.0131129
USP40	0.0152715	-0.0840392	0.241608	0.408641	-0.0453769
LINC01891	0.0408507	-0.0861585	0.0508878	0.146421	-0.0650432
ARL4C	0.40367	0.0412547	0.439115	0.60362	0.0269871
COPS8	0.0790384	-0.0890378	0.0128896	0.0598112	-0.0737839
COL6A3	0.051231	0.0284747	0.459487	0.620922	0.0214738
LRRFIP1	0.564845	-0.0741387	8.60771e-05	0.00242633	-0.0701631
RAMP1	0.00563396	0.0345779	0.777365	0.861089	0.0102851
UBE2F	0.139074	-0.0433573	0.213914	0.37752	-0.0345366
SCLY	0.0260321	-0.0464289	0.459609	0.620922	-0.0273599
ILKAP	0.13949	-0.0657911	0.0638525	0.170039	-0.0536444
PER2	0.00898534	-0.176521	0.0600387	0.163006	-0.0758851
TRAF3IP1	0.00905781	0.0694705	0.452063	0.614505	0.0291169
ASB1	0.0482962	0.0292141	0.461084	0.622128	0.0218138
HDAC4	0.0323183	-0.0634544	0.196382	0.356586	-0.0442974
HDAC4-AS1	0.0106339	0.146069	0.085524	0.206349	0.0691933
NDUFA10	0.229434	-0.0363706	0.152302	0.301569	-0.0313504
COPS9	0.364758	0.0142944	0.61757	0.750399	0.0114485
ANKMY1	0.0431876	-0.0821188	0.0682202	0.177628	-0.0611396
DUSP28	0.0526621	0.00862031	0.822752	0.8906	0.00640285
RNPEPL1	0.107353	-0.0160948	0.671119	0.788858	-0.0120627
CAPN10	0.0150722	-0.124987	0.0790842	0.195826	-0.0696509
SNED1	0.0143295	0.0168361	0.818328	0.887811	0.00871493
MTERF4	0.228818	0.00637796	0.848487	0.907468	0.00491977
PASK	0.258365	0.216493	0.00049853	0.00749805	0.142006
PPP1R7	0.231427	-0.0455663	0.15317	0.302505	-0.0375412
HDLBP	0.119364	-0.0894372	0.0049935	0.0327345	-0.0770314
SEPTIN2	0.181772	-0.00449789	0.914033	0.950184	-0.00324787
FARP2	0.00945635	-0.021577	0.811472	0.883293	-0.009164
STK25	0.0981866	-0.0617934	0.174736	0.328661	-0.0448726
THAP4	0.10065	0.0240348	0.381379	0.550699	0.0197555
ATG4B	0.122371	0.0331753	0.183672	0.340071	0.0284847
DTYMK	0.063459	-0.119092	0.0134928	0.0616069	-0.0877514
ING5	0.133548	-0.0998839	5.15558e-05	0.00174224	-0.0913853
D2HGDH	0.0518107	-0.0767469	0.0466687	0.138326	-0.0611759
LINC01237	0.00748175	0.00280117	0.977932	0.988016	0.00105039
TRNT1	0.084926	-0.0916606	0.0116968	0.056084	-0.0756469
CRBN	0.317404	-0.0775467	1.53012e-05	0.000797444	-0.0737963
SUMF1	0.0563214	-0.122975	0.00407432	0.0286142	-0.096388
SETMAR	0.0175721	-0.234067	0.000499385	0.00749805	-0.145567
ITPR1	0.0623358	-0.03942	0.265077	0.434295	-0.0310653
AC018816.1	0.0173366	0.172116	0.0115623	0.0557216	0.102537
BHLHE40	0.014565	0.185968	0.0309181	0.105703	0.0885979
ARL8B	0.0984584	-0.00328429	0.923131	0.955799	-0.0025194
EDEM1	0.0407058	-0.0970207	0.0606439	0.163969	-0.0675569
RAD18	0.0187315	0.0103143	0.873452	0.924949	0.00587881
SRGAP3	0.00900346	0.181691	0.051265	0.147278	0.078959
THUMPD3-AS1	0.196844	-0.0960092	0.000101541	0.0026752	-0.087773
THUMPD3	0.074582	-0.100126	0.0020695	0.0185106	-0.0860741
SETD5	0.121828	-0.165601	3.32776e-08	1.23327e-05	-0.147499
MTMR14	0.131012	-0.0460014	0.10641	0.238356	-0.0392578
BRPF1	0.0317567	0.0294801	0.55282	0.6982	0.0199142
OGG1	0.0375174	-0.0093485	0.85158	0.909038	-0.00624467
TADA3	0.197496	-0.0845174	0.0100893	0.0508762	-0.0719374
ARPC4	0.297694	-0.0335534	0.361194	0.530795	-0.0258794
TTLL3	0.0141302	-0.0553657	0.451645	0.614326	-0.0288662
RPUSD3	0.116828	-0.076873	0.193656	0.353022	-0.0481822
JAGN1	0.164309	-0.0582537	0.00727495	0.0411828	-0.0538665
IL17RC	0.0074274	0.0720037	0.49881	0.654523	0.0256518
CRELD1	0.0648177	-0.0169131	0.665271	0.784773	-0.0125551
PRRT3	0.0177714	-0.0680527	0.303614	0.474564	-0.0389849
EMC3	0.133403	-0.0658786	0.0134025	0.0613207	-0.0587283
FANCD2	0.0181518	-0.10479	0.131812	0.274436	-0.0588733
BRK1	0.49144	-0.117428	0.0621093	0.166795	-0.0722447
VHL	0.131755	0.0335121	0.412237	0.580525	0.0248359
IRAK2	0.00530787	0.00756779	0.94932	0.971783	0.00232842
TATDN2	0.0226083	-0.0143596	0.806795	0.880303	-0.00875606
SEC13	0.157298	-0.0578368	0.202219	0.363913	-0.0419187
ATG7	0.0343472	-0.131289	0.00537289	0.0340383	-0.0985325
VGLL4	0.0718284	-0.111848	0.0395843	0.124286	-0.0762533
TAMM41	0.0686944	-0.0751799	0.0421687	0.129762	-0.0608825
TSEN2	0.036358	-0.119812	0.00951585	0.0489756	-0.0903493
MKRN2	0.0560678	-0.113826	0.0346752	0.114037	-0.0781383
RAF1	0.103476	-0.0789867	0.087591	0.209427	-0.0578282
CAND2	0.00623177	-0.178293	0.113361	0.248982	-0.0610116
RPL32	48.1997	0.0269983	0.0020327	0.0182883	0.0265745
IQSEC1	0.0717197	-0.0742912	0.0252518	0.0927177	-0.0625723
NUP210	0.133132	-0.0466452	0.187692	0.345205	-0.0371381
HDAC11	0.0101085	0.120112	0.165001	0.317219	0.0550794
WNT7A	0.0543831	0.0675319	0.241427	0.40853	0.0428026
CHCHD4	0.0211953	-0.151978	0.0123031	0.0580831	-0.0982627
TMEM43	0.0743827	-0.129876	0.0110051	0.0537585	-0.0931291
XPC	0.128331	-0.0632777	0.0956594	0.222173	-0.050082
LSM3	0.26581	-0.0388559	0.0711963	0.18302	-0.034992
SLC6A6	0.0225539	-0.110276	0.0602618	0.163213	-0.0711912
CCDC174	0.119672	-0.0132198	0.756316	0.846543	-0.00949161
FGD5-AS1	0.0973895	-0.120487	0.000829353	0.0104189	-0.100932
NR2C2	0.0446731	-0.119776	0.0164875	0.0701253	-0.0865204
MRPS25	0.137751	-0.00324976	0.901781	0.94275	-0.00260397
RBSN	0.0780421	0.0487889	0.486379	0.643229	0.0264307
CAPN7	0.199779	-0.0219729	0.669619	0.787562	-0.0145062
SH3BP5-AS1	0.0157606	-0.255214	0.000268723	0.00508971	-0.154837
SH3BP5	0.243311	-0.0643769	0.0189605	0.0765721	-0.056901
METTL6	0.0235503	-0.15006	0.00836106	0.0450816	-0.101536
EAF1	0.0323364	0.074683	0.296691	0.467821	0.0402258
HACL1	0.0709407	-0.0997668	0.00238243	0.0201735	-0.0854971
BTD	0.0517201	-0.0662544	0.0890242	0.211988	-0.0520435
ANKRD28	0.0154526	-0.118613	0.093782	0.219186	-0.0661691
DPH3	0.0492564	-0.0529495	0.182692	0.338979	-0.0406081
OXNAD1	0.61825	-0.0232645	0.364457	0.534358	-0.0193431
RFTN1	0.100179	0.18881	3.86073e-05	0.00145504	0.146907
AC090948.1	0.00565207	0.0498997	0.668847	0.787189	0.0158034
PLCL2	0.0570642	-0.0989729	0.0193222	0.0774143	-0.0769994
TBC1D5	0.085705	-0.163183	9.54926e-08	2.79391e-05	-0.144613
SATB1	0.634499	-0.0223091	0.399426	0.567082	-0.0183971
SATB1-AS1	0.0186229	-0.0173004	0.790127	0.869852	-0.0098436
RAB5A	0.122625	-0.0205876	0.695672	0.804754	-0.0134237
KAT2B	0.0212858	-0.0645905	0.282268	0.452982	-0.0397003
SGO1-AS1	0.00567019	0.0219957	0.857898	0.91339	0.0064989
UBE2E2	0.0351081	0.0519208	0.266259	0.435846	0.0368556
UBE2E1	0.129599	-0.0515854	0.085261	0.205983	-0.0437692
NKIRAS1	0.0106157	-0.165005	0.0518948	0.148374	-0.0790255
RPL15	11.0537	0.0328621	0.0211649	0.0823053	0.0312786
NR1D2	0.057825	0.0123197	0.827705	0.89333	0.00768284
TOP2B	0.0607598	-0.133853	0.011049	0.0539257	-0.0944102
NGLY1	0.126465	-0.0509616	0.240277	0.407536	-0.037477
OXSM	0.0192207	-0.067233	0.286382	0.457207	-0.0399455
SLC4A7	0.0611402	-0.0923309	0.0949892	0.221171	-0.0613361
CMC1	0.0546367	-0.0873836	0.126839	0.267195	-0.0564828
AZI2	0.0811036	-0.109555	0.00226344	0.0195077	-0.091583
ZCWPW2	0.00853245	-0.0366857	0.699102	0.807832	-0.0148285
TGFBR2	0.607344	0.0626869	0.273487	0.443563	0.0397852
STT3B	0.149345	-0.11171	1.51004e-06	0.000174838	-0.103366
OSBPL10	0.0538577	-0.126602	0.154365	0.303974	-0.056545
GPD1L	0.0267024	-0.167025	0.00182823	0.0171097	-0.118524
CMTM8	0.0944186	0.0451914	0.177661	0.332251	0.0366005
CMTM7	0.243619	0.0185456	0.302691	0.473655	0.0159458
CMTM6	0.154888	0.00689694	0.824354	0.891569	0.00540248
DYNC1LI1	0.0714661	-0.100039	0.00320125	0.0244411	-0.0848763
CNOT10	0.075053	-0.0989906	0.00486844	0.0321803	-0.0829821
GLB1	0.0346552	-0.0938769	0.0659259	0.173319	-0.0657328
CRTAP	0.150776	-0.0151155	0.605782	0.741324	-0.0120704
UBP1	0.038079	-0.084231	0.0620445	0.166701	-0.0627477
CLASP2	0.0810311	0.0586955	0.1491	0.297761	0.0448526
PDCD6IP	0.200775	-0.074334	0.00981385	0.049959	-0.0653531
TRANK1	0.0790203	-0.1332	0.0093651	0.0484961	-0.0954881
EPM2AIP1	0.085089	-0.0293119	0.539451	0.688241	-0.020194
MLH1	0.0548178	-0.140974	0.00019052	0.00412102	-0.116912
LRRFIP2	0.0797087	-0.0873795	0.0127225	0.0592578	-0.0728772
GOLGA4	0.206645	-0.0416287	0.372936	0.543207	-0.0292693
VILL	0.066593	0.0538348	0.109434	0.242997	0.0441193
PLCD1	0.0427347	-0.0741281	0.0798087	0.197049	-0.0565262
DLEC1	0.00557961	-0.0598459	0.611994	0.746002	-0.0187012
ACAA1	0.169309	0.0332927	0.14914	0.297761	0.0290943
MYD88	0.0656329	-0.0611036	0.14009	0.286196	-0.0464417
OXSR1	0.0507237	0.00238057	0.957444	0.976325	0.0016733
ACVR2B	0.00655785	-0.153285	0.155268	0.305209	-0.054992
EXOG	0.0375718	-0.0713385	0.182815	0.339138	-0.0476026
WDR48	0.0817558	0.0356286	0.513196	0.667101	0.0229318
GORASP1	0.0194018	-0.204676	0.00120484	0.013039	-0.13188
CSRNP1	0.0836398	0.370131	0.000576966	0.00821347	0.147718
SLC25A38	0.130795	-0.0290926	0.421479	0.587757	-0.0224252
RPSA	13.0931	0.0230538	0.171636	0.325195	0.0204821
EIF1B-AS1	0.0139853	-0.0996288	0.182212	0.338372	-0.0523424
EIF1B	0.324342	0.0746017	0.113794	0.24941	0.0538103
ENTPD3-AS1	0.0275357	-0.155963	0.00463508	0.031189	-0.108184
RPL14	20.4168	-0.00456332	0.7141	0.817564	-0.00361886
ZNF619	0.00838753	-0.153076	0.112351	0.247351	-0.0630611
ZNF621	0.0229344	-0.115675	0.04805	0.140844	-0.0751236
CTNNB1	0.124798	-0.0477267	0.313378	0.483304	-0.033512
ULK4	0.0285864	-0.0983156	0.059503	0.161951	-0.068149
TRAK1	0.00994547	-0.0413887	0.637442	0.764518	-0.0181761
VIPR1	0.111791	0.0244073	0.553966	0.698926	0.0178716
SEC22C	0.0673176	-0.0960301	0.00453913	0.0307907	-0.0814221
SS18L2	0.170903	-0.085506	0.0594966	0.161951	-0.063594
NKTR	0.369866	-0.0758025	0.0462009	0.137453	-0.060741
HIGD1A	0.0159599	-0.0155655	0.854521	0.910799	-0.00704615
POMGNT2	0.0123005	-0.0115414	0.884548	0.932316	-0.00556006
SNRK	0.240412	0.049036	0.233916	0.400172	0.0368504
ANO10	0.0200902	-0.110579	0.0722987	0.184541	-0.0689287
ABHD5	0.0446912	-0.198682	0.0106108	0.0525951	-0.106242
TCAIM	0.0283691	-0.173084	0.000937115	0.011167	-0.124954
ZNF445	0.0394015	-0.147826	0.00105684	0.0121328	-0.114223
ZNF852	0.0161954	-0.234213	0.000704499	0.00935796	-0.142307
ZNF197	0.0138222	-0.0993375	0.182322	0.338493	-0.0523101
ZNF502	0.00989113	-0.0901764	0.333849	0.504038	-0.03762
ZNF501	0.00624989	-0.0525397	0.636743	0.764133	-0.0176744
KIAA1143	0.103658	-0.012502	0.775709	0.85994	-0.00886816
TMEM42	0.0698719	-0.0240627	0.465531	0.626535	-0.0189432
ZDHHC3	0.0748356	0.0246109	0.441551	0.605672	0.0195484
EXOSC7	0.107969	-0.0713693	0.00735622	0.041537	-0.0638533
LARS2	0.0223366	-0.0527541	0.366121	0.5363	-0.0328279
LIMD1	0.0157787	-0.234139	0.000898225	0.0109536	-0.139841
SACM1L	0.070035	-0.142761	0.0036324	0.0266393	-0.105439
LZTFL1	0.0215395	-0.13258	0.0738727	0.187036	-0.0714531
FYCO1	0.0243112	-0.0540653	0.334431	0.504436	-0.0346013
ALS2CL	0.0392747	-0.0937303	0.0356207	0.116104	-0.070792
CCDC12	0.218311	0.0119461	0.734942	0.831412	0.00911733
NBEAL2	0.0152896	-0.174283	0.0143256	0.0642367	-0.100052
SETD2	0.162497	-0.107394	0.0122772	0.0580101	-0.0834472
KIF9-AS1	0.0125541	0.104918	0.180279	0.335679	0.0528555
KIF9	0.0533867	0.130385	0.0834113	0.202969	0.0691719
KLHL18	0.0309958	-0.0164314	0.744356	0.8375	-0.0109498
AC099778.1	0.0101629	0.342412	9.2625e-05	0.00253647	0.174047
PTPN23	0.028677	0.0397321	0.478728	0.636967	0.0251798
SCAP	0.0778066	-0.0721693	0.0812606	0.199409	-0.0555038
ELP6	0.0681328	-0.0664982	0.170688	0.323952	-0.0468617
SMARCC1	0.153729	-0.0737253	0.0636834	0.169736	-0.0578415
DHX30	0.127244	-0.0266588	0.285571	0.456307	-0.0224837
MAP4	0.081484	-0.0866527	0.0278793	0.0991562	-0.0690099
ZNF589	0.017391	-0.10707	0.108659	0.242051	-0.0623824
NME6	0.0619011	-0.152101	0.00181111	0.0170354	-0.113224
CCDC51	0.0105795	-0.116121	0.175821	0.330075	-0.0536302
TMA7	2.58613	0.0364835	0.094111	0.219645	0.0325716
ATRIP	0.0263944	-0.139126	0.0218592	0.0839774	-0.0893018
SHISA5	0.504176	-0.0438367	0.22086	0.385663	-0.0346179
UQCRC1	0.234054	0.00363214	0.909604	0.947828	0.00282484
[truncated: 9,119 more rows]

## Sheet: curated_clusters.24
gene	avg_expr	logFC_treatmentt6M	p_treatmentt6M	fdr_treatmentt6M	shrunken_logFC
LINC01409	0.015016	0.0714795	0.555252	0.758533	0.0199689
LINC01128	0.0188418	-0.0088824	0.933347	0.97167	-0.00287471
LINC00115	0.00812969	0.0801313	0.623031	0.804068	0.014803
FAM41C	0.00545168	0.261457	0.202338	0.441736	0.0346285
NOC2L	0.161781	0.0163834	0.651322	0.820653	0.0105449
HES4	0.00746019	0.0439129	0.81453	0.915505	0.00653121
ISG15	0.329539	-0.0198214	0.831935	0.923752	-0.00737737
C1orf159	0.0208981	-0.14332	0.148727	0.371716	-0.0536606
TNFRSF18	0.18244	-0.0172262	0.709775	0.855309	-0.0103561
TNFRSF4	0.0611162	-0.0173523	0.8427	0.928158	-0.00688917
SDF4	0.606953	0.0741021	0.0253781	0.137605	0.0608238
B3GALT6	0.0257281	-0.157995	0.0767663	0.258934	-0.0683351
UBE2J2	0.182057	0.0593473	0.0836629	0.2705	0.0458337
ACAP3	0.0234805	-0.0447068	0.638273	0.812563	-0.0164483
PUSL1	0.0302233	0.057305	0.498213	0.717377	0.0238863
INTS11	0.197456	0.00909119	0.797885	0.907037	0.00579351
CPTP	0.0537038	-0.130416	0.0745351	0.255374	-0.0680232
DVL1	0.00640811	-0.0295277	0.870926	0.942851	-0.00459782
AURKAIP1	0.414806	0.0101521	0.73962	0.873429	0.00658914
CCNL2	0.111807	-0.0584973	0.180872	0.415524	-0.0397116
MRPL20-AS1	0.041844	0.00277172	0.974712	0.990338	0.00109867
MRPL20	0.328727	-0.0834819	0.106029	0.307216	-0.0542423
ATAD3C	0.00865573	0.0619007	0.697877	0.849305	0.0117898
ATAD3B	0.0266367	-0.0337847	0.709543	0.855309	-0.0129985
ATAD3A	0.0244369	0.103812	0.268856	0.518114	0.0401546
SSU72	0.392855	-0.130695	0.000280664	0.0101268	-0.109984
AL645728.1	0.010473	0.142078	0.335099	0.584549	0.0309467
AL691432.2	0.0137727	0.0537061	0.667945	0.831187	0.0143172
MIB2	0.294677	0.0541995	0.0585339	0.221744	0.0444693
MMP23B	0.141265	0.163047	4.76141e-05	0.00333811	0.133748
CDK11B	0.119363	-0.0299772	0.480304	0.703561	-0.0190394
SLC35E2B	0.0549472	-0.098597	0.111701	0.316536	-0.0571923
CDK11A	0.214146	0.0361999	0.519941	0.734148	0.0203181
SLC35E2A	0.023337	-0.0534462	0.574024	0.77149	-0.0197402
NADK	0.0762278	-0.11205	0.0608381	0.226792	-0.0685513
GNB1	0.168524	-0.0486835	0.175629	0.407935	-0.0352712
PRKCZ	0.0351968	-0.0172208	0.824377	0.919878	-0.00760875
FAAP20	0.320692	-0.00341857	0.894749	0.954094	-0.00218974
SKI	0.0328057	0.111567	0.173348	0.405159	0.0504923
MORN1	0.00731672	-0.142947	0.396847	0.641265	-0.0253527
RER1	0.251399	-0.098256	0.0275867	0.143937	-0.0725433
PEX10	0.0249151	-0.161703	0.077664	0.259983	-0.068021
PLCH2	0.0219502	0.0177208	0.860522	0.938282	0.00608025
PANK4	0.0291234	0.0227059	0.789754	0.903077	0.00925398
AL139246.5	0.132753	-0.0465582	0.254443	0.50231	-0.0315464
TNFRSF14-AS1	0.0219502	-0.183253	0.0612158	0.22735	-0.0725226
TNFRSF14	0.446129	0.00959319	0.670566	0.832567	0.00620241
PRXL2B	0.0137727	0.00503347	0.967333	0.987277	0.00136615
TPRG1L	0.0434699	0.00778803	0.912229	0.962658	0.00369715
WRAP73	0.0627899	-0.144828	0.0113723	0.0877849	-0.096185
LRRC47	0.114581	-0.0876646	0.0405284	0.180272	-0.0650123
CEP104	0.0618335	-0.0563936	0.343002	0.591868	-0.0314654
DFFB	0.0243891	-0.029458	0.751412	0.880574	-0.0110373
C1orf174	0.163263	0.0484829	0.447297	0.678269	0.025453
NPHP4	0.00516475	0.565578	0.0101098	0.0820409	0.0740239
KCNAB2	0.370523	-0.0347352	0.360482	0.608513	-0.0233143
RPL22	3.21845	-0.0372429	0.0808162	0.265717	-0.0309977
ICMT	0.0517909	-0.0282714	0.656856	0.825036	-0.0145714
ACOT7	0.0394051	-0.128183	0.0779488	0.260543	-0.0670379
AL031848.2	0.00702979	-0.423112	0.0136745	0.0977495	-0.0829156
TNFRSF25	0.030845	-0.152415	0.108444	0.311017	-0.0608036
NOL9	0.0581034	-0.0954275	0.11559	0.322178	-0.0560776
ZBTB48	0.0462436	-0.000255133	0.997008	0.999069	-0.000124355
KLHL21	0.0280235	0.0104009	0.905454	0.959072	0.00411924
PHF13	0.01449	0.00938674	0.939295	0.974435	0.00253888
THAP3	0.0384008	0.0260938	0.724816	0.863868	0.0120092
DNAJC11	0.0486347	-0.12282	0.0587803	0.222298	-0.0710067
CAMTA1	0.123763	0.118542	0.0101452	0.0821217	0.0883578
VAMP3	0.0865573	-0.0214486	0.702182	0.851458	-0.011864
PER3	0.0189852	0.0588777	0.591984	0.784307	0.0185051
UTS2	0.0301277	0.230199	0.0584909	0.221657	0.0700477
TNFRSF9	0.0087992	-0.183167	0.25775	0.506402	-0.0350623
PARK7	0.882454	-0.0191701	0.53483	0.745561	-0.0127978
ERRFI1	0.00640811	0.0117029	0.952218	0.98002	0.00162535
SLC45A1	0.00516475	0.0196623	0.922134	0.967372	0.00260424
RERE	0.0704892	0.0272328	0.626762	0.806483	0.0151609
ENO1	0.878389	0.0603037	0.000198031	0.00796892	0.0578121
H6PD	0.0362967	-0.0271301	0.722937	0.862742	-0.0121706
SLC25A33	0.0557601	0.156372	0.0346953	0.16438	0.0833173
TMEM201	0.00521257	0.0812216	0.691955	0.845909	0.0104617
PIK3CD	0.151547	-0.130662	0.000710992	0.0170839	-0.107215
CLSTN1	0.13151	-0.038628	0.34006	0.589122	-0.0256157
CTNNBIP1	0.121372	-0.0638008	0.170623	0.401864	-0.042368
LZIC	0.0890919	-0.172227	0.000379387	0.0120071	-0.130361
NMNAT1	0.0129119	-0.0959953	0.449777	0.680533	-0.0254094
UBE4B	0.065994	-0.0177404	0.753936	0.88206	-0.00973749
KIF1B	0.0259672	0.0173647	0.883221	0.949387	0.00495141
PGD	0.104204	-0.087265	0.0509264	0.204959	-0.06297
CENPS	0.0105208	0.145555	0.310629	0.560212	0.0330072
DFFA	0.0666157	-0.0270771	0.633404	0.809351	-0.0149566
PEX14	0.0526517	0.0633489	0.337662	0.587149	0.0330044
CASZ1	0.0297929	0.00726124	0.93282	0.97167	0.00291992
TARDBP	0.0701066	-0.0966485	0.108935	0.31172	-0.0571907
SRM	0.0693893	-0.0230115	0.68136	0.839356	-0.0127523
EXOSC10	0.10253	-0.134931	0.00269144	0.0378819	-0.103636
MTOR	0.0693893	-0.0937398	0.144436	0.365194	-0.0523269
UBIAD1	0.0773755	0.111654	0.0348236	0.164557	0.0751765
FBXO2	0.0302711	-0.119802	0.163405	0.392567	-0.0519412
FBXO44	0.106356	-0.00716473	0.873359	0.943658	-0.00431208
FBXO6	0.15169	-0.0593172	0.210127	0.450731	-0.0385553
MAD2L2	0.255081	0.0235546	0.416596	0.655544	0.0162231
DRAXIN	0.0403137	0.0829174	0.329805	0.579905	0.0350551
AGTRAP	0.548898	0.0205072	0.58881	0.782199	0.0131904
MTHFR	0.0446177	-0.287982	0.000376179	0.011974	-0.160766
CLCN6	0.0249629	-0.00562848	0.951851	0.98002	-0.00209562
AL021155.5	0.010999	0.207411	0.263344	0.511855	0.0321152
KIAA2013	0.0319449	-0.0770647	0.390583	0.635659	-0.0306745
PLOD1	0.146717	0.0588498	0.141211	0.360918	0.0419769
MFN2	0.0401702	-0.148602	0.0407373	0.180502	-0.0799751
MIIP	0.0800057	-0.146559	0.00397065	0.0459592	-0.105887
TNFRSF1B	0.44785	0.0659896	0.0837391	0.270539	0.0493893
VPS13D	0.077519	-0.142948	0.0348765	0.164592	-0.0817862
DHRS3	0.132084	-0.0879112	0.0301471	0.152067	-0.0672776
PRDM2	0.146813	-0.0976084	0.0815161	0.266939	-0.061372
AL031283.1	0.0175506	0.0739536	0.509204	0.725317	0.0228194
EFHD2	1.01932	-0.045225	0.124239	0.335403	-0.0351316
CASP9	0.0283583	-0.0502214	0.593578	0.785176	-0.0187247
DNAJC16	0.0229066	-0.154887	0.103683	0.303115	-0.0617523
DDI2	0.0291712	-0.156478	0.0705003	0.246722	-0.0701318
PLEKHM2	0.015303	0.171308	0.15203	0.376005	0.051175
UQCRHL	0.0381139	-0.0897072	0.22312	0.46689	-0.0440226
AL450998.2	0.0572904	0.0170728	0.784788	0.900466	0.00883753
SPEN	0.140118	-0.0100585	0.858247	0.936815	-0.00551208
ZBTB17	0.0333796	-0.100808	0.201032	0.440434	-0.0469042
ARHGEF19	0.0293625	-0.0446763	0.600962	0.790197	-0.0183145
CPLANE2	0.00688633	-0.29737	0.0871154	0.276023	-0.0529545
FBXO42	0.0598728	-0.0133189	0.822892	0.918833	-0.00709048
SZRD1	0.269093	0.024794	0.380368	0.626053	0.0172814
NECAP2	0.143704	-0.0856664	0.0548798	0.213749	-0.0616715
NBPF1	0.043183	-0.0683591	0.334043	0.583549	-0.0338665
CROCC	0.0431352	-0.116305	0.0992552	0.296428	-0.0616422
BX284668.5	0.0454306	-0.0264742	0.701755	0.85122	-0.012859
BX284668.6	0.00702979	-0.164832	0.343035	0.591868	-0.0280344
ATP13A2	0.0305103	-0.0491215	0.554214	0.757718	-0.0207338
SDHB	0.173784	-0.0455554	0.190472	0.427575	-0.0330475
PADI4	0.00851227	-0.143049	0.377883	0.623632	-0.0269624
RCC2	0.0328057	-0.196701	0.0126239	0.0937228	-0.102736
ALDH4A1	0.00516475	0.0173114	0.931929	0.971574	0.00226519
IFFO2	0.015829	-0.0186343	0.871776	0.943154	-0.00547052
UBR4	0.121085	-0.121224	0.00472522	0.0513149	-0.0942705
EMC1	0.0505954	0.0143086	0.826215	0.920722	0.00720133
MRTO4	0.0538473	0.129554	0.0448601	0.191416	0.0760796
AKR7A2	0.212711	0.035093	0.379873	0.625882	0.0231367
SLC66A1	0.0123858	-0.153968	0.234624	0.478903	-0.0406654
CAPZB	1.30075	-0.0216163	0.49704	0.71633	-0.0144998
MICOS10	0.328105	-0.0543998	0.250493	0.497528	-0.0349161
TMCO4	0.0293625	0.213959	0.0156153	0.105341	0.0995201
OTUD3	0.016355	0.0852555	0.458292	0.688356	0.0255956
UBXN10-AS1	0.00683851	0.341713	0.0765442	0.2585	0.051648
CAMK2N1	0.00640811	-0.592708	0.00258479	0.037092	-0.100857
MUL1	0.0757496	0.111977	0.0873035	0.27624	0.0632343
PINK1	0.0252977	-0.140531	0.120326	0.329833	-0.0587258
DDOST	0.635025	0.0692554	0.000216551	0.00836698	0.0655425
HP1BP3	0.670413	-0.0562078	0.0232701	0.131687	-0.049151
EIF4G3	0.102243	-0.0965882	0.0422298	0.18431	-0.0682548
ECE1	0.0428004	-0.081797	0.250856	0.497891	-0.0409664
NBPF3	0.0324231	0.0646469	0.431454	0.665814	0.0278648
USP48	0.134427	-0.0402471	0.324734	0.574704	-0.0267192
LINC00339	0.0580556	-0.0775729	0.451258	0.681842	-0.0265201
CDC42	1.19712	-0.0469995	0.262891	0.511407	-0.0314783
ZBTB40	0.0365836	-0.134516	0.0793363	0.263261	-0.0671796
KDM1A	0.0357706	-0.0895961	0.245677	0.492776	-0.0420326
LUZP1	0.0599684	-0.0420286	0.488194	0.708467	-0.0226787
HNRNPR	0.458132	-0.0603193	0.104057	0.303726	-0.0449611
TCEA3	0.00573861	-0.143357	0.47829	0.702189	-0.0190136
RPL11	10.0414	0.00695822	0.622075	0.803533	0.00409784
ELOA-AS1	0.00913395	-0.25793	0.085844	0.273639	-0.0575175
ELOA	0.0862704	0.0249241	0.77106	0.891735	0.0101095
PITHD1	0.223327	0.00317467	0.94656	0.977079	0.00187387
LYPLA2	0.19913	-0.053791	0.305476	0.556081	-0.0324301
GALE	0.0325188	0.0593726	0.485341	0.706653	0.0246443
HMGCL	0.0444742	-0.0938442	0.393076	0.637963	-0.0299241
FUCA1	0.0407441	-0.178793	0.011857	0.0898974	-0.102088
CNR2	0.0110946	-0.247823	0.118391	0.327343	-0.050236
PNRC2	0.283726	-0.0923361	0.00349667	0.0433735	-0.07937
SRSF10	0.354502	0.0276367	0.447164	0.678246	0.0183633
NIPAL3	0.0593946	-0.0491486	0.414482	0.65402	-0.0268914
RCAN3	0.0145856	-0.268765	0.280613	0.529755	-0.0253595
SRRM1	0.80264	0.00560431	0.88953	0.952036	0.00347286
RUNX3	0.617044	0.076513	0.12869	0.342642	0.0498283
SYF2	0.481087	0.0807262	0.00806296	0.0716801	0.0693674
RSRP1	0.608244	-0.117887	0.00525978	0.0553301	-0.0921111
TMEM50A	0.592415	-0.0415458	0.226571	0.470427	-0.0297693
MACO1	0.0606858	-0.0353457	0.552741	0.757011	-0.0191464
LDLRAP1	0.0706327	-0.172969	0.00142199	0.0259364	-0.122611
SELENON	0.00645593	0.199949	0.274375	0.523854	0.0315989
MTFR1L	0.0681938	-0.101906	0.105683	0.306663	-0.0586275
STMN1	0.139735	-0.178602	3.53875e-05	0.00272213	-0.143196
PAFAH2	0.0830663	-0.0524408	0.376991	0.623204	-0.0291195
PDIK1L	0.0175506	-0.0642247	0.555717	0.75868	-0.020413
ZNF593	0.0759887	0.0706026	0.187687	0.424286	0.0434884
CEP85	0.0149204	-0.0965928	0.421525	0.658565	-0.0275208
SH3BGRL3	6.90536	0.0748719	0.00139928	0.025662	0.068626
UBXN11	0.0333317	-0.0172378	0.83069	0.923609	-0.00737139
CD52	2.26598	-0.0485474	0.200879	0.440186	-0.0342859
ZNF683	0.13897	-0.0818089	0.267214	0.516297	-0.0397085
DHDDS	0.0380183	-0.108572	0.143553	0.36385	-0.0541759
HMGN2	1.09411	0.0240977	0.425681	0.660401	0.0165072
RPS6KA1	0.383148	0.0386099	0.339338	0.588751	0.0256231
ARID1A	0.156903	-0.110549	0.00774724	0.0698829	-0.0864761
PIGV	0.0196069	-0.23256	0.0322781	0.159003	-0.0837733
ZDHHC18	0.0288365	-0.014265	0.868504	0.941754	-0.00573984
GPN2	0.0421788	0.044078	0.536657	0.746687	0.0211622
GPATCH3	0.0678112	0.0629605	0.26129	0.510152	0.0370263
NUDC	0.301229	-0.0185883	0.63223	0.809339	-0.0118321
SLC9A1	0.0330448	-0.0780752	0.334051	0.583549	-0.0345984
WDTC1	0.0771843	-0.00622931	0.905255	0.959019	-0.00353317
TMEM222	0.11415	0.0688588	0.112155	0.316946	0.0483875
SYTL1	0.696332	0.0244951	0.505885	0.722599	0.0160545
MAP3K6	0.021472	0.0181116	0.855247	0.935199	0.00632142
WASF2	0.483621	-0.0305462	0.208321	0.448944	-0.0230107
AHDC1	0.0381139	0.0710961	0.353529	0.602306	0.0329145
FGR	0.750275	-0.0331814	0.681879	0.839389	-0.0142174
IFI6	0.281048	0.0146545	0.888831	0.951762	0.00481501
FAM76A	0.036201	-0.218776	0.00394757	0.0458614	-0.12193
STX12	0.104156	-0.0960533	0.0316058	0.15723	-0.07055
PPP1R8	0.0472479	0.120386	0.0747766	0.255806	0.0668941
THEMIS2	0.302185	0.12612	0.0201795	0.121556	0.0851256
RPA2	0.320645	-0.127197	0.0568057	0.218031	-0.0721763
XKR8	0.107647	0.116323	0.0100073	0.0818214	0.0875253
EYA3	0.039166	-0.168606	0.0194716	0.119362	-0.0936542
DNAJC8	0.496581	-0.0513511	0.0758788	0.25764	-0.0414305
ATP5IF1	0.870355	0.0689922	0.0023176	0.034739	0.0633936
AL353622.1	0.00822534	-0.480341	0.00205551	0.0324272	-0.120193
SESN2	0.0655158	-0.0205327	0.718635	0.859646	-0.0112507
MED18	0.0145378	-0.0784065	0.530965	0.742613	-0.0210465
PHACTR4	0.0947348	-0.103215	0.0308013	0.154657	-0.0735664
RCC1	0.02898	0.224243	0.0107755	0.0851241	0.106303
SNHG3	0.12668	0.184775	0.181868	0.416487	0.0450025
TRNAU1AP	0.114294	-0.0995324	0.0449565	0.191606	-0.0686903
SNHG12	0.0656114	-0.0237603	0.676132	0.835603	-0.0130691
TAF12	0.137727	-0.0810165	0.161286	0.389641	-0.0481801
GMEB1	0.0825403	0.0656824	0.203446	0.443617	0.041044
YTHDF2	0.261154	0.0297613	0.587607	0.781196	0.0168028
EPB41	0.426092	-0.128087	0.00100932	0.0210155	-0.104576
SRSF4	0.297451	-0.0390466	0.217081	0.46024	-0.0285333
MECR	0.0213763	-0.0472326	0.634918	0.810066	-0.0165702
MATN1-AS1	0.00856009	-0.143237	0.361263	0.609266	-0.0284155
LAPTM5	1.92722	0.00447664	0.919374	0.966398	0.00270465
PUM1	0.144182	-0.0996046	0.0121719	0.091347	-0.0785813
SNRNP40	0.154942	-0.0973825	0.0424898	0.184935	-0.0684869
ZCCHC17	0.180144	-0.100943	0.0294647	0.149991	-0.0730905
PEF1	0.161781	-0.0678223	0.305919	0.556432	-0.0354742
ADGRB2	0.0050691	0.220008	0.300832	0.5519	0.0271444
PTP4A2	0.488212	-0.0879062	0.000683172	0.0165591	-0.0794741
KHDRBS1	0.37717	-0.102032	8.99927e-05	0.00490266	-0.0924883
TMEM39B	0.0377792	-0.0777047	0.294212	0.544982	-0.0373743
KPNA6	0.077519	-0.0256598	0.626237	0.806341	-0.0147273
TXLNA	0.0472	-0.204092	0.00228243	0.0343858	-0.126563
CCDC28B	0.108364	-0.131046	0.151183	0.375152	-0.0536584
TMEM234	0.0310363	0.00927301	0.910796	0.961854	0.0038685
EIF3I	0.430252	-0.0168788	0.487169	0.707918	-0.0114148
FAM167B	0.00803405	-0.0331575	0.842299	0.928158	-0.00589723
LCK	1.03137	-0.054996	0.363713	0.611356	-0.0302358
HDAC1	0.350438	-0.0249707	0.498891	0.717876	-0.0163771
MARCKSL1	0.259863	-0.0544484	0.431821	0.665877	-0.0270302
BSDC1	0.128353	0.115997	0.00477267	0.0516065	0.0916948
ZBTB8OS	0.209411	-0.0972588	0.00210845	0.0329412	-0.0839051
RBBP4	0.420592	-0.0424043	0.320623	0.570437	-0.0277877
SYNC	0.104682	-0.212212	0.0567743	0.218031	-0.0723695
YARS	0.23007	-0.00475317	0.889328	0.952036	-0.00302952
S100PBP	0.0829229	-0.239078	9.06434e-05	0.00490266	-0.163968
RNF19B	0.0136292	0.0264341	0.83192	0.923752	0.0070639
AK2	0.128353	-0.0850518	0.0424404	0.184793	-0.063496
AZIN2	0.00707761	-0.162581	0.362524	0.610285	-0.0264825
TRIM62	0.0241978	-0.0481051	0.606736	0.792843	-0.0180504
ZNF362	0.065181	0.118747	0.072214	0.250129	0.0672251
PHC2	0.0191287	0.023333	0.825719	0.920356	0.00758217
SMIM12	0.16905	0.0103637	0.803969	0.910051	0.00639141
DLGAP3	0.006169	0.092583	0.620612	0.802441	0.0138425
TMEM35B	0.136148	-0.213259	0.143678	0.363943	-0.0486409
ZMYM6	0.0377313	-0.222405	0.00880867	0.0763487	-0.109792
ZMYM1	0.0368705	-0.248407	0.00654097	0.0627854	-0.115257
SFPQ	0.32337	-0.138494	0.00293443	0.0400797	-0.104702
ZMYM4	0.0384008	-0.351984	2.1456e-06	0.000444367	-0.231463
KIAA0319L	0.059012	-0.0643852	0.288826	0.53879	-0.0358529
NCDN	0.0182679	-0.178086	0.0981981	0.294541	-0.0617939
AC004865.2	0.14753	0.101396	0.0102387	0.0822435	0.080426
TFAP2E	0.00516475	-0.370702	0.0641648	0.233486	-0.0529935
PSMB2	0.286548	-0.0810253	0.0327094	0.160107	-0.0633273
C1orf216	0.0283105	-0.0322025	0.790493	0.903464	-0.00891438
CLSPN	0.00621682	0.247637	0.217447	0.46024	0.0338941
AGO4	0.0326144	-0.132134	0.101788	0.300806	-0.0622292
AGO1	0.0344795	0.018133	0.81968	0.917038	0.00784682
AGO3	0.0937784	-0.170955	0.00750848	0.0687368	-0.106722
ADPRHL2	0.0451437	-0.0445335	0.524178	0.737423	-0.0217322
TRAPPC3	0.170102	-0.0828628	0.0681883	0.242078	-0.0586077
MAP7D1	0.206685	-0.107472	0.0210892	0.124527	-0.0784015
THRAP3	0.496485	-0.0490617	0.0893469	0.278988	-0.0391761
EVA1B	0.00626465	-0.209132	0.245379	0.492313	-0.0340105
STK40	0.0492564	-0.049905	0.443497	0.67601	-0.0258515
LSM10	0.203099	0.0244439	0.609848	0.795227	0.0146385
MRPS15	0.192387	0.0076733	0.817508	0.916536	0.00492125
LINC01137	0.0266367	-0.142498	0.141282	0.360918	-0.05494
ZC3H12A	0.120367	0.397462	0.000834124	0.0190115	0.149329
MEAF6	0.374683	-0.00240368	0.920103	0.966682	-0.00152813
SNIP1	0.106929	-0.03213	0.62871	0.807352	-0.0161217
GNL2	0.0860313	0.0336892	0.498518	0.717526	0.0201241
C1orf109	0.0258237	-0.0333711	0.718304	0.859622	-0.0125843
CDCA8	0.00712544	0.0252477	0.88491	0.94982	0.00418844
YRDC	0.0370618	0.145896	0.0569245	0.218184	0.0739716
C1orf122	0.104251	-0.0136952	0.762532	0.887375	-0.00826288
MTF1	0.0467696	0.172501	0.0168849	0.110692	0.096218
INPP5B	0.0433743	-0.212652	0.00463286	0.0507097	-0.119074
SF3A3	0.157333	-0.0734508	0.0604629	0.22619	-0.0554257
FHL3	0.239348	0.00197572	0.97726	0.990857	0.000950515
UTP11	0.0594424	-0.164619	0.0136917	0.0977495	-0.0981426
RRAGC	0.0546124	-0.0881946	0.307991	0.557992	-0.0368187
AL139260.1	0.0114772	0.0371802	0.790836	0.903754	0.00849505
MYCBP	0.0569557	-0.20148	0.124646	0.336184	-0.0536529
AKIRIN1	0.143896	-0.000847658	0.982583	0.99284	-0.000528748
NDUFS5	0.599541	0.0571301	0.0226601	0.129954	0.0499073
MACF1	0.542203	-0.160768	0.00355911	0.0434979	-0.111521
PABPC4	0.101047	-0.124077	0.0397219	0.1782	-0.0767467
PPIE	0.182679	-0.119727	0.0355342	0.166521	-0.0771484
TRIT1	0.0161637	-0.0819462	0.471597	0.697304	-0.0248721
CAP1	1.16078	-0.0794077	0.118573	0.327375	-0.051686
PPT1	0.101765	-0.0311856	0.496733	0.71628	-0.0192495
RLF	0.109703	0.0320881	0.686164	0.841973	0.0139771
AL050341.2	0.0106642	-0.179273	0.199736	0.438546	-0.0428932
ZMPSTE24	0.072163	-0.134773	0.0124465	0.0927707	-0.0924512
SMAP2	0.137583	-0.134671	0.0357919	0.167427	-0.0801535
ZFP69	0.0106642	-0.228475	0.104726	0.305115	-0.0554943
EXO5	0.0127206	0.0268448	0.83681	0.926078	0.0067621
ZNF684	0.0200851	0.00243322	0.981387	0.99284	0.000803591
NFYC-AS1	0.00760365	-0.0569802	0.729157	0.866524	-0.0103481
NFYC	0.116398	-0.0461814	0.279504	0.529032	-0.0305987
CITED4	0.00774712	0.11809	0.481854	0.704526	0.0209902
CTPS1	0.0771364	0.266723	0.0282834	0.146011	0.0837588
SCMH1	0.00908613	-0.129405	0.391795	0.636818	-0.0270569
HIVEP3	0.0802927	0.00158461	0.975765	0.990338	0.000899282
FOXJ3	0.0994214	-0.0573603	0.246801	0.493582	-0.0361117
PPCS	0.235139	-0.0293849	0.436218	0.669621	-0.019415
CCDC30	0.0087992	-0.0253182	0.870276	0.942608	-0.00500983
PPIH	0.213954	0.00389266	0.901813	0.95748	0.00249609
YBX1	1.68677	0.0636203	0.0764212	0.258242	0.0487653
P3H1	0.0522691	-0.00526799	0.934726	0.972256	-0.00266784
C1orf50	0.0455263	-0.0644535	0.345237	0.594094	-0.0327447
SVBP	0.115585	0.0380862	0.377421	0.623425	0.0245406
ERMAP	0.00856009	-0.160909	0.306137	0.556554	-0.0319847
ZNF691	0.0106164	-0.301302	0.0301351	0.152067	-0.0785566
SLC2A1	0.0857922	-0.00176587	0.97501	0.990338	-0.000965286
EBNA1BP2	0.0948783	-0.0377989	0.438241	0.670867	-0.0229866
TIE1	0.00908613	-0.150248	0.343006	0.591868	-0.0294199
ELOVL1	0.226245	-0.00812408	0.818721	0.916539	-0.00517166
MED8	0.0915308	-0.0408395	0.424453	0.659882	-0.0243716
SZT2	0.0357706	-0.140656	0.0681277	0.241962	-0.0703722
HYI	0.0317536	0.0762223	0.361369	0.609266	0.032651
KDM4A	0.0534169	-0.095377	0.133892	0.351118	-0.0538141
ST3GAL3	0.0180766	-0.107436	0.316953	0.567096	-0.035525
IPO13	0.0275453	-0.152209	0.082248	0.267588	-0.066915
DPH2	0.0384487	-0.141672	0.0530283	0.209859	-0.0749162
ATP6V0B	0.419301	0.110601	0.00182796	0.0299531	0.092602
CCDC24	0.00812969	0.226874	0.166644	0.396971	0.0431899
DMAP1	0.094161	-0.0399969	0.396094	0.640515	-0.0248524
ERI3	0.117402	-0.0241705	0.568471	0.767569	-0.0151635
RNF220	0.0788102	-0.0257189	0.621612	0.80336	-0.0148436
TMEM53	0.0119554	0.170552	0.207961	0.448577	0.0425877
RPS8	9.10411	-0.0198996	0.249332	0.496556	-0.0144014
PLK3	0.0134857	0.207358	0.151952	0.376005	0.0477175
EIF2B3	0.0585816	-0.0367819	0.542813	0.749909	-0.0197663
HECTD3	0.0544689	-0.0394074	0.524339	0.737444	-0.0209088
UROD	0.10846	-0.037811	0.390623	0.635659	-0.0241258
MUTYH	0.0489216	0.0132418	0.842369	0.928158	0.00656582
TOE1	0.0420831	0.0900758	0.205109	0.445871	0.0456946
TESK2	0.0159725	0.242878	0.0398931	0.178695	0.0780097
CCDC163	0.0129119	0.0329426	0.79655	0.906281	0.00852238
PRDX1	0.233753	-0.0400526	0.494297	0.714143	-0.0220399
AKR1A1	0.166276	-0.0626938	0.0776937	0.259992	-0.0481556
NASP	0.241356	-0.0419175	0.345172	0.594094	-0.0269326
GPBP1L1	0.111664	0.0124285	0.775514	0.894737	0.00758567
TMEM69	0.0321362	-0.193114	0.133434	0.350664	-0.0526567
IPP	0.0510736	-0.041579	0.518268	0.732719	-0.021524
MAST2	0.0181244	0.209522	0.0637468	0.232945	0.0698317
PIK3R3	0.0206112	-0.143009	0.15943	0.387707	-0.0519542
POMGNT1	0.0336187	-0.0469582	0.553561	0.757572	-0.0206614
LRRC41	0.0821577	-0.00943518	0.868589	0.941754	-0.00513504
UQCRH	0.799005	0.0336273	0.084909	0.272698	0.027974
NSUN4	0.0207546	-0.000487408	0.996188	0.999067	-0.000164961
MKNK1	0.0697241	0.0688997	0.214126	0.456305	0.0412884
MOB3C	0.0109512	-0.188572	0.167997	0.39831	-0.04684
ATPAF1	0.0586294	-0.0752371	0.21162	0.452707	-0.0429169
EFCAB14	0.195782	-0.0580721	0.0858349	0.273639	-0.0449522
CMPK1	0.273875	-0.0730494	0.0175414	0.112897	-0.0617215
BEND5	0.00650375	-0.217034	0.232885	0.47743	-0.0347698
FAF1	0.0631247	0.026218	0.654414	0.822924	0.0142117
CDKN2C	0.0450481	0.0112066	0.871939	0.943154	0.00538708
RNF11	0.132036	0.0433208	0.433299	0.666896	0.0248268
EPS15	0.158768	-0.0204904	0.584959	0.779167	-0.0132163
OSBPL9	0.114772	-0.108506	0.0244305	0.134995	-0.0775577
NRDC	0.222801	-0.114371	0.000238673	0.00884207	-0.0999034
TXNDC12	0.199512	0.00900373	0.831241	0.923752	0.00552776
KTI12	0.0194156	0.00856565	0.934526	0.972256	0.00283037
BTF3L4	0.117737	-0.108429	0.0343215	0.163237	-0.0743312
ZFYVE9	0.00526039	-0.244968	0.217347	0.46024	-0.0341435
CC2D1B	0.0452393	-0.059429	0.39195	0.636976	-0.0296114
PRPF38A	0.127206	-0.120031	0.00332791	0.0426658	-0.0954582
TUT4	0.197934	-0.0982718	0.0903927	0.280738	-0.0601649
GPX7	0.0493042	-0.0584448	0.371517	0.618556	-0.0304971
SHISAL2A	0.0689589	-0.186572	0.0138703	0.0982416	-0.100534
COA7	0.00664722	-0.125845	0.478597	0.702262	-0.0205206
ZYG11B	0.0237674	-0.0165557	0.862221	0.939118	-0.00602613
ECHDC2	0.0952609	-0.0586339	0.217046	0.46024	-0.0379655
SCP2	0.536368	-0.0151979	0.687209	0.842603	-0.00967412
PODN	0.0147291	0.0339549	0.785111	0.900649	0.00908364
SLC1A7	0.0590598	0.0264568	0.726076	0.864439	0.0119958
CPT2	0.0231457	-0.186419	0.0494062	0.200686	-0.0770806
CZIB	0.115585	-0.0779169	0.0668348	0.239497	-0.0567299
MAGOH	0.342882	0.0233176	0.450924	0.681523	0.0158433
LRP8	0.00583425	0.111015	0.562409	0.762895	0.0159988
NDC1	0.0131988	-0.192153	0.132551	0.349005	-0.0529259
YIPF1	0.0506432	-0.0999133	0.117921	0.326717	-0.0565816
HSPB11	0.198604	-0.0439859	0.181247	0.415524	-0.0324372
LRRC42	0.0274975	0.09867	0.265792	0.514626	0.0404971
TMEM59	0.749223	0.0637109	0.0250437	0.137162	0.0542394
TCEANC2	0.0197982	0.0267206	0.796246	0.906104	0.00892349
MRPL37	0.0980345	-0.0662769	0.196687	0.435218	-0.0416349
SSBP3	0.121276	0.0182515	0.673092	0.834318	0.011251
TTC4	0.029506	-0.132039	0.166627	0.396971	-0.0513256
TTC22	0.03381	-0.178633	0.0232515	0.131675	-0.091565
LEXM	0.0187461	-0.00121166	0.992437	0.997118	-0.000312689
DHCR24	0.0146813	-0.354144	0.0035787	0.0435618	-0.121415
USP24	0.0609249	-0.224877	0.000119222	0.00586943	-0.157382
OMA1	0.0387834	-0.351775	2.58892e-06	0.000503114	-0.229648
MYSM1	0.0798623	-0.118351	0.0218436	0.127424	-0.0819674
JUN	2.08498	0.156901	0.257006	0.506018	0.0377083
FGGY	0.0186505	-0.1572	0.134095	0.351401	-0.0554786
NFIA	0.0151595	-0.25951	0.0299947	0.151644	-0.0830983
TM2D1	0.12864	-0.0155021	0.702514	0.851525	-0.0096981
PATJ	0.0133901	-0.307517	0.0155851	0.10533	-0.0933187
USP1	0.146956	-0.069406	0.0725692	0.250471	-0.0521217
DOCK7	0.00765148	-0.160681	0.328539	0.57906	-0.0297929
ATG4C	0.020659	-0.0673803	0.501766	0.719896	-0.0236186
ALG6	0.0473913	-0.110249	0.107744	0.310074	-0.059538
ITGB3BP	0.0515518	-0.0598156	0.356072	0.604858	-0.0314865
EFCAB7	0.0161637	-0.185386	0.100843	0.299465	-0.0605861
PGM1	0.15016	0.0378491	0.388819	0.633654	0.0241826
JAK1	2.4983	0.00358957	0.904346	0.958883	0.00230625
LEPROT	0.0700588	0.0043443	0.937237	0.973352	0.00240175
LEPR	0.00669504	0.0781736	0.666569	0.830642	0.0122454
PDE4B	0.0330926	0.0990766	0.482818	0.704937	0.0226767
MIER1	0.247334	-0.0277468	0.43597	0.669426	-0.018553
SLC35D1	0.0228588	0.00944575	0.926051	0.969513	0.00320638
IL12RB2	0.0476304	-0.12027	0.0841357	0.27131	-0.0649231
SERBP1	0.678303	-0.0377773	0.148703	0.371716	-0.029339
GADD45A	0.0883267	0.156558	0.124026	0.335129	0.0574399
LRRC40	0.0417484	-0.0343963	0.63253	0.809351	-0.0162875
SRSF11	0.619243	-0.0678291	0.00999923	0.0818214	-0.0598888
ANKRD13C	0.0690067	-0.0507484	0.438335	0.670884	-0.0262074
HHLA3	0.0204199	-0.183953	0.0717966	0.249229	-0.0688637
ZRANB2	0.271723	-0.163287	0.000817595	0.0189071	-0.122472
FPGT	0.0152073	-0.379671	0.00114219	0.0226738	-0.143777
CRYZ	0.0728325	-0.225368	0.00352567	0.0434979	-0.124156
TYW3	0.0578165	-0.164097	0.00802852	0.0714886	-0.10454
ACADM	0.0741715	-0.165101	0.0283006	0.146011	-0.0873915
RABGGTB	0.0860313	-0.0401251	0.522114	0.736089	-0.0211238
PIGK	0.087179	-0.030771	0.53156	0.743023	-0.0183949
AK5	0.0689111	0.181856	0.00628363	0.0612709	0.110855
AC118549.1	0.0741715	-0.0762848	0.154988	0.38042	-0.0475193
USP33	0.151499	-0.0550657	0.158481	0.386012	-0.0392665
MIGA1	0.0549472	-0.026831	0.665973	0.830367	-0.0140284
NEXN	0.00760365	-0.555778	0.00362489	0.0439309	-0.097477
FUBP1	0.146	-0.146675	0.000164775	0.0071577	-0.120834
DNAJB4	0.0234326	-0.0524966	0.581264	0.776678	-0.0193585
AC103591.3	0.00521257	-0.137897	0.496747	0.71628	-0.0181687
IFI44L	0.0349577	-0.00760643	0.974507	0.990338	-0.000761585
IFI44	0.0318493	-0.176655	0.206252	0.447022	-0.042232
AL359504.2	0.00502128	-0.314428	0.118432	0.327343	-0.0436283
PRKACB	0.330544	-0.11358	0.00221711	0.0338277	-0.0936747
RPF1	0.145474	0.119297	0.0723692	0.250311	0.0672699
GNG5	0.734303	-0.00385367	0.91438	0.963435	-0.0024395
CTBS	0.0966477	-0.0647302	0.166725	0.397078	-0.0429507
SSX2IP	0.0397398	0.0310769	0.678678	0.837908	0.0141995
MCOLN2	0.0138205	-0.295718	0.0664754	0.238687	-0.0598802
C1orf52	0.142987	0.103681	0.0905175	0.280858	0.0612742
BCL10	0.114676	0.133533	0.0435436	0.18778	0.0771346
ZNHIT6	0.0522213	-0.202901	0.00154518	0.027094	-0.130361
ODF2L	0.147721	-0.0687833	0.0733441	0.252465	-0.0517351
AL049597.2	0.00607336	-0.12184	0.509115	0.725317	-0.0186829
SH3GLB1	0.2832	-0.0328139	0.231399	0.475672	-0.0242536
SELENOF	0.49988	-0.0153283	0.461014	0.690088	-0.0103051
HS2ST1	0.0386878	-0.0566231	0.44829	0.679117	-0.0264572
LMO4	0.158433	-0.0475403	0.323468	0.573337	-0.0297253
PKN2	0.0985127	-0.0450064	0.626965	0.806514	-0.0170264
GTF2B	0.163024	0.0564445	0.499297	0.718275	0.0238019
KYAT3	0.0561905	-0.093737	0.125027	0.336637	-0.0545793
RBMXL1	0.0246282	0.177382	0.0670352	0.239772	0.0707568
GBP3	0.0535603	-0.166782	0.00884768	0.0765073	-0.103982
GBP1	0.0897614	-0.488183	3.88769e-06	0.000662522	-0.270014
GBP2	0.282626	-0.223927	7.54563e-05	0.00439003	-0.159989
GBP4	0.217206	-0.213373	0.000197946	0.00796892	-0.150053
AC099063.4	0.0156377	-0.216754	0.340633	0.589654	-0.0238062
GBP5	0.421118	-0.144366	0.0110906	0.0863598	-0.0963188
LRRC8C-DT	0.00645593	-0.155969	0.393977	0.638585	-0.0243929
LRRC8C	0.0382574	-0.307955	0.0162578	0.108096	-0.0923012
LRRC8D	0.0319927	-0.32119	8.50797e-05	0.00473582	-0.184259
ZNF326	0.102912	-0.0516765	0.496245	0.715836	-0.0236931
ZNF644	0.134236	-0.0919109	0.13535	0.352426	-0.0530307
CDC7	0.0142509	-0.0530678	0.665417	0.830048	-0.014516
TGFBR3	0.528956	-0.0547588	0.16645	0.396766	-0.0387421
EPHX4	0.0148726	0.0705911	0.560034	0.761247	0.0197248
BTBD8	0.00922959	0.097754	0.529662	0.741447	0.0194316
GLMN	0.0637464	-0.02982	0.602201	0.790635	-0.0164468
RPAP2	0.115394	0.011436	0.833955	0.924981	0.00637355
GFI1	0.0418918	-0.0889609	0.254386	0.502288	-0.0412492
EVI5	0.00860791	-0.176926	0.267944	0.516897	-0.0345087
RPL5	5.14155	-0.0611752	0.10298	0.302016	-0.0454761
DIPK1A	0.0276888	-0.188206	0.0299255	0.151363	-0.0872381
MTF2	0.120224	-0.0367216	0.385942	0.630542	-0.0237623
TMED5	0.186266	-0.0501664	0.188755	0.42592	-0.0355476
CCDC18	0.0457654	-0.0537287	0.43269	0.666421	-0.0268959
CCDC18-AS1	0.123571	0.0263529	0.604275	0.791855	0.0154038
DR1	0.19626	-0.0658558	0.0756936	0.257196	-0.0500184
DNTTIP2	0.312993	0.0829286	0.128742	0.342642	0.0517032
GCLM	0.0826838	-0.150516	0.126131	0.338228	-0.0573297
ABCD3	0.0563818	-0.024467	0.68741	0.842603	-0.0129467
ALG14	0.0125293	-0.23966	0.0596742	0.224148	-0.0686187
RWDD3	0.12405	0.0240783	0.560035	0.761247	0.0152323
PTBP2	0.0197982	-0.210438	0.0378017	0.173387	-0.0817595
DPYD	0.196356	-0.126878	0.00753741	0.0689446	-0.0938179
AGL	0.0589642	-0.130866	0.0396544	0.178051	-0.0780625
AC118553.1	0.00554732	-0.0792705	0.687501	0.842603	-0.0108858
SLC35A3	0.0395007	-0.125381	0.0857201	0.273559	-0.0651029
MFSD14A	0.123284	0.0350374	0.618973	0.801175	0.0168692
SASS6	0.0284061	-0.0619575	0.480482	0.703636	-0.0249654
TRMT13	0.0280714	-0.176593	0.0403901	0.180099	-0.0813842
DBT	0.0119554	-0.493968	0.000194344	0.00796892	-0.177297
RTCA	0.0852661	-0.195302	8.94063e-05	0.00490266	-0.147558
CDC14A	0.0654201	-0.176107	0.011054	0.0863598	-0.102714
EXTL2	0.0171202	-0.159369	0.155437	0.381128	-0.0515561
SLC30A7	0.0589642	-0.160677	0.00705228	0.0659225	-0.105142
DPH5	0.0400268	-0.239472	0.0009747	0.0206834	-0.142334
AC093157.1	0.0156855	-0.164092	0.15211	0.376015	-0.0517591
S1PR1	0.206255	-0.13977	0.0674434	0.240485	-0.0705068
RNPC3	0.139113	-0.0391624	0.400133	0.643851	-0.0244364
PRMT6	0.0237196	-0.196546	0.0343728	0.163411	-0.0843774
VAV3	0.107168	-0.119598	0.0188676	0.117902	-0.0837507
SLC25A24	0.0446177	-0.162943	0.0180091	0.114254	-0.0941322
FAM102B	0.0128162	-0.0153133	0.905646	0.959096	-0.00389881
HENMT1	0.161924	-0.107678	0.0975123	0.293382	-0.0608284
PRPF38B	0.398307	-0.046249	0.160591	0.388596	-0.0344432
STXBP3	0.0587251	-0.0794854	0.278619	0.528198	-0.0386513
CLCC1	0.0256324	0.149455	0.104872	0.305379	0.0616497
WDR47	0.0326622	0.155007	0.0714538	0.248785	0.0698512
TAF13	0.0219502	0.138378	0.298433	0.549235	0.0349172
TMEM167B	0.0851705	-0.139841	0.00510987	0.0540096	-0.101582
KIAA1324	0.00875137	-0.0958	0.535159	0.745561	-0.019228
SARS	0.227584	-0.0978717	0.10327	0.302225	-0.0582127
CELSR2	0.00526039	-0.0383535	0.8491	0.931416	-0.00506536
PSMA5	0.350772	-0.192731	0.0245524	0.135105	-0.0910144
ATXN7L2	0.0204199	0.176759	0.0864027	0.274496	0.0649576
CYB561D1	0.0415571	0.0286429	0.696599	0.848838	0.0132944
AMIGO1	0.00655158	0.165593	0.366834	0.614088	0.0258289
GNAI3	0.229305	-0.0928541	0.0592663	0.223208	-0.0636292
AMPD2	0.0318493	-0.0646035	0.430837	0.665141	-0.0278989
GSTM4	0.064655	0.0321781	0.616117	0.799902	0.0165421
GSTM2	0.115107	0.051834	0.385739	0.630542	0.0286238
GSTM1	0.0600163	0.16297	0.00705877	0.0659275	0.105683
GSTM3	0.0125293	-0.0681288	0.605802	0.792331	-0.0169826
AHCYL1	0.0381139	-0.119238	0.112324	0.317195	-0.0596427
STRIP1	0.0598728	-0.0467952	0.431316	0.665785	-0.0257402
RBM15	0.0480608	-0.0640495	0.36813	0.614956	-0.0314221
LAMTOR5	0.318206	0.110641	2.45545e-05	0.00213073	0.100336
AL365361.1	0.0065994	-0.151269	0.38627	0.630799	-0.0254704
KCNA3	0.0390225	-0.187209	0.0104893	0.0835896	-0.104801
CD53	1.06925	-0.115464	0.0547914	0.21348	-0.0706808
AL360270.1	0.00798623	0.00301611	0.987056	0.994607	0.000452969
LRIF1	0.0768973	-0.162664	0.135334	0.352426	-0.0548869
DRAM2	0.0869399	-0.0953287	0.0514762	0.206221	-0.0659015
CEPT1	0.0390225	-0.243489	0.000748925	0.0177624	-0.145998
AL355816.2	0.00870355	-0.0479543	0.759136	0.885246	-0.0093843
DENND2D	0.482426	-0.23673	0.0353489	0.165985	-0.081372
CHI3L2	0.057673	-0.0554171	0.395752	0.640337	-0.0288554
WDR77	0.0698197	-0.104086	0.208153	0.448668	-0.0462721
ATP5PB	0.630625	-0.0553938	0.231667	0.475922	-0.0360921
C1orf162	0.671991	-0.0908465	0.339859	0.588959	-0.0342587
RAP1A	0.327435	-0.0919944	0.019083	0.118223	-0.0721776
DDX20	0.0363923	-0.100634	0.194332	0.432426	-0.0476052
ST7L	0.0222849	-0.171076	0.0770951	0.259031	-0.067883
CAPZA1	0.312467	-0.130139	0.00241657	0.0355123	-0.101967
MOV10	0.0559992	-0.115814	0.0575581	0.219323	-0.0700767
RHOC	0.978863	0.0589209	0.0465419	0.195579	0.0485822
SLC16A1	0.0168811	0.0534842	0.641313	0.814996	0.015909
SLC16A1-AS1	0.0162116	-0.408472	0.000301424	0.0103692	-0.170243
LRIG2	0.0241021	-0.179162	0.0568749	0.218145	-0.0742977
PHTF1	0.0580077	-0.134672	0.0265063	0.14075	-0.084145
RSBN1	0.174167	0.00591161	0.894435	0.953943	0.0035657
PTPN22	0.257377	-0.0892076	0.00504357	0.0535131	-0.0762951
AP4B1	0.0554254	-0.0960057	0.120231	0.329735	-0.0555985
DCLRE1B	0.0109512	0.0708093	0.616844	0.80025	0.0160458
HIPK1-AS1	0.00535603	-0.0694267	0.724047	0.86345	-0.00955997
HIPK1	0.0789537	-0.0853042	0.182003	0.416539	-0.0471712
TRIM33	0.0697241	-0.060816	0.276729	0.526236	-0.03568
BCAS2	0.223949	0.0855999	0.169287	0.40034	0.0483905
NRAS	0.0704892	0.0019755	0.975741	0.990338	0.000993667
CSDE1	0.516044	-0.0872597	0.119158	0.328105	-0.0538314
SIKE1	0.0932045	-0.0445423	0.347569	0.596071	-0.0278812
TSPAN2	0.106308	0.00525557	0.908958	0.960829	0.00313703
VANGL1	0.0402659	0.00780867	0.915439	0.963909	0.00359595
SLC22A15	0.00612118	0.152862	0.416795	0.655544	0.0228188
ATP1A1	0.197312	-0.115834	0.0124537	0.0927707	-0.0857817
ATP1A1-AS1	0.010473	-0.613665	1.69222e-05	0.0017197	-0.248457
CD58	0.134953	-0.170158	0.00848427	0.0746467	-0.105128
CD2	0.473244	-0.226178	0.00164624	0.0281813	-0.134107
TTF2	0.0231457	0.0139371	0.886983	0.950829	0.00492642
MAN1A2	0.176797	-0.0507558	0.185916	0.422181	-0.0359524
TENT5C	0.186983	0.447194	0.00955147	0.0800374	0.0883
GDAP2	0.0467696	-0.0143119	0.830535	0.923609	-0.00707807
WDR3	0.0220458	-0.0139935	0.888867	0.951762	-0.00483634
WARS2	0.0376357	-0.00218602	0.977157	0.990857	-0.000976641
WARS2-AS1	0.0107599	0.220609	0.127547	0.340613	0.0510951
NOTCH2	0.0618813	-0.0329544	0.572514	0.770377	-0.0180182
SEC22B	0.0966477	-0.200861	0.000640807	0.0159137	-0.13753
NBPF26	0.017981	-0.0906999	0.416828	0.655544	-0.0282921
AC253572.2	0.01449	-0.0124832	0.950523	0.97971	-0.00165288
LINC00623	0.190952	0.0157717	0.690689	0.844735	0.00993322
SRGAP2C	0.00817751	0.0239867	0.883989	0.94966	0.00435294
LINC02591	0.0212328	0.0086102	0.930761	0.97121	0.00300824
NBPF15	0.0285496	-0.0372156	0.667521	0.831175	-0.0149977
AC245014.3	0.0316102	0.230309	0.0501414	0.202659	0.0737541
NBPF20	0.0100904	-0.0748376	0.609935	0.795227	-0.0161297
GPR89A	0.0481565	0.00364463	0.956359	0.982435	0.00180326
CD160	0.509636	-0.0486083	0.324892	0.574709	-0.0300469
RNF115	0.21515	0.00474545	0.882217	0.948768	0.00304241
POLR3C	0.0766104	-0.0919127	0.0775254	0.259781	-0.0604159
NUDT17	0.00793841	-0.0477485	0.770347	0.89136	-0.00874358
PIAS3	0.0507388	-0.0807098	0.20802	0.448577	-0.0441976
ANKRD35	0.00894266	0.0972999	0.538346	0.747745	0.0188679
PEX11B	0.07618	-0.184636	0.0128515	0.094383	-0.101537
RBM8A	0.676056	0.0314493	0.400605	0.64433	0.0209814
LIX1L	0.109177	-0.0475915	0.330133	0.579905	-0.02952
POLR3GL	0.476878	0.0010033	0.962503	0.985029	0.000627053
TXNIP	5.73612	-0.108884	0.0977686	0.293889	-0.0609675
NBPF10	0.0295538	0.0224289	0.794807	0.905827	0.00903282
AC245407.2	0.11329	0.0384814	0.387288	0.631904	0.0244789
NBPF12	0.0337143	0.0253574	0.753807	0.882003	0.0108422
PRKAB2	0.0297451	-0.102282	0.225515	0.469114	-0.0444221
AC242426.2	0.0130553	-0.323305	0.0097512	0.0808906	-0.102306
FMO5	0.0119554	-0.0691289	0.605917	0.792331	-0.0168909
CHD1L	0.04237	-0.0654537	0.353997	0.602894	-0.0323742
BCL9	0.0103295	-0.0413247	0.770813	0.891635	-0.00929187
ACP6	0.0134379	-0.108491	0.393219	0.638009	-0.0288335
GPR89B	0.026828	-0.0341389	0.698656	0.84988	-0.0135077
NBPF11	0.0475348	0.119842	0.0756624	0.257196	0.0666319
LINC01138	0.128784	0.0219502	0.592466	0.784695	0.0138555
NBPF14	0.057673	-0.0556145	0.380144	0.625964	-0.0296104
PDE4DIP	0.0327101	-0.0662438	0.416589	0.655544	-0.0288013
NBPF9	0.00774712	-0.136577	0.405341	0.64782	-0.0252423
AC245297.3	0.217398	0.0340606	0.279739	0.529234	0.0242886
NOTCH2NLC	0.0215676	0.20519	0.233586	0.477954	0.0358138
NBPF19	0.0878485	-0.07928	0.116975	0.324788	-0.0518014
HIST2H2BF	0.0146813	0.114877	0.3754	0.621942	0.0297928
HIST2H3D	0.00655158	0.232249	0.244077	0.490807	0.0320508
HIST2H2BE	0.00913395	-0.0234732	0.886484	0.950671	-0.00425808
HIST2H2AC	0.0976998	0.00875936	0.922681	0.967622	0.00336887
HIST2H2AB	0.0242934	0.0222132	0.846629	0.929722	0.00656558
BOLA1	0.031371	-0.185689	0.0346704	0.164337	-0.0843795
SF3B4	0.352111	-0.0210223	0.394168	0.638706	-0.0146202
OTUD7B	0.0297451	-0.0523136	0.536041	0.746414	-0.0217536
VPS45	0.0569078	-0.170046	0.00494378	0.0528084	-0.111059
PLEKHO1	0.0512649	-0.00372127	0.958758	0.983622	-0.00174168
ANP32E	0.251781	-0.0528343	0.196282	0.434756	-0.0365284
APH1A	0.418105	0.00291521	0.897936	0.955734	0.0018432
C1orf54	0.00779494	0.139228	0.4134	0.653337	0.0243325
MRPS21	0.400124	-0.0559474	0.0672967	0.240234	-0.0449659
PRPF3	0.097365	-0.047577	0.308176	0.557992	-0.0302466
RPRD2	0.087705	-0.078908	0.111627	0.316536	-0.0522061
TARS2	0.0419396	-0.0945618	0.184128	0.419494	-0.0481934
MCL1	0.428722	-0.0131784	0.795543	0.905923	-0.00759733
ENSA	0.49242	0.010652	0.688559	0.843434	0.00695737
GOLPH3L	0.0196069	-0.547005	0.000553636	0.0147423	-0.14497
CTSS	0.34599	-0.0137003	0.729802	0.866651	-0.00859798
ARNT	0.045861	-0.017623	0.795716	0.905923	-0.00861873
SETDB1	0.0714457	-0.115162	0.0339918	0.162737	-0.0764528
CERS2	0.108077	-0.16809	0.000116466	0.0057792	-0.13354
MINDY1	0.00626465	-0.275705	0.130242	0.345302	-0.0449012
PRUNE1	0.0372053	-0.163838	0.0489077	0.199663	-0.077514
C1orf56	0.0175984	-0.153351	0.156653	0.382718	-0.051783
CDC42SE1	0.713596	-0.0556791	0.0337917	0.162423	-0.0476049
MLLT11	0.0371575	0.0520826	0.500948	0.719528	0.0234964
GABPB2	0.0344316	-0.0978803	0.212528	0.453917	-0.0455782
TNFAIP8L2	0.050691	-0.563234	0.0174009	0.112458	-0.063194
SCNM1	0.20989	0.0023628	0.940838	0.974899	0.00151269
VPS72	0.122519	-0.128795	0.0791614	0.26293	-0.0668156
PIP5K1A	0.0392616	-0.171511	0.0179799	0.114148	-0.0951663
PSMD4	0.368658	-0.0362375	0.211757	0.452832	-0.0268768
ZNF687	0.0421309	0.136049	0.0750185	0.256238	0.0683146
PI4KB	0.10999	0.00432056	0.922261	0.967413	0.00260933
RFX5	0.0524604	-0.0635987	0.410803	0.651619	-0.0289925
PSMB4	0.162737	-0.0553193	0.190105	0.427399	-0.0379115
POGZ	0.12295	-0.0676409	0.103312	0.302269	-0.0485643
SNX27	0.0421788	-0.131994	0.0644675	0.233597	-0.0706876
MRPL9	0.152217	0.0276094	0.460455	0.689816	0.0181891
TDRKH	0.0143943	-0.190294	0.118814	0.327869	-0.0559792
TDRKH-AS1	0.00803405	-0.0685561	0.671373	0.832881	-0.0128126
THEM4	0.0758452	-0.181699	0.000583469	0.0151716	-0.131736
S100A10	1.28602	0.00371652	0.859346	0.937439	0.00232634
S100A11	0.752857	-0.193219	0.0593516	0.223314	-0.0726894
S100A9	0.094161	-0.229587	0.155981	0.381869	-0.0447258
S100A12	0.00774712	0.0539388	0.769219	0.891126	0.00825895
S100A8	0.0759409	-0.223226	0.105434	0.306322	-0.0558636
S100A6	2.58218	0.0872389	6.71791e-06	0.00101436	0.0824343
S100A4	6.00909	0.0913421	1.95937e-05	0.00185503	0.0853159
AL162258.2	0.00832098	0.278361	0.0895825	0.279287	0.0542429
CHTOP	0.111855	-0.184604	0.0114718	0.0882454	-0.103221
SNAPIN	0.109799	-0.0665154	0.411873	0.652355	-0.0290926
ILF2	0.336761	0.00996131	0.801769	0.908841	0.00622031
INTS3	0.0508345	-0.136656	0.0439124	0.188974	-0.0774431
SLC27A3	0.131414	-0.15999	0.0103781	0.0829421	-0.100745
GATAD2B	0.107934	-0.0907226	0.0427203	0.185428	-0.0658788
DENND4B	0.0712544	0.0422611	0.448188	0.679055	0.0240655
CRTC2	0.102195	0.0780739	0.0911449	0.281778	0.0540117
SLC39A1	0.0760365	-0.0682039	0.246763	0.493582	-0.0390923
CREB3L4	0.0230501	-0.0513051	0.597193	0.787565	-0.0185111
JTB	0.684616	0.0707936	0.00084685	0.01913	0.0658987
RPS27	19.6538	-0.0063449	0.851283	0.932597	-0.00405461
TPM3	2.15824	0.00191505	0.962829	0.985029	0.00117978
C1orf43	0.220458	0.0345537	0.267521	0.516641	0.0247923
UBAP2L	0.0916742	-0.122179	0.011297	0.0872641	-0.0890006
HAX1	0.181388	-0.0517192	0.344647	0.593633	-0.0302585
ATP8B2	0.0215198	-0.304928	0.00187929	0.0304785	-0.137039
UBE2Q1	0.0494477	-0.0590639	0.37269	0.619491	-0.0305348
ADAR	0.410932	-0.13234	0.000644276	0.0159137	-0.10848
PMVK	0.0764669	0.0681141	0.197436	0.436236	0.0421369
PBXIP1	0.21735	0.0123152	0.800714	0.908296	0.00722012
PYGO2	0.0444742	-0.18171	0.00762855	0.0694913	-0.108423
AL451085.2	0.00674286	-0.229626	0.190872	0.428081	-0.0391659
SHC1	0.0918177	0.0223363	0.642633	0.815867	0.0133085
CKS1B	0.0483956	-0.0710507	0.292011	0.542719	-0.036788
FLAD1	0.0929176	-0.0743986	0.116145	0.323414	-0.05022
ZBTB7B	0.0368227	0.0930349	0.227909	0.471702	0.0438296
ADAM15	0.0945914	-0.0154981	0.748121	0.878319	-0.00915073
EFNA4	0.0155899	0.0687948	0.555001	0.758438	0.0201764
EFNA3	0.0054995	-0.290566	0.131992	0.348335	-0.0431276
SLC50A1	0.0957869	0.0903557	0.0570573	0.218576	0.0631253
DPM3	0.199943	-0.0236734	0.580994	0.776505	-0.0147755
KRTCAP2	0.816699	0.000885491	0.973763	0.990338	0.000567269
THBS3	0.00540385	-0.21664	0.274836	0.524166	-0.030042
MTX1	0.101956	-0.0384138	0.46227	0.690954	-0.0225568
GBA	0.0911004	0.0544108	0.269124	0.51818	0.0341385
FAM189B	0.025489	-0.0782754	0.3872	0.631853	-0.0309055
SCAMP3	0.221941	-0.0429151	0.164388	0.39414	-0.0323022
CLK2	0.0250108	-0.114942	0.228377	0.472291	-0.0440382
FDPS	0.278896	0.00226109	0.943678	0.976161	0.00144702
RUSC1	0.064655	0.0419781	0.483025	0.704937	0.0228457
ASH1L	0.178997	-0.121355	0.071553	0.248852	-0.0677332
ASH1L-AS1	0.0370618	0.00774971	0.919048	0.966331	0.00346733
MSTO1	0.0311798	-0.131215	0.108436	0.311017	-0.0609152
AL353807.5	0.0330926	0.0448587	0.57741	0.774049	0.0194355
YY1AP1	0.126154	-0.00618101	0.881268	0.947933	-0.00380786
DAP3	0.19913	-0.143693	0.000173806	0.00743345	-0.11897
GON4L	0.206829	-0.0546634	0.0888571	0.278392	-0.0427446
SYT11	0.117259	-0.0329472	0.444768	0.676878	-0.0209549
RIT1	0.055521	0.0155411	0.821278	0.917806	0.0075372
KHDC4	0.0486347	-0.0472744	0.471412	0.697174	-0.024273
ARHGEF2	0.110325	-0.169771	0.0333385	0.161757	-0.0848332
SSR2	1.2547	0.0150738	0.297022	0.54826	0.010272
UBQLN4	0.0269236	-0.0171992	0.846718	0.929728	-0.00671509
LAMTOR2	0.231792	-0.0633305	0.14554	0.367064	-0.0437155
LMNA	0.0154942	-0.0760779	0.59976	0.789488	-0.0166783
SLC25A44	0.0157333	-0.284981	0.0128989	0.0944889	-0.0997718
PMF1	0.125389	0.0582798	0.223139	0.46689	0.0375432
SMG5	0.070537	0.0533767	0.337702	0.587149	0.0309795
TMEM79	0.0162594	-0.291973	0.00875963	0.0760278	-0.107537
GLMP	0.0933002	-0.000433865	0.992801	0.997303	-0.000254583
CCT3	0.347951	-0.0560597	0.205124	0.445871	-0.0375398
C1orf61	0.0121945	-0.0991491	0.444795	0.676878	-0.0255237
MEF2D	0.0915308	0.0280122	0.704432	0.852344	0.0129433
TTC24	0.00741237	-0.160604	0.339096	0.588741	-0.0287989
NAXE	0.279805	0.00302353	0.912894	0.962876	0.00194141
GPATCH4	0.0546602	-0.00861516	0.894149	0.953822	-0.00434695
ISG20L2	0.136579	0.0397681	0.450483	0.681322	0.0232966
RRNAD1	0.0296973	-0.0415466	0.625749	0.806208	-0.0170497
MRPL24	0.106069	-0.0591393	0.183001	0.417958	-0.0398658
HDGF	0.0741715	0.0939774	0.085622	0.273447	0.059813
PRCC	0.114963	-0.0737734	0.0835903	0.270449	-0.0530514
SH2D2A	0.687533	-0.0147817	0.824637	0.919983	-0.00732404
ETV3	0.0566687	0.015383	0.87085	0.942851	0.00564589
FCRL3	0.165224	-0.140527	0.0393837	0.177339	-0.0796223
MNDA	0.00817751	-0.487303	0.00459892	0.050538	-0.100285
PYHIN1	0.544211	-0.0954097	0.0668958	0.239497	-0.0631463
IFI16	0.363015	-0.182126	0.000544968	0.0146876	-0.132323
DUSP23	0.197647	-0.0486765	0.303514	0.554331	-0.0308114
FCRL6	0.652575	-0.020647	0.667011	0.830913	-0.0122903
SLAMF8	0.00822534	-0.393422	0.0142631	0.0995281	-0.0854494
TAGLN2	1.49567	0.0605826	0.0313544	0.156689	0.0512891
PIGM	0.0210894	-0.472597	1.71127e-06	0.000379115	-0.280946
IGSF8	0.111377	-0.015823	0.781451	0.898378	-0.00863798
PEA15	0.0574817	-0.00811716	0.894002	0.953757	-0.00425416
DCAF8	0.129884	-0.0451352	0.269861	0.518698	-0.0304229
PEX19	0.0728325	-0.116312	0.0291476	0.148783	-0.0784405
COPA	0.192769	-0.0803956	0.0573548	0.219151	-0.0590654
NCSTN	0.116494	0.10542	0.0146148	0.100739	0.0802321
SLAMF6	0.137583	-0.282815	0.00332149	0.0426658	-0.127091
CD84	0.0188896	-0.132992	0.49959	0.718414	-0.0183831
CD48	0.825212	-0.169886	1.0734e-07	7.92672e-05	-0.149703
SLAMF7	0.239826	-0.152058	0.0540246	0.211852	-0.0752538
LY9	0.110325	-0.259808	0.0032202	0.0420998	-0.127534
CD244	0.329539	-0.10358	0.181023	0.415524	-0.0492373
F11R	0.0492564	-0.083514	0.201485	0.440902	-0.0451813
TSTD1	0.450098	0.120268	0.000101401	0.00527332	0.105406
USF1	0.0586773	-0.118472	0.0480468	0.198398	-0.0730676
ARHGAP30	0.53742	-0.138073	0.0124079	0.0925691	-0.0934513
PFDN2	0.212663	0.0726951	0.0222829	0.128489	0.0605412
NIT1	0.0534647	-0.19914	0.0374719	0.172219	-0.0824939
DEDD	0.0939219	0.0368398	0.439277	0.671787	0.0226182
UFC1	0.633494	-0.037669	0.177693	0.410683	-0.0285562
USP21	0.0357706	-0.30645	4.68469e-05	0.00332643	-0.187947
PPOX	0.0499259	-0.0521935	0.425752	0.66042	-0.0269843
B4GALT3	0.116589	-0.0899065	0.115379	0.321846	-0.0549076
NDUFS2	0.215006	-0.11809	0.0475768	0.197386	-0.0731166
FCER1G	2.57338	0.00656574	0.942398	0.97575	0.00250783
TOMM40L	0.0197982	0.0869435	0.401998	0.64466	0.0296122
SDHC	0.307924	-0.133931	0.00438125	0.0491703	-0.100321
AL592295.4	0.00994692	-0.236522	0.132139	0.348501	-0.0484942
AL592295.5	0.0148726	0.116534	0.436945	0.670172	0.0245675
HSPA6	0.015829	-0.202627	0.0818023	0.266939	-0.0643441
FCGR3A	2.48228	-0.0364425	0.626846	0.806483	-0.016713
FCGR3B	0.0269715	0.0163098	0.8542	0.934355	0.00638201
FCGR2B	0.0503563	0.0152922	0.825467	0.920219	0.00737326
FCRLB	0.0337621	-0.12262	0.121738	0.332386	-0.0582597
DUSP12	0.166802	0.0383493	0.356871	0.60537	0.0251156
ATF6	0.0739324	-0.150914	0.00477536	0.0516065	-0.105958
SH2D1B	0.847114	0.0177747	0.82089	0.917651	0.00777777
UHMK1	0.343743	-0.085185	0.00302217	0.0409249	-0.0749462
UAP1	0.125293	-0.00329231	0.960556	0.984372	-0.0016294
HSD17B7	0.0528908	-0.116019	0.0643863	0.233597	-0.068522
NUF2	0.00812969	-0.000668754	0.996811	0.999067	-0.000118099
MGST3	0.298742	-0.0678304	0.109379	0.312507	-0.0481664
ALDH9A1	0.141696	-0.0828303	0.142233	0.361771	-0.0503584
TMCO1	0.242791	-0.151626	0.00932039	0.0788509	-0.0999992
UCK2	0.0355315	-0.143823	0.0596393	0.224092	-0.0730005
POGK	0.032184	0.0580124	0.478276	0.702189	0.0249838
TADA1	0.0340969	0.00459417	0.96019	0.984223	0.0017324
GPA33	0.00731672	-0.162381	0.336437	0.585777	-0.0288803
POU2F1	0.0324709	0.00193849	0.981009	0.99284	0.000819993
CD247	2.99321	0.0389736	0.412465	0.652676	0.0240562
AL359962.2	0.0076993	0.00929345	0.955763	0.982289	0.0016385
CREG1	0.0216632	0.102847	0.306637	0.557005	0.0366867
RCSD1	0.411984	-0.096096	0.0205183	0.122656	-0.0737179
MPZL1	0.00918177	0.177941	0.262995	0.511407	0.0349701
MPC2	0.252116	0.0347552	0.2334	0.477954	0.0255066
DCAF6	0.0496868	-0.163812	0.0316236	0.15723	-0.0854328
TIPRL	0.144422	-0.115794	0.00228099	0.0343858	-0.0948088
SFT2D2	0.142652	-0.0713702	0.0678212	0.241251	-0.053579
XCL2	0.416001	-0.130929	0.0387524	0.175572	-0.0783954
XCL1	0.193487	-0.361104	6.9374e-13	3.84228e-09	-0.307911
ATP1B1	0.00698197	0.0359143	0.839757	0.927586	0.00579663
NME7	0.0227153	-0.196845	0.0409667	0.181116	-0.0806914
BLZF1	0.0347664	-0.188964	0.0136252	0.0977142	-0.100999
SLC19A2	0.0134857	-0.0380733	0.772283	0.892259	-0.00948316
C1orf112	0.00908613	-0.07623	0.618891	0.801175	-0.0154255
SELL	0.472622	-0.222083	2.74795e-06	0.000515915	-0.174627
METTL18	0.0439003	-0.306216	6.8682e-06	0.00101436	-0.205114
SCYL3	0.0269715	-0.114337	0.200015	0.438726	-0.0472906
KIFAP3	0.121563	-0.120213	0.00424345	0.0481119	-0.0943567
GORAB	0.0167376	-0.0976466	0.385112	0.630116	-0.0303162
FMO4	0.0087992	-0.297404	0.0515724	0.206467	-0.0659688
PRRC2C	0.800153	-0.0512305	0.169507	0.400689	-0.0368527
VAMP4	0.0866051	-0.0901172	0.0689027	0.243301	-0.0611422
EEF1AKNMT	0.0287409	-0.276973	0.0467167	0.195766	-0.0706676
PIGC	0.15499	-0.103472	0.0482349	0.198795	-0.0692098
SUCO	0.106499	0.00749532	0.907687	0.960101	0.00378517
FASLG	0.0954522	-0.327195	0.00393908	0.0458614	-0.121624
AL645568.1	0.0267802	0.0586766	0.511807	0.727578	0.0231607
PRDX6	0.402468	0.0352261	0.128544	0.342491	0.0280009
KLHL20	0.0570991	0.00973376	0.872778	0.94338	0.00511048
CENPL	0.0168811	-0.209387	0.0611707	0.22735	-0.070829
DARS2	0.0107599	-0.108939	0.438595	0.670996	-0.0251393
GAS5	0.389604	-0.00819469	0.781627	0.898378	-0.00530408
ZBTB37	0.0268758	-0.122947	0.224707	0.468665	-0.0441526
RC3H1	0.225001	0.00828294	0.857801	0.936605	0.00494156
RABGAP1L-DT	0.00554732	-0.180452	0.349663	0.598179	-0.026011
RABGAP1L	0.297499	-0.105579	0.00179646	0.0296563	-0.0896133
Z99127.4	0.0138205	0.126673	0.310729	0.560212	0.0347133
CACYBP	0.257185	-0.0042592	0.921699	0.967098	-0.00258879
MRPS14	0.0665678	-0.218784	0.0286372	0.146889	-0.0872959
KIAA0040	0.0602554	-0.140701	0.0260552	0.139387	-0.085548
COP1	0.0809144	-0.157777	0.00198998	0.0317622	-0.114852
RALGPS2	0.0320884	-0.208208	0.0111019	0.0863598	-0.105422
FAM20B	0.0202286	0.153882	0.146166	0.367806	0.0535189
TOR3A	0.0854574	-0.051343	0.299873	0.550862	-0.0318784
ABL2	0.015303	-0.136352	0.252718	0.500512	-0.040036
SOAT1	0.0824446	-0.129959	0.0101301	0.0820856	-0.0927068
TOR1AIP2	0.0504041	-0.0777747	0.23547	0.479688	-0.0416192
TOR1AIP1	0.147147	-0.1135	0.0100678	0.0818214	-0.0862652
CEP350	0.149682	-0.187524	1.84083e-06	0.000392133	-0.156447
QSOX1	0.103773	0.0154146	0.733676	0.869097	0.00931921
ACBD6	0.142891	-0.00016208	0.996637	0.999067	-0.000101291
XPR1	0.0379226	-0.0344262	0.64278	0.815867	-0.0158972
STX6	0.046148	-0.15932	0.024	0.133928	-0.0894631
MR1	0.0636029	-0.0580395	0.315694	0.565482	-0.0331027
IER5	0.0940653	-0.104267	0.149375	0.372664	-0.053058
GLUL	0.161064	-0.0864537	0.0414081	0.182016	-0.0643117
RNASEL	0.0175506	-0.578777	8.409e-08	7.16511e-05	-0.393344
NPL	0.0106642	0.0346233	0.807242	0.9115	0.00777589
DHX9	0.157716	-0.063885	0.201215	0.440747	-0.0406076
SMG7	0.0989431	-0.102026	0.0279929	0.145303	-0.0739435
ARPC5	0.848979	-0.0667469	0.144635	0.365614	-0.0451461
COLGALT2	0.0390703	-0.0301281	0.718488	0.859646	-0.0125242
TSEN15	0.159964	-0.127555	0.00136364	0.025344	-0.103165
C1orf21	0.497968	-0.00377456	0.900177	0.956659	-0.00242507
EDEM3	0.050978	-0.182658	0.00451272	0.0499374	-0.114832
NIBAN1	0.0761322	-0.136595	0.0989252	0.296001	-0.0629315
RNF2	0.0497824	-0.0562998	0.384191	0.629446	-0.0295398
TRMT1L	0.0216154	-0.424129	0.00257233	0.037092	-0.121576
SWT1	0.00922959	-0.10043	0.507881	0.724413	-0.0207294
IVNS1ABP	0.267323	-0.115335	0.0649036	0.234582	-0.0682832
TPR	0.405385	-0.104945	0.00141175	0.0258052	-0.0898715
ODR4	0.0363445	-0.0699721	0.360007	0.607897	-0.032431
RGS18	0.00669504	-0.0625368	0.751552	0.880574	-0.00854507
RGS1	0.0317536	0.6047	0.00602789	0.0595638	0.0808738
AL136454.1	0.0104251	0.115071	0.431375	0.665785	0.0251452
RGS2	0.182679	0.336986	0.0216662	0.126902	0.0823059
UCHL5	0.207068	-0.111127	0.00672848	0.0638658	-0.087521
RO60	0.193343	-0.0461825	0.216321	0.459305	-0.0325621
GLRX2	0.0463871	-0.0224713	0.744513	0.876125	-0.0109119
CDC73	0.165272	-0.00900745	0.840962	0.927586	-0.00542991
CFH	0.00545168	-0.659628	0.00160616	0.0277125	-0.104077
ZBTB41	0.018507	-0.25097	0.0167831	0.110527	-0.0967264
DENND1B	0.0963608	0.00703037	0.88271	0.949114	0.00414594
NEK7	0.0876094	-0.179382	0.0016159	0.0278269	-0.123704
AL450352.1	0.010473	-0.382146	0.0072263	0.0669978	-0.102585
PTPRC	3.49429	-0.14391	0.000444102	0.0131182	-0.116061
MIR181A1HG	0.0394051	0.00286487	0.969806	0.988474	0.00128898
ZNF281	0.0685763	-0.041572	0.485009	0.706435	-0.0226895
DDX59	0.0600641	-0.0976542	0.142359	0.362009	-0.0531552
GPR25	0.0388312	-0.416589	0.00970256	0.0806871	-0.0916116
KIF21B	0.0835924	-0.109903	0.0307717	0.154654	-0.0758979
TMEM9	0.0623117	-0.0447081	0.441053	0.6736	-0.0249136
CSRP1	0.11262	0.0288085	0.507571	0.724159	0.0180854
IPO9-AS1	0.00812969	-0.209658	0.188944	0.426172	-0.0414296
IPO9	0.0543255	-0.109458	0.0798433	0.263925	-0.0641907
SHISA4	0.00717326	0.268486	0.138148	0.357122	0.0440747
TIMM17A	0.113864	0.062391	0.246984	0.493744	0.0376384
RNPEP	0.113051	-0.0359129	0.404733	0.64721	-0.0230176
ARL8A	0.0483956	0.116702	0.0820152	0.267122	0.0649068
PTPN7	0.231792	0.0231867	0.546714	0.753273	0.0149586
LGR6	0.107599	-0.0321577	0.486219	0.707438	-0.0198336
UBE2T	0.00559514	-0.353349	0.0634026	0.232399	-0.0549782
PPP1R12B	0.0266367	-0.0209607	0.815556	0.915847	-0.00811108
KDM5B	0.101191	0.0963984	0.0402792	0.179838	0.0686174
RABIF	0.135909	0.0458234	0.321344	0.571106	0.0291609
KLHL12	0.0326622	-0.09208	0.249035	0.496144	-0.0418707
ADIPOR1	0.175936	-0.0726362	0.142012	0.361543	-0.0474492
CYB5R1	0.0558558	-0.226303	0.000184501	0.00776151	-0.154755
TMEM183A	0.183348	0.00635742	0.87468	0.9445	0.00394236
BTG2	0.485725	0.176896	0.0618868	0.229041	0.07254
ATP2B4	0.340634	-0.0938583	0.0983077	0.29479	-0.0580049
LAX1	0.0708718	-0.173528	0.018417	0.11611	-0.0949951
ZC3H11A	0.0385443	-0.00741337	0.920434	0.966687	-0.00338934
ZBED6	0.0262541	0.176298	0.0544949	0.21272	0.0752901
SNRPE	0.244082	-0.0404726	0.169808	0.401058	-0.0305984
SOX13	0.0133901	0.224465	0.0795389	0.263394	0.0629843
PPP1R15B	0.0654201	-0.0151227	0.834319	0.924981	-0.0070676
PIK3C2B	0.0117163	0.00300907	0.9821	0.99284	0.000728714
MDM4	0.158194	-0.0650066	0.200745	0.439984	-0.0409949
RBBP5	0.0424179	-0.0590289	0.538807	0.747842	-0.0216235
DSTYK	0.0377792	0.0526919	0.487536	0.707918	0.0241924
NUAK2	0.0409832	-0.110671	0.127001	0.339805	-0.056659
ELK4	0.049352	-0.138387	0.0372669	0.171502	-0.0801581
NUCKS1	0.52097	0.0308589	0.14548	0.367003	0.0242891
RAB29	0.385108	-0.12507	0.00927595	0.0787354	-0.0916037
SLC41A1	0.0244369	0.132646	0.163687	0.392884	0.0517373
SRGAP2	0.0102338	-0.0294127	0.836422	0.925949	-0.00656743
IKBKE	0.069198	-0.0676827	0.218049	0.460766	-0.0407255
RASSF5	0.503037	-0.00825632	0.857205	0.936324	-0.00493828
EIF2D	0.0559514	-0.0148159	0.809319	0.912358	-0.00774719
MAPKAPK2	0.0703458	-0.0595597	0.397718	0.641924	-0.0293311
FCMR	0.600163	-0.0500308	0.233531	0.477954	-0.0338197
YOD1	0.0153508	-0.0769728	0.513429	0.728855	-0.0223375
CD55	0.195304	0.064634	0.415747	0.655176	0.0287733
CD46	0.221319	-0.146317	2.0992e-05	0.00193774	-0.12554
MIR29B2CHG	0.013151	0.0954325	0.461803	0.69068	0.0245547
TRAF3IP3	0.743723	-0.172019	0.0139948	0.0987393	-0.0988977
IRF6	0.00554732	-0.420458	0.0308011	0.154657	-0.064756
UTP25	0.0288365	0.0281482	0.746965	0.877519	0.0112307
RCOR3	0.0757496	-0.00479613	0.928086	0.96999	-0.00270021
TRAF5	0.0794797	-0.178091	0.000678518	0.0164823	-0.129437
LINC00467	0.0108077	-0.294105	0.0353203	0.165985	-0.0755551
SLC30A1	0.0224762	-0.429629	9.07325e-05	0.00490266	-0.195148
LPGAT1	0.169767	-0.070355	0.0534271	0.210834	-0.0546598
INTS7	0.021998	-0.218312	0.0230392	0.130874	-0.0918541
PPP2R5A	0.116828	-0.117678	0.00533268	0.0558319	-0.0919372
PACC1	0.0249151	-0.132035	0.227765	0.471641	-0.043274
NENF	0.0878963	0.0709141	0.151419	0.375359	0.0461583
ATF3	0.0139639	0.147621	0.465562	0.69279	0.0195718
NSL1	0.107695	-0.124474	0.00794045	0.0710471	-0.0924897
TATDN3	0.0351011	-0.0405403	0.602221	0.790635	-0.0180632
FLVCR1-DT	0.0126249	0.00171957	0.989584	0.995845	0.00042661
FLVCR1	0.00516475	-0.248493	0.217717	0.46024	-0.0337847
ANGEL2	0.072163	-0.0018591	0.972713	0.990052	-0.00103506
RPS6KC1	0.0494955	-0.204053	0.00151889	0.0269897	-0.130792
SMYD2	0.0729759	-0.0227598	0.670731	0.832567	-0.0129165
GPATCH2	0.037014	-0.0810958	0.284221	0.534157	-0.0383675
RRP15	0.0484912	-0.0191805	0.774618	0.894169	-0.00949359
LYPLAL1	0.036488	-0.192543	0.0105944	0.0840645	-0.10517
ZC3H11B	0.00626465	0.207519	0.268103	0.517113	0.0315818
EPRS	0.189852	-0.130507	0.0172899	0.112131	-0.0879657
BPNT1	0.0302233	-0.128315	0.125875	0.338017	-0.0577357
IARS2	0.128353	-0.110529	0.0207472	0.123491	-0.0797072
RAB3GAP2	0.071876	-0.094053	0.105095	0.305908	-0.0571457
DUSP10	0.0357706	0.12064	0.165383	0.395417	0.0516752
TAF1A	0.0105208	0.069145	0.633202	0.809351	0.0151525
MIA3	0.136388	-0.112806	0.0070057	0.0656533	-0.0881188
AIDA	0.0652288	0.0286129	0.626868	0.806483	0.0154995
BROX	0.0904787	0.075019	0.127231	0.340178	0.0494654
AL392172.1	0.0289321	0.22581	0.0110965	0.0863598	0.10578
DISP1	0.00755583	-0.107663	0.51606	0.730659	-0.0194757
CAPN2	0.478743	-0.0239593	0.402233	0.644702	-0.0165812
TP53BP2	0.0498781	-0.00886452	0.89365	0.953474	-0.00440266
FBXO28	0.065707	0.107543	0.225419	0.469053	0.0444748
DEGS1	0.0956913	-0.0894332	0.100466	0.29892	-0.0565979
NVL	0.043183	-0.179063	0.0105833	0.0840645	-0.103708
CNIH4	0.0947827	-0.205164	1.72301e-05	0.00173508	-0.159299
WDR26	0.0722108	0.0211305	0.704174	0.852195	0.0117345
CNIH3	0.00597772	-0.229341	0.216708	0.459772	-0.0356526
LBR	0.275357	-0.121455	0.0395494	0.177725	-0.0762384
SRP9	0.471522	-0.0547273	0.222335	0.465999	-0.0362384
TMEM63A	0.0465305	-0.391924	2.22885e-05	0.00202369	-0.215346
PYCR2	0.172158	-0.10194	0.177048	0.409906	-0.0495834
SDE2	0.0772321	0.180045	0.0882377	0.277122	0.0642494
H3F3A	3.33561	0.0359709	0.0422715	0.184419	0.03162
ACBD3	0.0395007	0.0509976	0.493284	0.712958	0.0237762
LIN9	0.00851227	-0.103159	0.519885	0.734148	-0.0196206
PARP1	0.266702	-0.13458	0.000920512	0.0199932	-0.108406
ITPKB	0.0538473	-0.225076	0.0145252	0.100442	-0.100774
PSEN2	0.029506	0.109873	0.199699	0.438546	0.0473158
COQ8A	0.0641289	0.0452127	0.435176	0.668485	0.0252392
ZNF678	0.01932	-0.0863232	0.408927	0.65035	-0.0291274
SNAP47	0.0735498	0.0292166	0.586072	0.780051	0.0166855
JMJD4	0.0449046	0.0708122	0.341223	0.590306	0.0336658
ARF1	1.22328	0.0609504	0.0595893	0.223981	0.0486741
C1orf35	0.0915786	-0.0839144	0.0828774	0.269218	-0.057094
MRPL55	0.17058	0.127189	0.000364385	0.0116994	0.10718
GUK1	1.24226	0.0647146	0.000131082	0.00607531	0.0618447
IBA57	0.0129597	-0.143915	0.252785	0.500553	-0.0393919
OBSCN	0.00784276	-0.0899656	0.586462	0.780249	-0.0162845
TRIM11	0.0844532	0.0381842	0.446842	0.678184	0.0228975
TRIM17	0.0142509	0.111181	0.372827	0.619553	0.0303257
HIST3H2A	0.135049	0.0755987	0.189336	0.426623	0.0446454
RNF187	0.307637	0.0359951	0.246967	0.493744	0.026045
RAB4A	0.15499	0.00358185	0.944667	0.976193	0.00204293
CCSAP	0.00875137	-0.205583	0.185191	0.421381	-0.0424049
NUP133	0.0945435	-0.00145244	0.979437	0.992338	-0.000794074
ABCB10	0.0112859	-0.0703515	0.606785	0.792843	-0.0167304
TAF5L	0.0131988	-0.232707	0.0647251	0.234151	-0.0673126
URB2	0.0129119	0.045507	0.726018	0.864439	0.0115451
GALNT2	0.0680503	0.0804318	0.152699	0.376966	0.0488029
COG2	0.064655	-0.0286355	0.621726	0.803414	-0.0156422
TTC13	0.0731672	-0.114302	0.0336235	0.162176	-0.0763282
ARV1	0.0477261	-0.18872	0.0465271	0.195579	-0.0782839
C1orf131	0.0877529	-0.101954	0.0417141	0.182965	-0.0702524
GNPAT	0.139974	-0.0185811	0.631788	0.809196	-0.0118325
EXOC8	0.0546124	0.0704223	0.34584	0.594579	0.0333449
SPRTN	0.0904309	0.0650796	0.216848	0.459983	0.040075
EGLN1	0.0547559	-0.055209	0.376704	0.623108	-0.0296935
AL445524.1	0.00908613	-0.383965	0.0145356	0.100443	-0.0861338
TSNAX	0.11745	-0.116785	0.00861398	0.0753095	-0.0887114
NTPCR	0.0774712	-0.0527464	0.31124	0.560492	-0.0318823
PCNX2	0.00994692	-0.223399	0.123046	0.333737	-0.0517654
COA6-AS1	0.0275931	0.196935	0.0447546	0.191081	0.078781
COA6	0.0731194	-0.248431	7.37783e-06	0.00106135	-0.182727
TARBP1	0.0181244	-0.260352	0.0154997	0.105005	-0.0977714
IRF2BP2	0.190522	0.192955	0.00616274	0.0605518	0.112834
TOMM20	0.432165	0.0481567	0.172315	0.404603	0.0351072
RBM34	0.108268	0.148645	0.0479313	0.198296	0.0772123
ARID4B	0.483478	-0.00945711	0.717675	0.859202	-0.00615018
GGPS1	0.00526039	0.0837656	0.677788	0.836997	0.0110895
B3GALNT2	0.0138683	-0.232313	0.0589279	0.222628	-0.0696609
LYST	0.245182	0.0598677	0.274602	0.523901	0.0355388
GPR137B	0.0450481	0.0727451	0.290523	0.540676	0.0371063
ERO1B	0.0729281	0.0456968	0.405246	0.64782	0.0264013
EDARADD	0.0083688	-0.0340541	0.829735	0.923252	-0.00653572
LGALS8	0.0805796	-0.118979	0.0341075	0.16282	-0.0774413
HEATR1	0.0543255	-0.0336591	0.594671	0.78564	-0.017497
MTR	0.0876572	-0.0379133	0.438018	0.670711	-0.0230322
CHRM3-AS2	0.0100904	-0.0843464	0.580026	0.776224	-0.0172269
FH	0.0461001	-0.154579	0.053557	0.210981	-0.0755201
OPN3	0.0065994	0.0747869	0.675627	0.83548	0.0119896
CEP170	0.0167854	-0.150249	0.187272	0.423694	-0.0472965
SDCCAG8	0.0516953	0.0247612	0.70364	0.85192	0.0125387
AKT3	0.0651332	-0.128515	0.0234359	0.132112	-0.0841734
ZBTB18	0.00545168	0.39445	0.0547332	0.213329	0.0543712
ADSS	0.233657	-0.10686	0.000447382	0.0131799	-0.0936546
DESI2	0.0921046	-0.042458	0.37842	0.624424	-0.0262271
COX20	0.172158	-0.0445635	0.212825	0.454308	-0.0318147
HNRNPU	0.792932	-0.136239	0.000499932	0.0140552	-0.111492
EFCAB2	0.0187939	0.0220188	0.840987	0.927586	0.0068697
SMYD3	0.0987519	-0.0601178	0.194533	0.432786	-0.0396494
TFB2M	0.0581512	0.0904047	0.305374	0.555988	0.0370475
CNST	0.159725	0.0534456	0.232772	0.477307	0.035287
SCCPDH	0.0724499	0.0453589	0.40984	0.651054	0.0261535
AHCTF1	0.0517431	-0.0800714	0.22067	0.464354	-0.0430941
ZNF669	0.0485869	0.0179772	0.78662	0.901448	0.0089465
ZNF124	0.0173115	-0.0531796	0.630894	0.808727	-0.016535
AL390728.6	0.0140596	-0.311831	0.00981993	0.0809943	-0.1033
AL390728.5	0.0142987	-0.0116636	0.924054	0.968288	-0.00318464
ZNF496	0.031371	-0.0316111	0.701351	0.851174	-0.0133161
SH3BP5L	0.0227153	-0.0345032	0.719171	0.859896	-0.0125311
ZNF672	0.0395007	-0.103905	0.239955	0.486008	-0.0429798
ZNF692	0.0406963	-0.0953576	0.271591	0.520667	-0.039957
PGBD2	0.015829	-0.333692	0.0034501	0.0430452	-0.123902
SH3YL1	0.0632203	-0.125019	0.0323938	0.159126	-0.0795327
ACP1	0.423461	-0.0169938	0.765477	0.889138	-0.00928979
TMEM18	0.102052	-0.0853364	0.0671101	0.239864	-0.0597083
EIPR1	0.0688155	-0.123626	0.0241149	0.134266	-0.0825507
TRAPPC12	0.0516475	-0.268562	0.000982324	0.0208054	-0.145907
ADI1	0.109464	-0.0695019	0.14146	0.361115	-0.0464014
AC108488.1	0.0103295	0.00354245	0.98045	0.99284	0.000774031
RNASEH1	0.125197	-0.00643344	0.886312	0.950671	-0.00386911
RNASEH1-AS1	0.0215676	-0.190608	0.0517939	0.20712	-0.0758821
RPS7	8.49553	0.0126544	0.381614	0.62737	0.00821634
CMPK2	0.0269715	-0.281815	0.112395	0.317279	-0.048091
RSAD2	0.0148726	-0.232861	0.254028	0.502028	-0.0308749
RNF144A	0.0436612	-0.192057	0.00583342	0.0584845	-0.113416
LINC01871	0.101956	-0.106239	0.178643	0.411914	-0.0496499
LINC00299	0.172063	0.0499776	0.363784	0.611356	0.0290474
ID2	1.30969	-0.00177837	0.97575	0.990338	-0.000952955
KIDINS220	0.136722	-0.10534	0.0664337	0.238614	-0.0658899
ITGB1BP1	0.261537	-0.0417251	0.302824	0.553803	-0.0279428
CPSF3	0.0562862	-0.142382	0.0201496	0.121501	-0.0891607
IAH1	0.158577	-0.0612341	0.0925064	0.284453	-0.0462393
ADAM17	0.0607336	-0.0164511	0.783784	0.899766	-0.00873325
YWHAQ	0.697002	0.00695906	0.804218	0.910051	0.00449692
TAF1B	0.0634594	-0.126536	0.0276139	0.144003	-0.0818005
AC104794.3	0.0141074	-0.0736947	0.552338	0.756849	-0.0199913
KLF11	0.0411267	0.35368	0.000196439	0.00796892	0.176493
AC104794.2	0.00707761	-0.158243	0.373593	0.620248	-0.0259136
RRM2	0.016642	0.0136203	0.910028	0.961391	0.00379021
HPCAL1	0.197982	0.00201387	0.956564	0.982554	0.00126774
ODC1	0.145904	-0.0662609	0.317137	0.567289	-0.034587
NOL10	0.0460523	-0.0888742	0.185323	0.421381	-0.0474014
PDIA6	0.52623	-0.0187411	0.715663	0.857978	-0.0107986
LINC01954	0.00664722	0.0747253	0.686794	0.842483	0.0113165
SLC66A3	0.131605	-0.030009	0.551955	0.756849	-0.0177009
ROCK2	0.0278801	-0.25678	0.00332589	0.0426658	-0.126924
E2F6	0.0152073	0.0232963	0.844251	0.928768	0.00662125
LPIN1	0.12711	-0.0416745	0.315518	0.565259	-0.0275974
TRIB2	0.105782	-0.0728316	0.11323	0.318962	-0.0498929
NBAS	0.0695806	-0.116309	0.0348367	0.164557	-0.0764941
DDX1	0.0697719	-0.190477	0.000493716	0.0139869	-0.136003
FAM49A	0.0749366	-0.132564	0.0122066	0.0914835	-0.0919507
SMC6	0.0606379	-0.20816	0.00490309	0.0524749	-0.117802
GEN1	0.00808187	-0.318718	0.0453112	0.192599	-0.0667484
RDH14	0.0935393	-0.0626424	0.187372	0.423836	-0.0409688
LINC00954	0.0154464	-0.191689	0.0977624	0.293889	-0.0608424
TTC32	0.0660896	0.0482707	0.400486	0.644233	0.0272302
WDR35	0.0256324	0.0639268	0.487916	0.708156	0.0245353
LAPTM4A	0.309646	0.130579	0.00601971	0.059536	0.0968565
PUM2	0.15016	-0.0165424	0.662042	0.828091	-0.0105517
RHOB	0.0955956	-0.0906484	0.301025	0.552062	-0.0374055
HS1BP3	0.0570991	0.000463455	0.993949	0.997935	0.000242176
LDAH	0.0229066	-0.175919	0.0749742	0.256238	-0.0682983
ATAD2B	0.10889	-0.0465024	0.426328	0.660916	-0.0258581
UBXN2A	0.0842619	-0.00250624	0.960322	0.984223	-0.00144403
WDCP	0.0119076	-0.183574	0.168882	0.399724	-0.0471841
FKBP1B	0.00597772	0.0237897	0.899063	0.956301	0.0035248
SF3B6	0.457989	0.0746992	0.0273242	0.143106	0.0608246
FAM228B	0.0747453	0.0152411	0.776379	0.895232	0.00858341
ITSN2	0.274018	-0.0942172	0.00366731	0.0441345	-0.0804357
NCOA1	0.151069	-0.0999573	0.00889375	0.076574	-0.0803935
PTRHD1	0.236765	0.0525909	0.130272	0.345302	0.039318
CENPO	0.015303	0.0530256	0.657632	0.825476	0.0149797
DNAJC27	0.0261585	-0.0605884	0.500046	0.718606	-0.0238342
POMC	0.0754149	-0.0844318	0.12091	0.33086	-0.0529096
DNMT3A	0.0450002	-0.102648	0.137002	0.35505	-0.0544599
DTNB	0.0433265	0.0880557	0.215026	0.457343	0.0445866
ASXL2	0.0658505	-0.171656	0.0178169	0.113642	-0.0953194
RAB10	0.131653	-0.198276	0.0014955	0.0267619	-0.129578
GAREM2	0.0134379	0.0206644	0.871994	0.943154	0.00531375
HADHA	0.343551	-0.132411	0.00375723	0.044783	-0.100623
HADHB	0.111425	-0.0830686	0.089742	0.279463	-0.0559677
SELENOI	0.0350533	0.0270693	0.726679	0.864879	0.0120219
SLC35F6	0.030845	-0.307705	0.000208731	0.00817003	-0.170904
MAPRE3	0.0105208	-0.00667347	0.963076	0.985132	-0.00146402
TMEM214	0.0729759	-0.0102374	0.853622	0.93416	-0.00565374
AGBL5	0.0117641	0.203748	0.137393	0.355821	0.0508218
OST4	1.18636	0.00354512	0.899819	0.956659	0.00227833
KHK	0.0169767	0.0492693	0.663108	0.828848	0.0149092
PREB	0.11329	-0.0144173	0.837737	0.926756	-0.00687302
SLC5A6	0.0279757	0.181652	0.0411718	0.181539	0.0809863
ATRAID	0.352685	0.0209458	0.397116	0.641329	0.0145537
CAD	0.0201329	-0.140799	0.173367	0.405159	-0.0499519
MPV17	0.136674	0.0101154	0.798068	0.907059	0.00632285
GTF3C2	0.0644637	-0.0550044	0.334723	0.584169	-0.0315156
EIF2B4	0.0503563	-0.0780009	0.224842	0.468681	-0.0424469
SNX17	0.373153	-0.0232292	0.575496	0.772606	-0.0146488
ZNF513	0.0105686	0.182245	0.214191	0.456356	0.040593
PPM1G	0.405959	-0.0257297	0.262856	0.511407	-0.0188481
NRBP1	0.283678	0.0155099	0.730965	0.867462	0.00939217
IFT172	0.0149204	-0.193346	0.099629	0.297304	-0.060223
ZNF512	0.0353403	-0.16554	0.0324465	0.159242	-0.0850995
GPN1	0.103008	-0.0110383	0.807202	0.9115	-0.00664786
SUPT7L	0.115298	-0.0459372	0.283639	0.533424	-0.0303663
SLC4A1AP	0.115633	-0.0678673	0.115132	0.321412	-0.0477347
MRPL33	0.277462	-0.0110756	0.689688	0.84421	-0.00724001
RBKS	0.0164029	0.17013	0.144152	0.364811	0.0526823
BABAM2	0.0755105	0.0670161	0.269767	0.518697	0.0374667
FOSL2	0.304194	0.299473	0.00211811	0.0330448	0.134958
PPP1CB	0.13261	-0.00197661	0.961161	0.984628	-0.00122132
TRMT61B	0.0674764	0.0198507	0.72456	0.863746	0.0109402
WDR43	0.106069	0.0710155	0.141495	0.361115	0.0469374
TOGARAM2	0.0367749	-0.199396	0.0086058	0.0752973	-0.108889
CLIP4	0.0607814	-0.081766	0.163367	0.392567	-0.0481636
YPEL5	0.310602	0.106032	0.120111	0.329735	0.0571585
LBH	0.651093	-0.137646	1.57401e-05	0.00164711	-0.120286
LCLAT1	0.0294104	-0.238861	0.0041506	0.0473494	-0.12269
EHD3	0.0138205	-0.119592	0.34073	0.589729	-0.0324665
MEMO1	0.0409354	-0.0637131	0.381589	0.62737	-0.0306383
DPY30	0.115633	-0.0206553	0.749079	0.878857	-0.0104897
SPAST	0.0472479	0.0241858	0.724187	0.863489	0.0118066
AL121658.1	0.00578643	-0.00431452	0.983941	0.993357	-0.000514982
SLC30A6	0.0327579	-0.183377	0.0211786	0.124818	-0.0934026
YIPF4	0.117355	-0.161361	0.00355793	0.0434979	-0.111707
BIRC6	0.240495	-0.072482	0.0238976	0.133424	-0.0601089
AL133243.2	0.00884702	0.00436519	0.977355	0.990863	0.000873372
AL133243.3	0.00793841	0.0741399	0.649775	0.820048	0.0136517
TTC27	0.0296016	-0.319795	0.000113951	0.00568573	-0.180398
FAM98A	0.0323753	-0.104709	0.192744	0.430101	-0.0479738
CRIM1	0.0191287	0.00245629	0.981935	0.99284	0.000775692
FEZ2	0.0880398	-0.112536	0.0493132	0.200383	-0.0713969
VIT	0.00774712	-0.176642	0.284768	0.534731	-0.0326919
STRN	0.0560471	-0.0176437	0.772219	0.892259	-0.00928049
HEATR5B	0.050978	-0.141165	0.1057	0.306663	-0.0615794
GPATCH11	0.0477261	-0.194408	0.0358267	0.167519	-0.0835831
EIF2AK2	0.168093	-0.029132	0.729845	0.866651	-0.0120019
CEBPZOS	0.158242	-0.074194	0.122864	0.333521	-0.0495589
CEBPZ	0.219119	-0.0057847	0.920203	0.966682	-0.00312382
NDUFAF7	0.0395007	-0.0153177	0.833111	0.924594	-0.00712922
PRKD3	0.0952609	0.00106751	0.982144	0.99284	0.000628296
AC006369.1	0.0518866	-0.0440923	0.490952	0.711071	-0.0229753
CDC42EP3	0.251877	-0.25003	0.000364305	0.0116994	-0.154916
RMDN2	0.0224762	-0.0378242	0.6989	0.84999	-0.0134771
ATL2	0.0232892	-0.0374892	0.694751	0.848028	-0.0136916
HNRNPLL	0.0265411	-0.175011	0.0479404	0.198296	-0.0779665
GALM	0.0451915	-0.16157	0.0187078	0.117342	-0.0934057
SRSF7	1.07637	-0.0379634	0.301091	0.552092	-0.0261155
GEMIN6	0.0260628	-0.255076	0.0244694	0.134995	-0.0881645
DHX57	0.0231935	-0.0249983	0.798509	0.907281	-0.00886485
MORN2	0.0120989	0.0339297	0.801453	0.908669	0.00816548
SOS1	0.0409832	-0.270185	0.000172534	0.00743345	-0.166678
MAP4K3	0.00784276	0.0922166	0.583275	0.778333	0.0162898
MAP4K3-DT	0.0131988	-0.05538	0.664754	0.829594	-0.0143771
THUMPD2	0.0362967	-0.00571066	0.941254	0.975056	-0.00252079
EML4	0.24456	0.0333907	0.674361	0.835091	0.0145445
COX7A2L	0.388551	-0.0579098	0.267625	0.516641	-0.0353193
MTA3	0.022524	-0.0152002	0.875137	0.94464	-0.00545194
LINC02580	0.0190809	-0.1851	0.0881969	0.277092	-0.0639087
AC010883.3	0.0076993	0.0240717	0.884694	0.949818	0.00430549
ZFP36L2	3.41614	0.052139	0.257741	0.506402	0.0337795
THADA	0.0448568	-0.204642	0.00273316	0.0383231	-0.124641
DYNC2LI1	0.0125771	-0.133781	0.304763	0.555696	-0.0346883
LRPPRC	0.113098	-0.106103	0.0149192	0.102202	-0.080397
PPM1B	0.147817	-0.0331276	0.444014	0.676432	-0.0210465
PREPL	0.0331405	-0.114154	0.205305	0.445971	-0.0466718
CAMKMT	0.0495433	0.122094	0.063955	0.233266	0.0696076
SRBD1	0.0503085	-0.183178	0.00545044	0.0566365	-0.112784
PRKCE	0.0198938	0.095453	0.362829	0.610459	0.0322403
EPAS1	0.00530821	0.760375	0.00128399	0.0243813	0.0983313
ATP6V1E2	0.00951652	-0.278012	0.0614851	0.228012	-0.0637649
RHOQ	0.022524	-0.0542028	0.574723	0.772158	-0.0196878
PIGF	0.044809	-0.229193	0.00106977	0.0219449	-0.139536
CRIPT	0.0779016	-0.166358	0.00126794	0.0241323	-0.121041
SOCS5	0.0236718	0.00780141	0.941708	0.975217	0.00251166
MCFD2	0.0706805	-0.0300005	0.584609	0.779071	-0.0169428
TTC7A	0.0406485	0.30552	5.47254e-05	0.00363976	0.186123
CALM2	0.93941	-0.0177629	0.471009	0.697134	-0.0120724
MSH2	0.0504997	-0.194668	0.00265255	0.0376213	-0.123053
KCNK12	0.0314667	-0.00706818	0.933378	0.97167	-0.00289158
MSH6	0.0335708	-0.0816987	0.299175	0.550127	-0.0372903
FBXO11	0.0485869	-0.114847	0.0801982	0.264549	-0.0650032
FOXN2	0.132514	-0.142189	0.000416772	0.0127451	-0.115367
AC093635.1	0.00645593	-0.214031	0.225398	0.469053	-0.0359894
PPP1R21	0.0511214	-0.247686	0.000521547	0.0144069	-0.150714
ASB3	0.0600163	-0.153425	0.0093078	0.0788246	-0.100464
CHAC2	0.0065994	-0.325738	0.0639397	0.233266	-0.0576173
ERLEC1	0.203625	-0.00952761	0.770414	0.89136	-0.00614095
PSME4	0.0806274	0.0457619	0.372473	0.619224	0.0275152
ACYP2	0.112429	-0.0157976	0.72126	0.861391	-0.00963044
SPTBN1	0.132275	-0.120394	0.0638281	0.233053	-0.0693809
RTN4	0.385778	-0.0457747	0.054213	0.212197	-0.038788
RPS27A	13.8353	-0.0031723	0.856071	0.93578	-0.00191076
MTIF2	0.0362967	-0.207225	0.00723989	0.0669978	-0.112131
AC012358.3	0.00602554	0.116071	0.545205	0.752052	0.0167075
CCDC88A	0.0237674	-0.221117	0.0254453	0.137736	-0.0896754
CFAP36	0.0459567	-0.0937353	0.172484	0.404704	-0.0493002
PPP4R3B	0.1899	-0.0493517	0.141218	0.360918	-0.03699
AC015982.2	0.0168811	0.155419	0.171751	0.403667	0.0492213
PNPT1	0.0417005	-0.193159	0.0121089	0.0912619	-0.103165
VRK2	0.0750323	-0.0739464	0.160015	0.388363	-0.0464532
FANCL	0.0120511	-0.207935	0.109475	0.312621	-0.0564306
PAPOLG	0.0498302	-0.191261	0.00326225	0.0423217	-0.120135
REL	0.433217	0.106114	0.0325695	0.159659	0.0740806
PUS10	0.0282148	-0.143899	0.0924591	0.284421	-0.0644374
PEX13	0.0447133	-0.0133523	0.846066	0.929601	-0.00647239
KIAA1841	0.0105208	-0.172575	0.223636	0.467512	-0.0402937
AC016747.1	0.0109512	0.0662969	0.638477	0.812641	0.0150728
C2orf74	0.0684807	-0.154736	0.101639	0.300718	-0.0622134
USP34	0.277749	-0.100738	0.00376142	0.044783	-0.0843598
AC016727.1	0.0119076	-0.00374576	0.977871	0.991204	-0.000898794
XPO1	0.135957	-0.188755	2.30402e-06	0.000464029	-0.156658
CCT4	0.312085	-0.0531697	0.161208	0.389636	-0.038199
COMMD1	0.175027	0.0445071	0.203744	0.444091	0.0320548
B3GNT2	0.137727	0.103316	0.0879425	0.277092	0.0616212
EHBP1	0.0357228	-0.0548436	0.478505	0.702262	-0.024797
WDPCP	0.0257759	0.00291914	0.974297	0.990338	0.00111803
MDH1	0.276505	-0.0865234	0.0659209	0.237157	-0.0603229
UGP2	0.21075	-0.136624	0.00259178	0.037092	-0.1046
VPS54	0.00846444	-0.183002	0.239856	0.486008	-0.0372127
PELI1	0.047487	0.0758101	0.592584	0.784695	0.0171704
AFTPH	0.0900005	0.00597888	0.903107	0.95821	0.00348366
SERTAD2	0.0955956	0.0356413	0.632933	0.809351	0.0163977
LINC02245	0.0119554	-0.0336708	0.802096	0.908955	-0.00815066
SLC1A4	0.019033	0.266097	0.0139687	0.0986175	0.099575
CEP68	0.0195591	-0.0481628	0.646653	0.817651	-0.0158949
RAB1A	0.142652	0.0865096	0.204432	0.445328	0.0453445
ACTR2	0.568887	-0.096256	0.000908136	0.019802	-0.0850483
ETAA1	0.0287409	-0.0480689	0.584127	0.778625	-0.0192143
C1D	0.224906	0.0593634	0.249728	0.496877	0.0366142
WDR92	0.0125771	-0.0103909	0.936411	0.973133	-0.00261697
PNO1	0.0482521	0.112597	0.0950353	0.289474	0.0619459
PPP3R1	0.0733585	-0.0367732	0.496423	0.716	-0.0211343
AC017083.2	0.00784276	-0.113067	0.487142	0.707918	-0.0210653
AC017083.1	0.00545168	0.0274635	0.890756	0.952276	0.00367359
PLEK	1.25173	-0.148368	0.112276	0.317186	-0.0601294
FBXO48	0.00674286	-0.410338	0.0210895	0.124527	-0.0744487
APLF	0.006169	-0.10916	0.560583	0.761444	-0.0162806
ARHGAP25	0.300033	-0.149074	0.0378532	0.17348	-0.0812236
GFPT1	0.0558079	0.00239357	0.969645	0.988474	0.00122909
NFU1	0.118789	0.00371486	0.929782	0.970707	0.00227478
AAK1	0.333413	-0.0296883	0.364736	0.611684	-0.0204858
ANXA4	0.208359	0.0494772	0.328926	0.579378	0.0301904
GMCL1	0.145952	-0.0494876	0.293842	0.544774	-0.0314469
SNRNP27	0.116398	-0.00261411	0.951456	0.98002	-0.0015922
MXD1	0.0935393	0.0897921	0.0627942	0.23149	0.0619825
PCBP1-AS1	0.0668069	-0.181694	0.0017286	0.0290465	-0.123842
PCBP1	2.14858	-0.049761	0.380359	0.626053	-0.0283584
C2orf42	0.0208024	-0.234262	0.0184529	0.116204	-0.0957086
TIA1	0.11898	-0.123629	0.00361193	0.0438219	-0.096829
PCYOX1	0.0438525	-0.0398041	0.570288	0.768782	-0.0193032
SNRPG	0.368705	-0.0853565	0.00570115	0.0578312	-0.0734415
FAM136A	0.139687	0.0102375	0.79521	0.905842	0.00640355
TGFA	0.00683851	-0.250432	0.148033	0.370986	-0.0440341
TEX261	0.0286452	-0.0580974	0.499718	0.718414	-0.0238235
NAGK	0.0785711	-0.123804	0.0360976	0.168288	-0.0779152
MCEE	0.0283105	-0.191752	0.0256225	0.138179	-0.0902063
MPHOSPH10	0.134092	0.0801202	0.135084	0.352426	0.050326
PAIP2B	0.0135814	-0.201358	0.110818	0.314995	-0.0567545
ZNF638	0.159485	-0.188905	0.000113692	0.00568573	-0.143587
DYSF	0.0167854	0.00130387	0.991046	0.996505	0.000379513
EXOC6B	0.0191287	-0.0345501	0.74243	0.875162	-0.0113525
SFXN5	0.0196069	0.00625491	0.952236	0.98002	0.00206309
RAB11FIP5	0.0230979	-0.0628803	0.50825	0.724614	-0.0233399
SMYD5	0.00832098	-0.0385471	0.810554	0.912913	-0.0072347
PRADC1	0.0611162	0.0248511	0.673133	0.834318	0.0134087
CCT7	0.393238	-0.0427979	0.269599	0.518532	-0.0293168
FBXO41	0.00712544	-0.0974681	0.576378	0.773415	-0.0162704
ALMS1	0.0316102	0.0190947	0.817267	0.916456	0.00799176
TPRKB	0.126871	-0.0551111	0.177782	0.410697	-0.0383824
DUSP11	0.139161	0.0979457	0.0836048	0.270449	0.0611281
STAMBP	0.0757496	-0.223037	2.38224e-05	0.00211105	-0.166008
DGUOK	0.389986	-0.00257905	0.939584	0.974435	-0.00164217
TET3	0.0169767	-0.0134593	0.905079	0.959017	-0.00405879
BOLA3	0.118167	0.0220287	0.607518	0.793565	0.013706
BOLA3-AS1	0.00674286	-0.335225	0.0578913	0.220289	-0.0590196
MOB1A	0.343073	-0.0448614	0.0787281	0.261883	-0.0368082
MTHFD2	0.0895223	0.0858269	0.221976	0.465686	0.0437435
DCTN1	0.169767	-0.107676	0.00651807	0.0626198	-0.0859458
WDR54	0.101478	-0.075947	0.0956589	0.290305	-0.0527285
RTKN	0.0188896	-0.101743	0.333975	0.583549	-0.0343292
INO80B	0.015829	-0.101467	0.376493	0.623108	-0.0307598
WBP1	0.217971	-0.0062918	0.840406	0.927586	-0.0040479
MOGS	0.0600641	0.00250511	0.966571	0.986884	0.00132627
MRPL53	0.0138205	-0.0259143	0.835626	0.925345	-0.00690008
CCDC142	0.0145856	-0.0573526	0.637162	0.811993	-0.0158893
TTC31	0.0579599	-0.00914062	0.879472	0.946736	-0.00482198
LBX2	0.0106642	-0.163934	0.243343	0.490351	-0.0386562
LBX2-AS1	0.0148247	-0.129598	0.310997	0.56024	-0.0344358
PCGF1	0.0737411	0.103561	0.0553342	0.214874	0.0676832
AUP1	0.444072	0.0349316	0.142714	0.362578	0.0274373
HTRA2	0.0867964	0.00867447	0.868638	0.941754	0.00491969
DOK1	0.0598728	-0.0289045	0.711244	0.855966	-0.0127576
SEMA4F	0.0134857	-0.0463283	0.716216	0.858421	-0.01205
POLE4	0.176367	0.0234693	0.508867	0.725084	0.0154754
MRPL19	0.0736933	-0.141337	0.00759377	0.0692315	-0.0989614
GCFC2	0.0365836	-0.0456634	0.5446	0.751623	-0.0209771
SUCLG1	0.196165	-0.125379	0.0523468	0.208502	-0.0731431
TRABD2A	0.0122424	-0.00774391	0.970705	0.9891	-0.000949593
TMSB10	15.5621	0.041248	0.00355766	0.0434979	0.0394716
KCMF1	0.0325188	-0.0985373	0.217304	0.46024	-0.0451331
TGOLN2	0.405241	-0.00874356	0.713225	0.856782	-0.00565047
RETSAT	0.0312754	0.023352	0.781614	0.898378	0.00961555
ELMOD3	0.0505954	-0.106548	0.0980027	0.294194	-0.0605722
CAPG	0.00827316	-0.186581	0.353764	0.60259	-0.0251177
MAT2A	0.143274	-0.250175	0.000199004	0.00796892	-0.160743
GGCX	0.0405528	0.0866164	0.234244	0.478541	0.042783
VAMP8	0.83908	-0.0371649	0.361182	0.609266	-0.024481
VAMP5	0.34752	-0.0110363	0.663423	0.82899	-0.00721843
RNF181	0.353211	0.0171474	0.487463	0.707918	0.0116046
TMEM150A	0.0253455	-0.0725101	0.425638	0.660401	-0.0283513
USP39	0.116781	-0.0348706	0.411217	0.651909	-0.0224336
C2orf68	0.0802927	-0.0138315	0.787725	0.901922	-0.00794245
GNLY	39.2643	0.148981	0.0102955	0.0825803	0.0982926
ST3GAL5	0.0435178	-0.0500427	0.473608	0.698282	-0.0245711
POLR1A	0.0317536	-0.0420919	0.606795	0.792843	-0.0179485
PTCD3	0.0743628	-0.11114	0.0377394	0.173173	-0.0741574
IMMT	0.118359	-0.132209	0.02659	0.14086	-0.0835758
AC009309.1	0.00597772	-0.168628	0.371569	0.618556	-0.0251466
MRPL35	0.035149	-0.291619	0.000129392	0.00605737	-0.17402
KDM3A	0.0836402	-0.0862167	0.280497	0.529755	-0.0389588
CHMP3	0.13304	-0.0229643	0.563462	0.763669	-0.0146669
RNF103	0.0138683	0.00736511	0.952694	0.980124	0.00197368
RMND5A	0.0577686	-0.0125456	0.836962	0.926078	-0.00658178
CD8A	0.441921	-0.0313823	0.512492	0.72816	-0.01901
CD8B	0.103008	-0.0411821	0.794606	0.905827	-0.00792056
CYTOR	0.230262	-0.0541605	0.083711	0.270539	-0.0427523
KRCC1	0.113911	-0.236929	0.00736301	0.0677973	-0.113135
EIF2AK3	0.0380183	0.0145864	0.845511	0.929513	0.00663267
RPIA	0.151834	0.0380856	0.310399	0.559982	0.0259859
IGKC	0.0100426	-1.26438	0.00113048	0.0226708	-0.0705599
IGKV4-1	0.0167854	-1.46413	0.0405873	0.180339	-0.0202803
IGKV1-5	0.00765148	-2.76183	2.2488e-08	3.11375e-05	-2.6113
IGKV3-11	0.0054995	-2.17674	1.15032e-05	0.0014209	-0.866845
IGKV3-20	0.0108555	-3.01476	1.06366e-29	1.17821e-25	-2.97027
MAL	0.012864	-0.0330057	0.909913	0.961391	-0.00231876
MRPS5	0.138444	-0.170098	1.3388e-05	0.00151326	-0.141246
ZNF514	0.00965999	0.0391234	0.794664	0.905827	0.00810239
ZNF2	0.00569078	-0.842053	1.42077e-05	0.00157378	-0.264198
FAHD2A	0.0515996	0.0429536	0.503433	0.720902	0.0223088
LINC00342	0.0277844	0.025228	0.777656	0.895995	0.00982774
ANKRD36C	0.103486	-0.138739	0.113824	0.320007	-0.0599753
GPAT2	0.00822534	-0.0653378	0.683268	0.839925	-0.0123714
DUSP2	1.39343	0.26668	0.0458953	0.193965	0.0722228
STARD7	0.231122	0.0566465	0.293505	0.544674	0.0337687
STARD7-AS1	0.0106642	-0.032207	0.819121	0.916597	-0.00730772
TMEM127	0.0349099	-0.024867	0.74918	0.878857	-0.0109937
CIAO1	0.232222	-0.0873886	0.0218623	0.127424	-0.0690274
SNRNP200	0.27201	-0.0571876	0.178589	0.411874	-0.03927
AC021188.1	0.02415	-0.047153	0.611808	0.796249	-0.0177933
ITPRIPL1	0.0296016	-0.105416	0.21611	0.458944	-0.0454508
ARID5A	0.305198	0.105533	0.0187671	0.117581	0.0785207
KANSL3	0.0507388	0.10442	0.114128	0.320292	0.0578017
LMAN2L	0.0183635	-0.151904	0.152595	0.376842	-0.0525504
CNNM4	0.00746019	0.321911	0.0641188	0.233479	0.0579537
CNNM3	0.0233848	-0.098638	0.298442	0.549235	-0.0375536
ANKRD39	0.0827794	0.0303315	0.548926	0.754322	0.0178731
SEMA4C	0.0329492	0.00593237	0.941155	0.975056	0.00253911
FAHD2B	0.0275453	-0.0599398	0.490231	0.710399	-0.0243836
ANKRD36	0.103104	-0.0426796	0.356251	0.604858	-0.026933
AC092683.1	0.0129597	-0.0485068	0.704606	0.852344	-0.012556
ANKRD36B	0.085027	-0.149241	0.00977084	0.0808906	-0.0988996
COX5B	1.01722	0.0560379	0.000944568	0.020356	0.053379
ACTR1B	0.153938	0.0663781	0.109176	0.31209	0.0475379
ZAP70	1.21372	-0.0151571	0.705289	0.852828	-0.00950898
TMEM131	0.064368	-0.0934027	0.130989	0.347005	-0.0538095
INPP4A	0.140787	-0.216861	0.000198095	0.00796892	-0.15122
COA5	0.110468	-0.039327	0.411748	0.652355	-0.0242029
UNC50	0.100139	-0.151469	0.0743942	0.254971	-0.0690008
MGAT4A	0.370092	0.0995239	0.138763	0.357792	0.0538459
LINC02611	0.00999474	-0.0533834	0.712576	0.856372	-0.0116678
TSGA10	0.0236239	-0.269077	0.00393165	0.0458614	-0.124217
LIPT1	0.0283105	-0.0947119	0.268471	0.517641	-0.0402262
MITD1	0.100426	-0.14018	0.0283933	0.146285	-0.0843003
MRPL30	0.0117641	0.0226143	0.865561	0.940256	0.00551095
TXNDC9	0.109942	-0.0362907	0.411781	0.652355	-0.0230275
EIF5B	0.248769	-0.0895313	0.00354183	0.0434979	-0.0775037
REV1	0.0783798	0.0783957	0.204734	0.445723	0.0440509
CHST10	0.0170245	-0.0465576	0.675334	0.835363	-0.0143756
PDCL3	0.169624	0.0834295	0.122294	0.332724	0.0524936
RPL31	2.42442	0.028217	0.0675586	0.240549	0.0239608
CNOT11	0.0291712	-0.17139	0.0419648	0.183588	-0.0805951
RNF149	0.276027	-0.118665	0.00441232	0.049369	-0.0934043
MAP4K4	0.0388312	-0.130001	0.143852	0.364217	-0.0548113
IL18R1	0.0656114	-0.0816542	0.160578	0.388596	-0.0483874
IL18RAP	0.177179	-0.190851	0.00257199	0.037092	-0.122541
MFSD9	0.0245804	-0.0174804	0.851689	0.932875	-0.00649662
TMEM182	0.0114772	-0.219313	0.105223	0.306	-0.0563188
MRPS9	0.0711587	-0.241502	6.81369e-06	0.00101436	-0.180132
TGFBRAP1	0.0284539	-0.091063	0.286802	0.536662	-0.0385909
AC012360.3	0.0225719	0.0850004	0.380504	0.626184	0.0312812
C2orf49	0.039979	-0.186147	0.00976638	0.0808906	-0.105706
NCK2	0.0266367	-0.187047	0.032394	0.159126	-0.0857047
UXS1	0.068672	0.0633488	0.260879	0.509656	0.0371457
GCC2	0.261824	-0.0124027	0.680299	0.838766	-0.00810746
LIMS1	0.0967433	-0.0389782	0.412688	0.652676	-0.0240522
RANBP2	0.107455	-0.00227869	0.971194	0.989234	-0.00116774
CCDC138	0.0127206	-0.159607	0.208864	0.449583	-0.0434882
MTLN	0.0978432	-0.0316155	0.696723	0.848838	-0.013512
MIR4435-2HG	0.137487	0.044472	0.278034	0.527631	0.029881
BCL2L11	0.0317536	0.0186766	0.824859	0.920045	0.00766781
ANAPC1	0.0572904	-0.0477503	0.433971	0.667374	-0.0258415
TMEM87B	0.0669026	-0.192942	0.000581327	0.0151514	-0.135734
ZC3H8	0.0672852	-0.0297168	0.602336	0.790635	-0.0164174
ZC3H6	0.0543255	-0.259766	8.11667e-05	0.00458716	-0.171011
TTL	0.010186	-0.0593908	0.682075	0.839389	-0.0129821
POLR1B	0.0303668	-0.133028	0.112956	0.318455	-0.0601054
CHCHD5	0.193152	0.0251509	0.454169	0.684933	0.0169117
AC079922.2	0.028167	-0.159615	0.0729466	0.251331	-0.0694023
SLC20A1	0.163311	-0.0549336	0.302141	0.553452	-0.0329044
IL1B	0.00841662	2.63703	5.53034e-05	0.00363976	0.409099
PSD4	0.158242	-0.0459685	0.46645	0.693632	-0.0242452
PAX8-AS1	0.0267323	0.124511	0.174459	0.406602	0.0504096
PAX8	0.00602554	-0.0114898	0.952149	0.98002	-0.00164704
CBWD2	0.0467218	-0.0754883	0.256254	0.504813	-0.0397879
RABL2A	0.00698197	-0.269828	0.114255	0.320405	-0.0488861
SLC35F5	0.0361054	-0.201163	0.00759275	0.0692315	-0.110898
ACTR3	0.832194	-0.238296	0.0183048	0.115639	-0.0956668
DDX18	0.282865	-0.146648	7.60649e-05	0.00439003	-0.122921
AC009404.1	0.00741237	0.479733	0.0101051	0.0820409	0.0832209
CCDC93	0.0876094	0.124187	0.108615	0.311315	0.0605961
INSIG2	0.0589642	0.172776	0.00491571	0.0525592	0.111765
C2orf76	0.0487303	0.000213126	0.99744	0.999069	0.000105631
DBI	1.19133	0.0458504	0.0612245	0.22735	0.0384358
TMEM177	0.00908613	-0.185783	0.222021	0.465692	-0.0392003
PTPN4	0.474726	-0.149122	0.000993909	0.020879	-0.115239
EPB41L5	0.012338	-0.0875238	0.500608	0.719226	-0.0224021
TMEM185B	0.0358185	-0.000100796	0.998956	0.999407	-4.47113e-05
RALB	0.0489216	-0.0902688	0.167071	0.397254	-0.0493808
CLASP1	0.0872268	-0.197245	0.0102047	0.0821217	-0.106131
NIFK-AS1	0.0339056	-0.167071	0.0903224	0.280738	-0.0644385
NIFK	0.135144	-0.0705796	0.0807835	0.265717	-0.0518889
TSN	0.182727	0.0439578	0.432204	0.665923	0.0250304
GYPC	0.820525	0.0463151	0.005394	0.0562612	0.0436501
BIN1	0.602171	-0.0488848	0.108383	0.311017	-0.0381381
ERCC3	0.11635	0.0584032	0.173801	0.405734	0.0400333
MAP3K2	0.07618	-0.100059	0.0563469	0.217051	-0.0664679
IWS1	0.0913873	-0.153217	0.00448157	0.0498417	-0.107225
WDR33	0.21998	0.0965251	0.0203648	0.122059	0.0739678
SFT2D3	0.0124815	-0.00538827	0.967004	0.987144	-0.00135663
POLR2D	0.0914351	0.0226314	0.758677	0.88499	0.0104515
AMMECR1L	0.015016	0.0799665	0.508875	0.725084	0.0224288
AC012306.2	0.00602554	-0.0891808	0.630548	0.808727	-0.0135141
SAP130	0.0391182	-0.0737675	0.320173	0.570369	-0.0352687
UGGT1	0.0695328	-0.123315	0.0262648	0.140107	-0.081539
HS6ST1	0.0167376	0.142891	0.21647	0.459444	0.0438965
SMPD4	0.0858878	0.0184216	0.710203	0.855565	0.0107882
MZT2B	0.216632	-0.031902	0.3127	0.561937	-0.0224804
CCDC115	0.204964	0.0251003	0.437121	0.670172	0.0170315
IMP4	0.157573	0.0171308	0.640773	0.814813	0.0110156
PTPN18	0.238104	-0.0837333	0.00580419	0.058379	-0.0723232
FAM168B	0.0368705	-0.238101	0.00140439	0.0257131	-0.137763
PLEKHB2	0.12931	-0.0910631	0.0241366	0.134266	-0.0702645
MZT2A	0.186553	0.0191812	0.695939	0.848719	0.0112907
C2orf27A	0.00798623	0.0343067	0.832056	0.923793	0.00637986
MGAT5	0.0296495	-0.0751746	0.372928	0.619553	-0.0318443
TMEM163	0.00683851	0.303121	0.112337	0.317195	0.0460058
CCNT2-AS1	0.00530821	-0.104824	0.597361	0.78764	-0.0142662
CCNT2	0.100282	0.00299351	0.957615	0.983177	0.00163725
RAB3GAP1	0.0207068	-0.0243309	0.810789	0.912971	-0.00828678
ZRANB3	0.0106164	-0.0454638	0.745365	0.876662	-0.0104173
R3HDM1	0.0759887	-0.117144	0.0296774	0.150589	-0.078492
UBXN4	0.40725	-0.121072	3.34886e-05	0.00268807	-0.107629
MCM6	0.0374922	-0.0126345	0.86846	0.941754	-0.00565538
DARS	0.148391	-0.147642	0.000116867	0.0057792	-0.122376
CXCR4	1.08914	0.229839	0.108281	0.310813	0.0544763
SPOPL	0.0248673	0.0156851	0.866347	0.940652	0.00584682
ARHGAP15	0.303429	-0.0709675	0.0202554	0.12179	-0.0598313
GTDC1	0.0555688	0.0445826	0.4712	0.697134	0.0238035
ZEB2	0.767969	-0.0505774	0.28913	0.538993	-0.0320138
ZEB2-AS1	0.0100426	0.0103827	0.943395	0.975995	0.00223269
ACVR2A	0.00937306	0.103466	0.500742	0.719326	0.0209634
ORC4	0.0840228	-0.0858251	0.0843721	0.271387	-0.0575542
MBD5	0.112859	-0.038448	0.376881	0.623204	-0.0247068
EPC2	0.0481087	-0.0980306	0.14059	0.360073	-0.0534194
MMADHC	0.239778	-0.0924247	0.00578251	0.0583019	-0.077863
RBM43	0.044809	-0.0739984	0.286314	0.536451	-0.0375386
NMI	0.101047	-0.330515	4.18827e-07	0.000171828	-0.234922
RIF1	0.0867008	-0.156596	0.00182743	0.0299531	-0.114966
ARL5A	0.262111	-0.0321202	0.345215	0.594094	-0.0221513
STAM2	0.0225719	-0.253309	0.00826249	0.0729853	-0.110863
PRPF40A	0.312802	-0.0529457	0.0485345	0.198795	-0.0443715
ARL6IP6	0.0850748	-0.126063	0.0292328	0.149085	-0.0810151
NR4A2	0.468127	0.279139	0.0417266	0.182965	0.0731839
GPD2	0.0161637	-0.0389783	0.730351	0.866941	-0.011768
ERMN	0.00526039	-0.0703713	0.759739	0.88539	-0.00747355
CYTIP	0.552867	0.013487	0.849181	0.931416	0.00639257
WDSUB1	0.0823968	-0.0424423	0.453595	0.684175	-0.0239371
BAZ2B	0.0702501	-0.178957	0.00183832	0.0300234	-0.122525
AC009961.1	0.0155421	-0.110101	0.341359	0.590449	-0.0331551
MARCH7	0.153508	-0.111099	0.0217435	0.127233	-0.0795185
LY75	0.100187	-0.203607	1.19425e-05	0.00142244	-0.159925
RBMS1	0.271245	-0.135756	5.51043e-05	0.00363976	-0.116823
TANK	0.092822	-0.118928	0.0116445	0.088888	-0.0875135
PSMD14	0.141265	-0.0809495	0.035874	0.167599	-0.0627073
IFIH1	0.0349099	-0.0190163	0.81229	0.914232	-0.00818366
GCA	0.0106642	-0.528923	0.000122108	0.00590685	-0.187683
GALNT3	0.0783798	0.0608686	0.333006	0.582918	0.0328378
AC009495.3	0.0266367	-0.159015	0.0705437	0.246736	-0.0701129
TTC21B	0.0565731	-0.00216946	0.97221	0.989814	-0.00112089
TTC21B-AS1	0.0105686	0.128862	0.36342	0.611144	0.029582
STK39	0.0371575	-0.195235	0.0113987	0.0879268	-0.104263
CERS6	0.0161159	0.297099	0.0143175	0.09962	0.0963188
FASTKD1	0.0239109	-0.258029	0.00577975	0.0583019	-0.117408
PPIG	0.327722	-0.0180141	0.504301	0.721538	-0.0121641
PHOSPHO2	0.0116685	0.0756183	0.583763	0.778514	0.017765
SSB	0.318445	-0.114447	0.000178191	0.00759161	-0.100472
METTL5	0.137201	-0.137593	0.0186259	0.116961	-0.0890211
UBR3	0.0337621	-0.167816	0.0336299	0.162176	-0.0845905
GORASP2	0.192387	-0.0540964	0.25814	0.506899	-0.0344872
TLK1	0.147817	0.00833448	0.828747	0.922709	0.00522899
METTL8	0.0305581	-0.116645	0.161389	0.389648	-0.0521694
DCAF17	0.0385443	-0.0146645	0.874837	0.9445	-0.00547151
CYBRD1	0.0247238	-0.188731	0.0492423	0.200207	-0.0770651
DYNC1I2	0.0685763	-0.307183	0.00243404	0.0356638	-0.132253
SLC25A12	0.072163	0.0968043	0.0762235	0.257987	0.0620059
HAT1	0.103534	-0.0249935	0.584743	0.779071	-0.0152684
METAP1D	0.0113816	0.0421118	0.758011	0.884639	0.00996753
ITGA6	0.0781885	-0.123391	0.0234051	0.132092	-0.0828012
AC078883.1	0.0280714	0.0436565	0.621922	0.803479	0.0172748
PDK1	0.0381139	0.0852252	0.264765	0.513551	0.0401621
MAP3K20	0.00779494	-0.21465	0.206417	0.447022	-0.0384339
SP3	0.190856	-0.00974043	0.900109	0.956659	-0.00429687
OLA1	0.213285	-0.0357449	0.308072	0.557992	-0.024784
CIR1	0.233609	0.0377432	0.55692	0.759262	0.0194864
SCRN3	0.0357706	-0.123103	0.10541	0.306322	-0.0611097
GPR155	0.0126728	-0.0915278	0.486973	0.707901	-0.0230388
WIPF1	0.851705	0.011397	0.640643	0.814743	0.00746253
ATF2	0.0800536	-0.0242661	0.638699	0.812767	-0.0140363
ATP5MC3	0.831763	0.0326965	0.251967	0.499481	0.0238573
LNPK	0.0619291	-0.0881318	0.129628	0.344257	-0.0528861
MTX2	0.0337621	-0.0894524	0.254927	0.503086	-0.0412301
HNRNPA3	0.910573	-0.0347385	0.247385	0.49419	-0.0252512
NFE2L2	0.170006	0.139745	0.0746005	0.255399	0.0686197
AGPS	0.0644637	-0.0648054	0.257477	0.506402	-0.0376878
TTC30B	0.00832098	-0.561165	0.000346637	0.0113265	-0.155965
TTC30A	0.00664722	-0.162525	0.353491	0.602306	-0.0272947
RBM45	0.0259194	0.120784	0.196527	0.435125	0.0476197
CHROMR	0.00602554	0.0326413	0.861225	0.938586	0.00487172
PRKRA	0.0657549	0.0471009	0.406798	0.649187	0.0267113
PLEKHA3	0.0531778	-0.0689792	0.276531	0.52595	-0.0374289
TTN-AS1	0.0337143	0.0611693	0.478657	0.702262	0.0250578
TTN	0.0135814	-0.331858	0.0445388	0.190729	-0.0656998
SESTD1	0.0142031	0.137337	0.273596	0.523062	0.0376317
CWC22	0.0752236	-0.0986071	0.177739	0.410683	-0.049247
UBE2E3	0.304768	0.0169645	0.533882	0.744718	0.011381
LINC01934	0.0274497	-0.292317	0.000750457	0.0177624	-0.151674
ITGA4	0.609249	-0.0659162	0.117011	0.324788	-0.046749
ITPRID2	0.0250586	-0.0678277	0.464703	0.692387	-0.0259109
DNAJC10	0.0873703	-0.116408	0.0180807	0.114642	-0.0830293
NCKAP1	0.00841662	-0.079233	0.623426	0.804331	-0.0148597
NUP35	0.0154464	0.0166804	0.885835	0.95026	0.00485885
ZC3H15	0.36904	-0.00889626	0.812964	0.914537	-0.00561215
ITGAV	0.0218545	-0.225769	0.0200774	0.121477	-0.0943642
WDR75	0.0415093	-0.0740638	0.294717	0.545642	-0.0369849
ASNSD1	0.0344795	0.073279	0.361508	0.609409	0.0325302
ANKAR	0.0575295	-0.107606	0.0758941	0.25764	-0.0645762
OSGEPL1	0.0266845	-0.0480768	0.618317	0.801157	-0.0174387
ORMDL1	0.163263	-0.104352	0.0145264	0.100442	-0.0797901
PMS1	0.112525	-0.0848362	0.0505121	0.203611	-0.0620266
HIBCH	0.0591076	-0.294938	0.000504179	0.0141387	-0.157598
INPP1	0.0342404	-0.0693728	0.384975	0.630104	-0.0308538
MFSD6	0.0388791	-0.120711	0.102362	0.301238	-0.0614907
NEMP2	0.0242456	0.0605594	0.523812	0.737263	0.0224641
AC108047.1	0.00526039	0.169503	0.410902	0.651619	0.0218535
NAB1	0.0138683	0.0781508	0.528491	0.740477	0.0212336
GLS	0.101669	-0.158612	0.000518542	0.0143957	-0.12273
STAT1	0.212137	-0.268925	0.000157279	0.00691341	-0.167329
STAT4	0.419683	-0.0632342	0.0756378	0.257196	-0.0486202
NABP1	0.0231935	-0.215007	0.0253715	0.137605	-0.0900052
CAVIN2	0.0107599	0.331136	0.0479307	0.198296	0.0640115
SLC39A10	0.0826359	-0.0250433	0.669098	0.831922	-0.0135572
STK17B	0.50538	0.0531656	0.38417	0.629446	0.0289671
GTF3C3	0.039692	-0.267084	0.000216245	0.00836698	-0.163731
PGAP1	0.00526039	-0.153826	0.439461	0.671807	-0.0209793
ANKRD44	0.374157	-0.0972404	0.000263719	0.00957776	-0.0876472
SF3B1	0.685429	-0.0620807	0.120231	0.329735	-0.044773
COQ10B	0.191526	0.0485492	0.502213	0.720263	0.0231313
HSPD1	0.185357	-0.133888	0.00620409	0.0607628	-0.097935
HSPE1	0.363732	0.0603742	0.0792171	0.263003	0.0467431
MOB4	0.228923	0.0593133	0.187181	0.423575	0.0397198
MARS2	0.0177419	0.057241	0.607665	0.793572	0.0176642
C2orf69	0.0253455	0.0115987	0.899886	0.956659	0.00436866
TYW5	0.0256803	-0.0235727	0.795079	0.905842	-0.0090374
MAIP1	0.046148	0.0859164	0.22534	0.469053	0.0434676
SPATS2L	0.00655158	-0.473143	0.00871951	0.0758728	-0.0873098
KCTD18	0.0504997	-0.0463302	0.471112	0.697134	-0.0241283
SGO2	0.0169289	-0.180697	0.154767	0.380292	-0.0498487
BZW1	0.733633	0.0235713	0.675606	0.83548	0.0130329
CLK1	0.275071	0.114167	0.0349184	0.164592	0.0758762
PPIL3	0.0595859	-0.148192	0.0120469	0.0909016	-0.0964234
NIF3L1	0.0356272	-0.116424	0.1794	0.413081	-0.0498127
ORC2	0.0345273	-0.304018	7.16094e-05	0.0042792	-0.182942
AC005037.1	0.0134857	0.0185657	0.882462	0.94894	0.00490585
FAM126B	0.0636029	-0.0881626	0.127853	0.341178	-0.0530867
NDUFB3	0.225479	-0.10913	0.174875	0.407123	-0.0502223
CFLAR	0.542729	-0.0708966	0.00154863	0.027094	-0.0653811
CASP10	0.0468175	-0.284575	0.00144204	0.0261431	-0.14127
CASP8	0.297642	-0.144761	0.00377751	0.0448483	-0.10558
TRAK2	0.0517431	-0.136617	0.034818	0.164557	-0.0808663
STRADB	0.0322797	-0.122888	0.131603	0.347973	-0.0566719
TMEM237	0.00607336	0.236047	0.223936	0.467818	0.0341191
ALS2	0.0145378	-0.303123	0.0109896	0.0860381	-0.101643
SUMO1	0.439625	0.0645131	0.0382555	0.174568	0.0530422
NOP58	0.231027	0.0256146	0.552257	0.756849	0.0160231
AC064836.4	0.00722108	0.369575	0.142863	0.362874	0.0346737
BMPR2	0.045335	-0.0485173	0.486506	0.707457	-0.0238169
FAM117B	0.021185	0.0713869	0.555014	0.758438	0.0199912
ICA1L	0.0168811	0.0902258	0.437081	0.670172	0.0268043
WDR12	0.0238152	-0.204814	0.0282405	0.145905	-0.0881596
CARF	0.0255846	-0.139266	0.126082	0.338228	-0.0576895
NBEAL1	0.0567166	0.000468375	0.993913	0.997935	0.000244083
CYP20A1	0.085027	0.0014851	0.97622	0.99045	0.000859479
ABI2	0.0403615	-0.0801605	0.272172	0.521601	-0.0391882
INO80D	0.0778059	0.0147234	0.817175	0.916456	0.0075238
AC007383.2	0.0230979	-0.14456	0.126672	0.33917	-0.057453
NDUFS1	0.075654	-0.150758	0.00386695	0.0454779	-0.107573
EEF1B2	3.04433	0.00442925	0.817312	0.916456	0.00273479
ZDBF2	0.00808187	0.312862	0.205704	0.446518	0.0301262
FASTKD2	0.0498781	-0.055582	0.392595	0.637555	-0.0290288
KLF7	0.0219023	0.00562048	0.956266	0.982435	0.00189275
CREB1	0.113768	-0.155363	0.00184104	0.0300234	-0.114441
METTL21A	0.0482999	-0.122795	0.0642549	0.233597	-0.0696362
CCNYL1	0.00736454	-0.145399	0.396916	0.641284	-0.0251183
PLEKHM3	0.0284539	-0.0205989	0.817329	0.916456	-0.00802977
IDH1	0.0272106	-0.0890534	0.31385	0.56309	-0.0363566
PIKFYVE	0.0760844	-0.130277	0.0145945	0.100739	-0.0895693
RPE	0.0349099	-0.165241	0.041807	0.183042	-0.0805273
LANCL1	0.0567166	-0.0840563	0.171323	0.403089	-0.047917
IKZF2	0.0803883	-0.213824	0.00444938	0.0496332	-0.119757
SPAG16	0.0240543	-0.147755	0.113522	0.319562	-0.0598939
BARD1	0.0216632	-0.099696	0.326073	0.576245	-0.0351088
ATIC	0.0999474	-0.116531	0.0568412	0.218091	-0.0703913
PECR	0.0472479	0.00697532	0.917637	0.965397	0.00342272
XRCC5	0.562575	-0.146259	0.00357371	0.043549	-0.106531
SMARCAL1	0.0406006	-0.113946	0.244584	0.491608	-0.0423113
RPL37A	5.23385	0.0540236	0.090066	0.280084	0.0422838
IGFBP2	0.0050691	-0.120652	0.626048	0.80627	-0.0113351
CXCR2	0.102482	-0.260126	0.0364585	0.169226	-0.0784526
CXCR1	0.0439003	-0.276743	0.076083	0.257965	-0.0585576
ARPC2	3.35111	-0.0248234	0.503115	0.720902	-0.0162555
AAMP	0.186074	-0.0121073	0.826206	0.920722	-0.00671375
PNKD	0.236526	0.0228061	0.44839	0.679176	0.015541
TMBIM1	0.243604	-0.00177739	0.973542	0.990284	-0.000996259
SLC11A1	0.0137248	0.278287	0.0460761	0.194063	0.0708608
CTDSP1	0.318732	0.00746736	0.821841	0.918158	0.00478911
USP37	0.0315145	-0.17392	0.0334035	0.161987	-0.0849465
CNOT9	0.0589164	-0.0872041	0.14593	0.367666	-0.0509739
ZNF142	0.0352446	-0.0992591	0.20293	0.442665	-0.0466261
BCS1L	0.0390703	0.0220673	0.765349	0.889121	0.010159
RNF25	0.0529386	0.0398121	0.528702	0.740477	0.0208361
TTLL4	0.00980345	0.0107528	0.943041	0.975903	0.00221959
NHEJ1	0.0318014	-0.0729836	0.370956	0.618093	-0.0319031
CNPPD1	0.238678	-0.00725151	0.858244	0.936815	-0.00449201
RETREG2	0.0970303	-0.0797745	0.0850391	0.272721	-0.0553301
ZFAND2B	0.195878	-0.0101079	0.758874	0.885034	-0.00651626
ATG9A	0.0479174	0.00813226	0.905477	0.959072	0.00394895
ANKZF1	0.0822055	-0.0590492	0.248703	0.495771	-0.0365669
STK16	0.12008	-0.0189325	0.652194	0.821162	-0.0117938
TUBA4A	0.342834	0.105908	0.106536	0.307931	0.0591421
DNAJB2	0.0335708	-0.083389	0.289454	0.539324	-0.0381163
DNPEP	0.155708	-0.0221234	0.54729	0.753594	-0.0144056
GMPPA	0.0620726	0.0313538	0.592	0.784307	0.0170938
CHPF	0.0535125	0.174185	0.00669719	0.0636233	0.108681
STK11IP	0.0267323	-0.00307423	0.972645	0.990052	-0.00118966
EPHA4	0.0291234	-0.0247785	0.775816	0.894899	-0.00990151
FARSB	0.0361532	-0.132224	0.0808139	0.265717	-0.0666933
ACSL3	0.0961217	-0.0387412	0.414137	0.653949	-0.0239289
AP1S3	0.00569078	-0.0863644	0.653174	0.821902	-0.0123558
WDFY1	0.111281	0.038649	0.383363	0.628926	0.0246398
MRPL44	0.13151	0.151353	0.0364668	0.169226	0.0820519
SERPINE2	0.0265411	0.0582655	0.530432	0.742068	0.0221127
CUL3	0.0677634	-0.0597551	0.289051	0.538935	-0.0347988
DOCK10	0.215772	-0.148228	0.0023485	0.0350253	-0.110083
RHBDD1	0.0184592	-0.0590167	0.580109	0.776224	-0.0192055
MFF	0.273253	0.00234846	0.933193	0.97167	0.00150751
AGFG1	0.0285496	-0.145893	0.0923083	0.284343	-0.0644792
TRIP12	0.117594	-0.239682	1.16374e-05	0.0014209	-0.176685
FBXO36	0.00597772	0.0014836	0.993971	0.997935	0.000204272
SP110	0.339582	-0.173804	6.75429e-07	0.000225745	-0.149715
SP140	0.153603	-0.131115	0.000460268	0.0134168	-0.108851
SP140L	0.150256	-0.0482159	0.201918	0.441066	-0.0340814
SP100	0.561953	-0.163042	9.00527e-05	0.00490266	-0.131785
CAB39	0.0580077	-0.133641	0.0262351	0.140107	-0.0840542
PSMD1	0.141504	-0.068356	0.193488	0.431449	-0.0424605
AC017104.1	0.0417484	0.0736603	0.394068	0.638638	0.0304148
B3GNT7	0.100808	0.450045	0.0114163	0.0880017	0.0838926
NCL	1.5851	0.0204924	0.583536	0.778514	0.0132298
AC017104.6	0.00688633	-0.179607	0.303244	0.554021	-0.0304885
NMUR1	0.223853	-0.0897122	0.131936	0.348335	-0.0529757
PTMA	9.3775	0.0876977	0.000600843	0.015478	0.0794869
PDE6D	0.115346	-0.0825293	0.15823	0.385659	-0.0487944
COPS7B	0.0688155	0.0247815	0.674678	0.835112	0.0133527
DIS3L2	0.0529865	-0.0720461	0.252952	0.500663	-0.03946
TIGD1	0.0167854	-0.052434	0.642711	0.815867	-0.0158929
EIF4E2	0.176558	-0.0538672	0.118462	0.327343	-0.0406215
AC073254.1	0.00908613	-0.0893853	0.558465	0.760214	-0.0182149
GIGYF2	0.0763713	-0.25329	7.11375e-05	0.0042792	-0.170181
INPP5D	0.363732	-0.0327886	0.281858	0.531452	-0.0234693
ATG16L1	0.0471522	0.0968824	0.153661	0.378328	0.0517377
DGKD	0.19626	-0.0443823	0.236623	0.481107	-0.0310236
USP40	0.0114294	-0.418771	0.00201532	0.031891	-0.127814
ARL4C	1.12821	0.0496365	0.219364	0.462308	0.0341539
AGAP1	0.0305581	-0.0825484	0.331182	0.58138	-0.0349455
COPS8	0.133327	-0.07006	0.0770561	0.259031	-0.0520027
COL6A3	0.0403137	-0.0256513	0.723331	0.863027	-0.0120172
LRRFIP1	0.684138	0.000188146	0.992016	0.996797	0.000114659
RAMP1	0.153795	0.198535	0.000415614	0.0127451	0.139958
UBE2F	0.472192	0.0248072	0.632033	0.809273	0.0143425
SCLY	0.0256803	0.0447274	0.622961	0.804068	0.01723
ILKAP	0.201234	0.00333557	0.930878	0.97121	0.00208597
LINC02610	0.00746019	0.560764	0.00268614	0.0378681	0.103808
HES6	0.052843	0.164927	0.0137685	0.097929	0.0981167
PER2	0.0132944	0.268758	0.0403577	0.180099	0.0751182
TRAF3IP1	0.00908613	0.23223	0.15362	0.378312	0.0448721
ASB1	0.103391	-0.0347387	0.442876	0.675442	-0.0217349
HDAC4	0.0433743	-0.0106346	0.879788	0.946984	-0.00506911
HDAC4-AS1	0.00798623	0.0565677	0.735197	0.869876	0.0100249
NDUFA10	0.224762	-0.0382961	0.306471	0.556886	-0.0261764
COPS9	0.462723	0.017329	0.55548	0.75868	0.0115575
ANKMY1	0.0398833	0.0207276	0.778134	0.896266	0.00957518
DUSP28	0.0651332	0.0903935	0.125362	0.337374	0.0538589
RNPEPL1	0.293004	0.0473473	0.0974918	0.293382	0.0376448
CAPN10	0.0241021	-0.0291059	0.756458	0.883563	-0.0108023
MTERF4	0.117498	0.0633073	0.140219	0.359706	0.0440408
PASK	0.015016	0.0208788	0.864436	0.939946	0.00570798
PPP1R7	0.285639	-0.0536824	0.199786	0.438546	-0.0367635
HDLBP	0.126249	-0.103499	0.0310426	0.155592	-0.073601
SEPTIN2	0.251303	-0.0517153	0.116757	0.324464	-0.0394682
FARP2	0.0147769	-0.0458093	0.703716	0.85192	-0.0128116
STK25	0.140452	-0.066948	0.0851163	0.27289	-0.0497493
BOK	0.0543255	0.0235441	0.714239	0.85692	0.0120118
THAP4	0.101286	0.135662	0.00341532	0.0430393	0.10259
ATG4B	0.169671	0.0853237	0.0167299	0.110308	0.0693252
DTYMK	0.0791449	0.0221524	0.668777	0.831616	0.0127711
ING5	0.0534169	0.149538	0.0212124	0.124851	0.0898446
D2HGDH	0.0296973	0.00438989	0.958531	0.98358	0.00179803
IL5RA	0.00530821	-0.000351497	0.998621	0.999293	-4.57168e-05
TRNT1	0.0544211	-0.109147	0.0802585	0.264669	-0.0640582
CRBN	0.259242	-0.0293114	0.3053	0.555988	-0.0209352
SUMF1	0.0719239	-0.185091	0.000551154	0.0147423	-0.133349
SETMAR	0.0112381	-0.0695445	0.609002	0.794572	-0.0166581
ITPR1	0.0535125	-0.0276636	0.661545	0.828091	-0.0143182
AC018816.1	0.00602554	0.0832003	0.663637	0.829021	0.011988
BHLHE40-AS1	0.00573861	-0.0607099	0.749215	0.878857	-0.00883434
BHLHE40	0.44479	0.177119	0.00102418	0.0212849	0.126366
ARL8B	0.116781	-0.0695648	0.101169	0.3002	-0.0495925
EDEM1	0.0234326	-0.314254	0.000764404	0.0179067	-0.152512
RAD18	0.0246282	0.0191753	0.837987	0.926848	0.00710647
THUMPD3-AS1	0.144661	-0.0373517	0.341446	0.590506	-0.0249773
THUMPD3	0.0614509	-0.154803	0.00873699	0.0759056	-0.101469
SETD5	0.12974	-0.166065	4.09054e-05	0.003041	-0.135893
MTMR14	0.143561	-0.0800339	0.0362295	0.168594	-0.0621784
BRPF1	0.0723064	0.0695152	0.212555	0.453917	0.0415465
OGG1	0.0606379	-0.0578902	0.445247	0.677008	-0.026717
CAMK1	0.0200373	-0.0925027	0.374269	0.621184	-0.0314725
TADA3	0.387643	-0.0508299	0.149978	0.373075	-0.0374555
ARPC4	0.708957	-0.00189032	0.923166	0.967721	-0.00116413
TTLL3	0.040505	0.0370508	0.616023	0.799902	0.0172022
RPUSD3	0.167233	-0.02604	0.67054	0.832567	-0.013739
JAGN1	0.115442	-0.118718	0.12345	0.33434	-0.0577867
IL17RE	0.00526039	-0.0893098	0.657776	0.825516	-0.0118291
IL17RC	0.0126728	0.170759	0.262851	0.511407	0.0356898
CRELD1	0.107551	0.138693	0.00245121	0.0358206	0.105825
PRRT3	0.0135814	-0.0649786	0.599417	0.789224	-0.0176397
EMC3	0.229831	-0.0175384	0.703122	0.851903	-0.0105706
FANCD2	0.0111903	-0.139804	0.304882	0.555822	-0.0341281
BRK1	0.708766	-0.089362	0.0907543	0.281356	-0.0578219
VHL	0.162403	-0.0485355	0.185314	0.421381	-0.0348373
IRAK2	0.0365358	-0.351313	0.000263317	0.00957776	-0.171572
TATDN2	0.0332361	-0.109579	0.171569	0.403398	-0.0506441
SEC13	0.242982	0.0171107	0.72252	0.862616	0.0101259
ATG7	0.0403615	-0.168575	0.018958	0.11791	-0.0940562
VGLL4	0.0921046	-0.113892	0.0164004	0.108653	-0.0829083
TAMM41	0.0451915	-0.238449	0.000384105	0.0121195	-0.151875
TSEN2	0.0129119	-0.174035	0.170428	0.401838	-0.047839
MKRN2	0.0545646	-0.0665937	0.288008	0.538169	-0.036322
RAF1	0.110755	-0.124234	0.00453959	0.0500847	-0.0958878
RPL32	12.0749	0.00681543	0.700323	0.850973	0.00419947
IQSEC1	0.131988	-0.0994201	0.0218157	0.127424	-0.0748027
NUP210	0.18354	-0.0476861	0.267587	0.516641	-0.0316251
HDAC11	0.00526039	0.103769	0.602436	0.790635	0.014034
FBLN2	0.00511692	0.205544	0.331595	0.581827	0.0254855
CHCHD4	0.0188896	-0.440038	0.0035337	0.0434979	-0.112277
TMEM43	0.11592	-0.0674298	0.142671	0.362553	-0.0455434
AC093495.1	0.0119554	0.116446	0.385289	0.630219	0.0288091
XPC	0.0999474	-0.112401	0.0907865	0.281377	-0.0626685
LSM3	0.326814	0.0126287	0.722707	0.862653	0.0080921
SLC6A6	0.0324231	0.118697	0.150844	0.374641	0.0536743
CCDC174	0.106164	-0.0369601	0.552197	0.756849	-0.0195004
FGD5-AS1	0.0900483	-0.0829675	0.0892786	0.278967	-0.055988
NR2C2	0.0565731	-0.0495591	0.418845	0.656695	-0.0268024
MRPS25	0.0930132	-0.0688395	0.147563	0.370309	-0.0457203
RBSN	0.0560471	0.0077234	0.906379	0.959478	0.00385997
CAPN7	0.130792	-0.0310398	0.444624	0.676878	-0.0201011
SH3BP5-AS1	0.0216154	-0.209476	0.0327913	0.160437	-0.0848784
SH3BP5	0.404954	-0.112103	0.00444162	0.0495966	-0.0900546
METTL6	0.0245804	-0.177869	0.0530706	0.209951	-0.0758127
EAF1	0.0529865	0.0271424	0.689597	0.84421	0.013355
COLQ	0.0814404	0.0358721	0.511568	0.727338	0.0204652
HACL1	0.0697241	-0.016025	0.77033	0.89136	-0.00892793
BTD	0.073502	-0.0740753	0.168802	0.399621	-0.0458154
ANKRD28	0.0419875	-0.103121	0.153143	0.377486	-0.0524854
DPH3	0.0924394	-0.00600557	0.900865	0.957023	-0.00352455
OXNAD1	0.103056	-0.0548196	0.416628	0.655544	-0.0277927
RFTN1	0.275597	0.0835331	0.0223413	0.128692	0.0668548
PLCL2	0.0833054	-0.06104	0.227872	0.471702	-0.0382381
TBC1D5	0.138109	-0.136967	0.00135036	0.0252667	-0.10802
SATB1	0.1405	-0.0598077	0.193963	0.432126	-0.0395615
SATB1-AS1	0.00789058	-0.257683	0.118002	0.326778	-0.0492965
RAB5A	0.136961	0.0498603	0.346479	0.595215	0.0296648
KAT2B	0.0561905	-0.147374	0.0155086	0.105005	-0.0933718
UBE2E1	0.0963608	-0.042847	0.358362	0.607062	-0.0269374
NKIRAS1	0.00884702	-0.257942	0.0880642	0.277092	-0.0568613
RPL15	5.82287	0.0320048	0.121951	0.332394	0.0256811
NR1D2	0.0632681	0.0643559	0.301493	0.552737	0.035149
TOP2B	0.0920568	-0.173875	0.00170184	0.0288046	-0.121569
NGLY1	0.142939	-0.0859718	0.0245298	0.135105	-0.0676213
OXSM	0.0164507	-0.011444	0.919319	0.966398	-0.00344647
SLC4A7	0.0633638	-0.154957	0.0891903	0.278849	-0.0651341
LINC02084	0.125628	-0.0488086	0.36171	0.609564	-0.0288007
EOMES	0.165224	-0.351067	4.92177e-05	0.00342883	-0.196466
CMC1	1.03725	0.0316683	0.418128	0.655941	0.0208235
AZI2	0.0788102	-0.0247515	0.635209	0.810343	-0.0142597
ZCWPW2	0.0109512	-0.0571748	0.681244	0.839356	-0.0132281
TGFBR2	0.229353	-0.18629	1.74128e-08	3.11375e-05	-0.163611
STT3B	0.107886	-0.0662598	0.137035	0.35505	-0.0454759
OSBPL10	0.012864	-0.427121	0.000863521	0.0192459	-0.146412
GPD1L	0.0219502	-0.100108	0.31109	0.560317	-0.036396
CMTM7	0.0417962	-0.00330639	0.964023	0.985689	-0.00152576
CMTM6	0.308498	0.0129542	0.731339	0.86772	0.0082136
DYNC1LI1	0.104921	0.0209561	0.64258	0.815867	0.01278
CNOT10	0.0680981	-0.0658444	0.238028	0.483431	-0.0390539
GLB1	0.0791449	-0.0152713	0.766995	0.889634	-0.00876563
CRTAP	0.121132	-0.13929	0.000937935	0.020292	-0.110758
UBP1	0.0368227	-0.0950021	0.212985	0.454397	-0.0453644
CLASP2	0.108316	-0.0545845	0.222127	0.465828	-0.0361901
PDCD6IP	0.206972	-0.0763472	0.0172665	0.112045	-0.063869
TRANK1	0.146669	-0.231341	0.00133747	0.0251104	-0.137361
EPM2AIP1	0.0585816	-0.234163	9.29723e-05	0.00497259	-0.162192
MLH1	0.0583903	-0.083605	0.161533	0.38991	-0.0487222
LRRFIP2	0.132801	0.0349778	0.381852	0.627438	0.0230448
GOLGA4	0.277318	-0.0823406	0.135078	0.352426	-0.0509244
VILL	0.0587729	0.0258441	0.681532	0.839389	0.0133879
PLCD1	0.0332361	0.0111775	0.887891	0.951177	0.00484309
DLEC1	0.00942088	-0.218669	0.135029	0.352426	-0.0497644
ACAA1	0.203864	0.0370043	0.253991	0.502028	0.026522
MYD88	0.129358	-0.115349	0.00537114	0.0561216	-0.090773
OXSR1	0.0762278	-0.0455369	0.388261	0.632931	-0.0269274
EXOG	0.0477739	-0.00189421	0.977175	0.990857	-0.000940873
WDR48	0.0838793	0.0158541	0.752964	0.881668	0.00919782
GORASP1	0.00774712	-0.159878	0.333658	0.583549	-0.0293806
CSRNP1	0.184161	0.375159	0.0171899	0.111643	0.0832635
CX3CR1	0.750418	-0.46318	0.021224	0.124853	-0.0685965
SLC25A38	0.129071	0.0481114	0.280035	0.529261	0.0313899
RPSA	4.68863	0.0105595	0.556411	0.759055	0.00673806
EIF1B-AS1	0.00731672	-0.0399296	0.8158	0.916006	-0.00680828
EIF1B	0.245038	0.0551602	0.167786	0.398144	0.0388706
ENTPD3-AS1	0.0254412	-0.0435283	0.656238	0.824507	-0.0155373
RPL14	7.4818	-0.0205609	0.221384	0.464937	-0.0151155
ZNF619	0.0109512	0.0409494	0.77208	0.892259	0.00925108
ZNF620	0.00688633	-0.0550518	0.755324	0.882998	-0.00897086
ZNF621	0.026015	-0.260291	0.00364961	0.0439899	-0.125459
CTNNB1	0.148439	-0.0569503	0.206065	0.446776	-0.0378542
ULK4	0.0296016	-0.158396	0.0607709	0.226792	-0.0731616
TRAK1	0.0186026	-0.173754	0.104268	0.304102	-0.0606256
SEC22C	0.0676677	-0.173963	0.00158106	0.0274763	-0.122159
SS18L2	0.250921	0.0737692	0.0178519	0.113712	0.0621151
NKTR	0.286261	-0.134009	0.00394395	0.0458614	-0.101013
HIGD1A	0.0319927	0.0945151	0.247308	0.49419	0.042122
POMGNT2	0.0247717	0.148654	0.114121	0.320292	0.0597474
SNRK	0.288891	0.0337453	0.508714	0.725041	0.0199028
SNRK-AS1	0.00554732	-0.229816	0.233133	0.477782	-0.0335578
ANO10	0.026015	0.0352285	0.697764	0.849298	0.0135591
ABHD5	0.0666635	-0.11669	0.0531237	0.210011	-0.0713514
TCAIM	0.0284061	-0.217212	0.0110981	0.0863598	-0.105694
ZNF445	0.0328057	-0.185668	0.0235946	0.132868	-0.0916015
ZNF852	0.0114772	-0.00699701	0.95871	0.983622	-0.00167723
ZKSCAN7	0.00746019	-0.423704	0.0106917	0.0847152	-0.0885108
ZNF197	0.0200373	-0.026242	0.799404	0.907663	-0.00878357
ZNF35	0.0202764	-0.111652	0.356677	0.605225	-0.0316856
ZNF502	0.0107121	-0.0955681	0.493776	0.713575	-0.0221918
ZNF501	0.00722108	-0.578167	0.000766252	0.0179067	-0.132587
KIAA1143	0.142843	0.148719	0.00360993	0.0438219	0.107363
TMEM42	0.0442351	-0.0756014	0.317949	0.568327	-0.0355635
ZDHHC3	0.128401	-0.0449161	0.266803	0.515707	-0.0304111
EXOSC7	0.10846	-0.0317112	0.47117	0.697134	-0.0199422
LARS2	0.0236239	-0.102763	0.276963	0.52659	-0.0394112
LIMD1	0.0309407	-0.0384667	0.646847	0.81775	-0.0159793
SACM1L	0.15829	-0.13552	0.0101716	0.0821217	-0.0945362
LZTFL1	0.0270671	-0.0422161	0.637951	0.812402	-0.0164749
FYCO1	0.0357706	-0.218263	0.00437008	0.0490947	-0.120454
CCDC12	0.41031	0.0605934	0.0132805	0.0960234	0.0538779
NBEAL2	0.0973172	-0.120855	0.010165	0.0821217	-0.089279
SETD2	0.186983	-0.119849	0.0257497	0.138409	-0.0807786
KIF9-AS1	0.00970781	0.0381626	0.79494	0.905827	0.00817213
KIF9	0.0303668	0.0959985	0.261511	0.510262	0.0408686
KLHL18	0.0369662	-0.151187	0.0455178	0.193032	-0.0782934
PTPN23	0.0378748	-0.0387024	0.607849	0.793628	-0.0176835
SCAP	0.0768973	-0.015328	0.769637	0.891126	-0.00873616
ELP6	0.108747	-0.0292429	0.506665	0.723145	-0.0182839
SMARCC1	0.168858	-0.0473464	0.270756	0.519696	-0.0313765
DHX30	0.129453	-0.113526	0.00505877	0.053623	-0.0901696
MAP4	0.170867	-0.0332271	0.359831	0.607863	-0.0225408
ZNF589	0.00899048	-0.573958	0.000153137	0.0067669	-0.177974
NME6	0.0724977	-0.169487	0.00167917	0.0285278	-0.120217
CCDC51	0.0162594	-0.230293	0.0407582	0.180502	-0.078631
TMA7	2.30285	0.0698599	0.00948529	0.0798393	0.0614776
ATRIP	0.0300799	-0.164549	0.0492519	0.200207	-0.0773907
[truncated: 9,078 more rows]

## Sheet: curated_clusters.5
gene	avg_expr	logFC_treatmentt6M	p_treatmentt6M	fdr_treatmentt6M	shrunken_logFC
LINC01409	0.0175177	0.16236	0.105548	0.26805	0.0657232
LINC01128	0.0304872	-0.263012	0.000190474	0.00498954	-0.16171
LINC00115	0.00813701	0.0438583	0.742982	0.852632	0.0118961
FAM41C	0.00525886	-0.161577	0.346218	0.550582	-0.0307096
NOC2L	0.169811	-0.0657988	0.0255518	0.110102	-0.0573924
KLHL17	0.00515226	-0.0306111	0.85564	0.921297	-0.00593594
ISG15	0.222791	-0.00997979	0.904099	0.950804	-0.00467192
C1orf159	0.0178019	-0.0885385	0.331824	0.537291	-0.0385865
TNFRSF18	0.0213552	-0.120436	0.301664	0.506781	-0.0397272
TNFRSF4	0.145542	0.0312151	0.701041	0.826111	0.0149108
SDF4	0.313897	-0.00986986	0.650333	0.790768	-0.00727815
B3GALT6	0.0159187	-0.295387	0.00282811	0.0277927	-0.129826
UBE2J2	0.181537	-0.0962342	0.000879119	0.0128756	-0.0862511
ACAP3	0.0334008	0.102731	0.123499	0.293223	0.0606566
PUSL1	0.0328323	-0.105937	0.113706	0.278693	-0.0625056
INTS11	0.236293	-0.0358616	0.284653	0.491585	-0.0276427
CPTP	0.0788118	-0.108606	0.0340943	0.131836	-0.0779649
DVL1	0.0090964	-0.00506761	0.968068	0.984348	-0.00147749
AURKAIP1	0.403369	-0.00650611	0.827521	0.90515	-0.00474859
CCNL2	0.14341	-0.0476628	0.25079	0.457004	-0.0350651
MRPL20-AS1	0.0310912	-0.0584226	0.422396	0.618662	-0.0310204
MRPL20	0.359876	-0.0798547	0.100947	0.261145	-0.0572557
ATAD3C	0.00699996	-0.238761	0.106271	0.268808	-0.0580799
ATAD3B	0.0348222	0.00229936	0.971624	0.985668	0.00130397
ATAD3A	0.0231319	0.160848	0.0430339	0.15223	0.0842864
SSU72	0.559997	-0.0654307	0.0436195	0.153824	-0.0552406
AL645728.1	0.0205735	-0.0649567	0.453391	0.643726	-0.0295595
AL691432.2	0.024873	0.0695961	0.486414	0.671327	0.0272578
MIB2	0.11534	-0.00736347	0.841397	0.913461	-0.00524053
CDK11B	0.105781	-0.091803	0.0145951	0.0775408	-0.0758417
SLC35E2B	0.0711012	-0.091987	0.0479932	0.16302	-0.0687152
CDK11A	0.210532	0.0139216	0.784212	0.878893	0.00900869
SLC35E2A	0.0413957	-0.156276	0.0101126	0.0614421	-0.103281
NADK	0.0293856	-0.126459	0.0760168	0.217443	-0.0718635
GNB1	0.139608	-0.0241286	0.463764	0.652567	-0.0180472
PRKCZ	0.0464059	-0.084522	0.13871	0.315002	-0.0551314
FAAP20	0.335501	0.0146476	0.489517	0.674419	0.0110687
SKI	0.0637814	-0.0116507	0.811305	0.895777	-0.00766079
MORN1	0.00707103	-0.0614948	0.670608	0.804589	-0.0149723
RER1	0.235298	-0.0958741	0.0206647	0.0966959	-0.0762494
PEX10	0.0273958	-0.0928021	0.204084	0.40022	-0.0502895
PLCH2	0.0111218	0.0507302	0.657027	0.795591	0.0169115
PANK4	0.0285684	-0.215798	0.0268062	0.113401	-0.0928943
AL139246.5	0.0951569	0.0141099	0.723669	0.840686	0.0099229
TNFRSF14-AS1	0.0110862	0.114859	0.320667	0.527008	0.0382272
TNFRSF14	0.598763	0.00986939	0.667192	0.802453	0.00728842
AL139246.3	0.00792382	-0.173687	0.214659	0.412918	-0.0451196
PRXL2B	0.023807	-0.0698685	0.38547	0.585673	-0.0341882
MMEL1	0.00532992	-0.238741	0.165505	0.35297	-0.0456441
MEGF6	0.0357815	0.00458364	0.943778	0.971523	0.00259046
TPRG1L	0.038482	-0.0511042	0.414356	0.611808	-0.0302532
WRAP73	0.0649895	-0.12293	0.00986283	0.060637	-0.0930146
SMIM1	0.0135735	0.134922	0.200433	0.396753	0.0508161
LRRC47	0.111822	-0.164363	1.20579e-05	0.000980133	-0.138533
CEP104	0.0588779	-0.180434	0.00137331	0.0175796	-0.126715
DFFB	0.0253349	-0.14845	0.0525742	0.172686	-0.0800903
C1orf174	0.0720605	-0.0318448	0.479151	0.665049	-0.0220383
NPHP4	0.00511673	-0.248567	0.147107	0.327607	-0.047927
KCNAB2	0.212309	-0.117824	0.00451876	0.0371724	-0.0949696
RPL22	10.343	-0.0147115	0.554703	0.722009	-0.0110562
RNF207	0.00685783	0.057329	0.698045	0.823959	0.0135212
ICMT	0.0309135	-0.0966617	0.16386	0.350583	-0.0549115
ACOT7	0.0158832	0.146021	0.13313	0.306676	0.0608784
AL031848.2	0.0113705	-0.030641	0.787396	0.880986	-0.0102613
ESPN	0.00753296	0.0254908	0.857067	0.922397	0.00638439
TNFRSF25	0.240024	0.0126815	0.758904	0.862834	0.00882422
PLEKHG5	0.00735529	-0.041594	0.774053	0.871962	-0.010083
NOL9	0.112675	-0.0436395	0.254103	0.461049	-0.0328653
ZBTB48	0.0455175	-0.0158977	0.779019	0.875752	-0.00977037
KLHL21	0.035213	-0.13448	0.040822	0.147104	-0.082415
PHF13	0.00945173	-0.116945	0.359357	0.563264	-0.0341918
THAP3	0.0392638	-0.171689	0.0214137	0.0990602	-0.0963188
DNAJC11	0.0579185	-0.087707	0.0821532	0.228359	-0.0621926
CAMTA1	0.156202	0.0790262	0.0107381	0.0637783	0.0690153
VAMP3	0.0688981	0.0256612	0.597413	0.753805	0.01708
PER3	0.0166649	0.0592025	0.533357	0.706452	0.0244433
UTS2	0.00607611	0.665314	6.60881e-05	0.00264818	0.195145
PARK7	0.749494	-0.0200129	0.426501	0.62165	-0.0153852
RERE	0.145009	0.0301245	0.376423	0.577395	0.0227295
ENO1	0.98934	-0.0348192	0.20977	0.407022	-0.0281589
ENO1-AS1	0.00568525	-0.214232	0.19713	0.392466	-0.0431915
GPR157	0.00739083	-0.152573	0.282854	0.490021	-0.0386033
H6PD	0.0320151	-0.0973154	0.155712	0.339594	-0.055911
SPSB1	0.00628931	0.0966892	0.523669	0.699434	0.0220386
SLC25A33	0.0487866	0.130021	0.0886055	0.239964	0.0694892
TMEM201	0.0101624	0.146616	0.227229	0.429038	0.046195
PIK3CD	0.200441	-0.0542275	0.0686252	0.203745	-0.0459759
CLSTN1	0.145756	-0.004278	0.903418	0.950439	-0.00306129
CTNNBIP1	0.0369897	-0.0702118	0.263739	0.470606	-0.0421689
LZIC	0.116299	-0.0594234	0.0988356	0.258004	-0.0475981
NMNAT1	0.0122944	-0.245199	0.0298144	0.121304	-0.0885566
UBE4B	0.0736951	-0.0654592	0.146701	0.32696	-0.0478791
KIF1B	0.0234517	-0.190738	0.017179	0.0861982	-0.100968
PGD	0.104644	-0.119917	0.00152549	0.0190351	-0.100219
CENPS	0.0166649	0.0510656	0.595126	0.752439	0.0207934
DFFA	0.0603347	-0.205663	9.16831e-05	0.00325032	-0.151445
PEX14	0.0466546	0.0100491	0.857814	0.92259	0.00619631
CASZ1	0.00962939	0.210581	0.0960004	0.253066	0.0639831
TARDBP	0.0905021	-0.0743261	0.0691519	0.204668	-0.0579075
SRM	0.111964	0.00601697	0.868878	0.928892	0.00428591
EXOSC10	0.109974	-0.197777	3.2669e-06	0.000442487	-0.160367
MTOR	0.0634261	-0.0826652	0.0930395	0.24796	-0.0591159
UBIAD1	0.122908	-0.0524761	0.211644	0.409316	-0.0387781
FBXO2	0.00600505	0.0314967	0.840168	0.912756	0.00683889
FBXO44	0.0809082	-0.0451815	0.291915	0.497725	-0.0326256
FBXO6	0.0174821	-0.130311	0.156994	0.341704	-0.0573675
MAD2L2	0.106918	-0.0191323	0.604882	0.758518	-0.0138005
AGTRAP	0.12003	0.00409917	0.937361	0.968367	0.00261456
MTHFR	0.0277511	-0.263226	0.0003578	0.00729706	-0.155719
CLCN6	0.0136801	-0.0521899	0.612983	0.764491	-0.0196449
AL021155.5	0.0176598	-0.173408	0.267311	0.474274	-0.0381625
KIAA2013	0.0144619	-0.175968	0.0856966	0.235051	-0.0699063
PLOD1	0.00501013	0.124517	0.471396	0.65822	0.0232788
MFN2	0.0363145	-0.00958939	0.881827	0.93708	-0.00544945
MIIP	0.0904665	-0.0356752	0.439363	0.632408	-0.0245728
TNFRSF1B	0.230679	-0.0175461	0.770017	0.869356	-0.0104477
VPS13D	0.104893	-0.0413502	0.432008	0.626136	-0.026943
DHRS3	0.0937356	0.287268	3.53633e-07	9.81548e-05	0.208953
PRDM2	0.172156	0.00349633	0.946076	0.972569	0.00223882
EFHD2	0.046548	0.0374073	0.510101	0.689424	0.0232795
CASP9	0.00955833	-0.338578	0.00879321	0.0561575	-0.104841
DNAJC16	0.0304161	-0.202049	0.00467323	0.0379867	-0.119827
AGMAT	0.0347866	-0.123964	0.0613138	0.19066	-0.0749025
DDI2	0.0315176	-0.0578036	0.410366	0.608335	-0.0315974
PLEKHM2	0.0201116	0.00512629	0.952871	0.976834	0.00229886
UQCRHL	0.0431013	-0.0967388	0.155499	0.339586	-0.0558534
AL450998.2	0.0924209	0.160906	0.0121973	0.0688815	0.102229
SPEN	0.131365	0.0151548	0.735701	0.848427	0.0102992
ZBTB17	0.037878	-0.00521778	0.933067	0.966442	-0.00303453
ARHGEF19	0.0215329	-0.159842	0.05556	0.179266	-0.0795789
CPLANE2	0.00550759	-0.1767	0.29075	0.496509	-0.0350239
FBXO42	0.0550048	-0.0462381	0.370387	0.57269	-0.030615
SZRD1	0.197065	-0.00346918	0.902002	0.949652	-0.00253135
NECAP2	0.416871	-0.00856558	0.720828	0.839441	-0.00630435
NBPF1	0.0464059	-0.210149	0.000229075	0.00552866	-0.147776
CROCC	0.051416	-0.0635589	0.237472	0.441588	-0.0420161
BX284668.5	0.0322993	0.0219619	0.770955	0.869952	0.0111594
BX284668.6	0.00742636	-0.0439959	0.759589	0.863031	-0.0107859
ATP13A2	0.0308425	-0.0777784	0.259014	0.464992	-0.0437908
SDHB	0.194009	-0.106283	0.000415563	0.00802904	-0.0945555
RCC2	0.0159187	-0.106535	0.275399	0.483351	-0.0433999
IFFO2	0.0181573	-0.0200326	0.824614	0.903187	-0.00863991
UBR4	0.12639	-0.0921761	0.028296	0.117042	-0.0725559
EMC1	0.0399389	-0.0208104	0.73028	0.845416	-0.0123655
MRTO4	0.0872686	0.0601098	0.22053	0.420305	0.0416983
AKR7A2	0.166684	-0.0549915	0.158519	0.343675	-0.0421938
SLC66A1	0.00572078	-0.166115	0.302647	0.507617	-0.0348394
CAPZB	1.31763	-0.0530018	0.026519	0.112607	-0.0478014
MICOS10	0.477845	-0.0018025	0.96826	0.984348	-0.00121411
NBL1	0.0191522	0.106774	0.231173	0.433974	0.0480881
HTR6	0.00763956	-0.0211655	0.878841	0.93478	-0.00544489
TMCO4	0.035213	-0.0740735	0.258029	0.464424	-0.0432794
OTUD3	0.020005	0.0436615	0.613443	0.764564	0.0197698
UBXN10-AS1	0.00724869	-0.156423	0.337294	0.542992	-0.0321804
CAMK2N1	0.00973599	-0.220368	0.0855944	0.234828	-0.065926
MUL1	0.0522332	0.174031	0.00351756	0.0315829	0.117511
PINK1	0.0171623	-0.0872141	0.346556	0.550734	-0.0373673
DDOST	0.454145	-0.0161992	0.373531	0.575678	-0.0124541
HP1BP3	0.790463	-0.0838118	0.000279581	0.00628847	-0.0780828
EIF4G3	0.0244821	-0.0720405	0.369478	0.57214	-0.0353864
ECE1	0.136979	-0.0350181	0.328378	0.535259	-0.0263927
AL031728.1	0.00653804	-0.196172	0.192363	0.386461	-0.045964
NBPF3	0.0224212	-0.0236069	0.774115	0.871962	-0.0111411
USP48	0.161959	-0.152377	3.37155e-06	0.000446142	-0.13331
LINC00339	0.047685	-0.128993	0.119724	0.287793	-0.0634921
CDC42	1.08404	-0.0408585	0.294069	0.499597	-0.0303735
ZBTB40	0.0483602	-0.12147	0.0303312	0.122618	-0.0831208
KDM1A	0.0376648	-0.0587123	0.350335	0.554802	-0.0348809
LUZP1	0.048751	-0.0127466	0.823753	0.903026	-0.00778262
HNRNPR	0.489571	-0.103318	0.00387083	0.0334982	-0.0875425
TCEA3	0.212486	0.0309394	0.393209	0.592286	0.0229992
ID3	0.102228	-0.152465	0.224363	0.425684	-0.0460088
MDS2	0.10738	0.0370418	0.332095	0.537359	0.0274831
RPL11	34.6949	0.0124493	0.292079	0.497807	0.0092939
ELOA-AS1	0.0137512	-0.121371	0.248999	0.454906	-0.0455266
ELOA	0.0611164	0.0779444	0.112815	0.277566	0.0554304
PITHD1	0.233913	-0.0388567	0.242209	0.446732	-0.0303103
LYPLA2	0.202004	-0.120579	0.0536929	0.174821	-0.0761583
GALE	0.0198628	-0.0536583	0.532037	0.705826	-0.0245281
HMGCL	0.0383399	-0.235561	0.000262349	0.00611677	-0.153566
FUCA1	0.0180507	-0.38069	4.24979e-05	0.00198208	-0.190064
PNRC2	0.365206	-0.00142422	0.950654	0.975513	-0.00103305
SRSF10	0.459581	0.00114315	0.971977	0.985668	0.000825623
STPG1	0.0100203	-0.405442	0.00119361	0.0159241	-0.13666
NIPAL3	0.145507	-0.0905979	0.0131327	0.0725489	-0.0756026
RCAN3AS	0.00532992	-0.172538	0.305792	0.510851	-0.0337873
RCAN3	0.714671	-0.00701904	0.846883	0.916876	-0.00500539
NCMAP-DT	0.0268273	-0.363264	0.000569451	0.00993682	-0.152708
SRRM1	0.880148	-0.0205046	0.601532	0.756068	-0.0146009
RUNX3	0.114949	0.0768921	0.141891	0.319619	0.0525838
SYF2	0.539104	0.00272872	0.890593	0.94277	0.00195312
RSRP1	0.679423	-0.0715734	0.030996	0.123941	-0.0605577
TMEM50A	0.551896	-0.0266705	0.255496	0.462249	-0.0214884
MACO1	0.0829336	-0.107143	0.0115987	0.0665289	-0.0850123
LDLRAP1	0.400597	-0.127393	0.0323358	0.127153	-0.0839449
MAN1C1	0.0170202	0.0318746	0.73434	0.847545	0.0132436
SELENON	0.0190456	-0.0204833	0.815241	0.897672	-0.00910499
MTFR1L	0.0648119	-0.102507	0.0334055	0.130383	-0.0758994
STMN1	0.143801	-0.183292	0.00274708	0.0273506	-0.121947
PAFAH2	0.0116192	-0.23541	0.0408063	0.147094	-0.0824317
PDIK1L	0.0307004	0.120676	0.0808681	0.226614	0.0701439
ZNF593	0.066091	-0.070345	0.144631	0.323813	-0.0500293
CNKSR1	0.00721316	0.0158781	0.912183	0.954751	0.00388027
CEP85	0.0161674	-0.128117	0.182199	0.374603	-0.0537194
SH3BGRL3	4.96703	0.0269128	0.287244	0.493409	0.0214073
UBXN11	0.12703	-0.0804214	0.0962018	0.253303	-0.0579396
CD52	6.04737	0.0137842	0.691331	0.81876	0.00998379
CRYBG2	0.00508119	-0.365324	0.0382919	0.141389	-0.0690054
DHDDS	0.0342536	-0.112189	0.0890682	0.240853	-0.0673706
HMGN2	1.31024	0.0251507	0.18242	0.374854	0.0208926
RPS6KA1	0.169634	-0.0399536	0.429118	0.623594	-0.0265386
ARID1A	0.14771	-0.0797896	0.0696253	0.205681	-0.0604691
PIGV	0.0151014	-0.0995884	0.3134	0.519508	-0.0399396
ZDHHC18	0.0226344	0.0221415	0.784284	0.878893	0.0106045
GPN2	0.0375937	0.12394	0.0465733	0.160122	0.0787101
GPATCH3	0.0505632	0.109925	0.0655842	0.19855	0.0712403
NUDC	0.316491	-0.00214414	0.951611	0.976231	-0.00153263
KDF1	0.0174821	-0.0522969	0.567244	0.731485	-0.0224494
SLC9A1	0.0340404	-0.0976472	0.180818	0.372758	-0.0531731
WDTC1	0.0386597	0.0494257	0.424721	0.620613	0.0294404
TMEM222	0.102548	-0.00920735	0.807319	0.892727	-0.006529
SYTL1	0.482678	-0.0376751	0.313706	0.519723	-0.0281959
MAP3K6	0.0213908	-0.101226	0.224867	0.426072	-0.0487025
WASF2	0.49483	-0.0471992	0.123273	0.293145	-0.0388288
BX293535.1	0.0148882	0.117441	0.241564	0.446192	0.0466153
AHDC1	0.0176953	-0.242685	0.0086669	0.0557369	-0.112751
IFI6	0.201826	-0.040075	0.538042	0.709777	-0.0229188
FAM76A	0.0434922	0.0644661	0.277194	0.485448	0.0400762
STX12	0.093629	-0.00919857	0.823968	0.903111	-0.00638275
PPP1R8	0.043279	-0.0807578	0.166484	0.354332	-0.0516597
THEMIS2	0.0840706	-0.0418141	0.430386	0.624639	-0.0271486
RPA2	0.209608	-0.222817	0.0177467	0.0880717	-0.100544
XKR8	0.0390861	-0.149429	0.0748992	0.214897	-0.0735559
EYA3	0.0275379	-0.132909	0.0709558	0.208435	-0.0736853
DNAJC8	0.393064	-0.0342788	0.120745	0.289611	-0.0293073
ATP5IF1	0.852539	0.0215722	0.415599	0.612656	0.0165959
SESN2	0.0138578	-0.205964	0.0487678	0.164584	-0.0808622
MED18	0.00952279	-0.0995686	0.424667	0.620613	-0.0299099
PHACTR4	0.0887254	-0.0610213	0.144309	0.323338	-0.0459622
RCC1	0.0339694	0.0527573	0.422453	0.618662	0.0302035
SNHG3	0.245709	0.0629878	0.513209	0.691734	0.0256589
TRNAU1AP	0.0976442	-0.0950466	0.0264238	0.112328	-0.0743662
SNHG12	0.212415	-0.143239	0.00935935	0.058554	-0.10056
TAF12	0.11573	-0.0882825	0.196911	0.392237	-0.0504253
LINC01715	0.00756849	-0.0122456	0.930519	0.965033	-0.00309937
GMEB1	0.0596951	0.038972	0.439739	0.632682	0.0258782
YTHDF2	0.261735	-0.0389249	0.349646	0.554412	-0.0281062
EPB41	0.646058	-0.0878169	0.00527411	0.0406901	-0.0768243
SRSF4	0.310273	-0.102115	3.50492e-06	0.000458459	-0.0958006
MECR	0.0255481	-0.0871528	0.250553	0.456791	-0.0455002
MATN1-AS1	0.0178019	0.163972	0.0707228	0.207965	0.0747248
LAPTM5	2.89624	0.0108469	0.748369	0.855924	0.00785648
PUM1	0.20243	-0.0605724	0.0384797	0.141756	-0.0524366
SNRNP40	0.153146	-0.0938349	0.0180062	0.0887429	-0.0759483
ZCCHC17	0.0994208	-0.128505	0.00790991	0.0526379	-0.0967124
PEF1	0.128771	-0.076868	0.284127	0.490945	-0.0418193
PTP4A2	0.403937	0.000706977	0.97159	0.985668	0.000505032
KHDRBS1	0.501581	-0.123328	1.19881e-07	4.79593e-05	-0.114915
TMEM39B	0.0513094	-0.155917	0.0249016	0.108271	-0.0924365
KPNA6	0.0745478	-0.0631521	0.158262	0.343378	-0.0461913
TXLNA	0.0364567	-0.245747	0.000183663	0.0049411	-0.158667
CCDC28B	0.0222791	-0.16432	0.0529752	0.173517	-0.0805639
TMEM234	0.0222791	-0.238893	0.00374658	0.032787	-0.125717
EIF3I	0.487226	-0.011889	0.530918	0.705	-0.00882199
LCK	1.33575	-0.0679798	0.261792	0.468573	-0.0418089
HDAC1	0.404186	-0.0722366	0.0336944	0.131181	-0.060628
MARCKSL1	0.56117	-0.150763	0.0191514	0.0922705	-0.0950417
FAM229A	0.00646697	0.00778716	0.958628	0.979845	0.00179153
BSDC1	0.15439	0.0780239	0.0213971	0.0990602	0.0660773
ZBTB8OS	0.176811	-0.121272	0.00113582	0.0153877	-0.10191
RBBP4	0.336425	-0.0952517	0.00402987	0.0344035	-0.0824105
SYNC	0.088761	-0.229135	0.0671835	0.201335	-0.0711435
YARS	0.112639	-0.0429686	0.244516	0.449458	-0.032733
S100PBP	0.057954	-0.199766	0.000109649	0.00362508	-0.148324
RNF19B	0.00973599	-0.257496	0.0377943	0.140372	-0.0819542
AK2	0.137654	-0.17387	0.00215212	0.0238601	-0.12146
AZIN2	0.0128629	-0.0561225	0.600536	0.755066	-0.0202277
TRIM62	0.0329389	-0.0723393	0.283666	0.490596	-0.0412395
ZNF362	0.0589134	0.0720073	0.152542	0.334991	0.0500927
PHC2	0.0130761	0.20438	0.0534424	0.174342	0.0789164
SMIM12	0.134705	-0.0541873	0.151153	0.333293	-0.0420686
DLGAP3	0.0149238	-0.125121	0.207596	0.404239	-0.0504115
TMEM35B	0.177344	-0.220121	0.0731996	0.212623	-0.0699472
ZMYM6	0.0370607	-0.0536855	0.397346	0.596464	-0.0315616
ZMYM1	0.0389084	-0.18801	0.0114628	0.0662167	-0.106775
SFPQ	0.40813	-0.106374	0.0532294	0.174008	-0.072791
ZMYM4	0.0412891	-0.200252	0.00689745	0.0480079	-0.114773
KIAA0319L	0.0763956	-0.173718	0.000137601	0.00410996	-0.136342
NCDN	0.0436343	-0.0980515	0.0921817	0.246748	-0.0639866
AC004865.2	0.033614	0.0122089	0.85377	0.920154	0.00682028
PSMB2	0.217248	-0.0995228	0.00880192	0.0561575	-0.0823467
C1orf216	0.01734	-0.225872	0.0155072	0.0804707	-0.102929
AGO4	0.0176953	-0.0922438	0.315859	0.522204	-0.0399237
AGO1	0.030274	0.0368991	0.598221	0.754322	0.0199776
AGO3	0.11104	-0.0415822	0.266172	0.473361	-0.031422
ADPRHL2	0.0632839	0.166995	0.00434726	0.0362696	0.113857
TRAPPC3	0.186583	-0.026928	0.54193	0.712266	-0.0186429
MAP7D1	0.180294	-0.105319	0.00629299	0.0454117	-0.086943
THRAP3	0.460967	-0.125767	0.00218695	0.0239995	-0.102108
STK40	0.0262587	-0.00405476	0.957366	0.979175	-0.00204629
LSM10	0.154994	-0.121991	0.0732667	0.212644	-0.0718971
MRPS15	0.247095	-0.012245	0.616796	0.767119	-0.00912137
LINC01137	0.0186903	-0.107175	0.228825	0.430773	-0.0483449
ZC3H12A	0.14174	0.21155	0.00635003	0.0457074	0.116846
MEAF6	0.35309	-0.0663503	0.0636887	0.195147	-0.0540496
SNIP1	0.0761113	0.136455	0.041925	0.14931	0.0823546
GNL2	0.0703905	-0.0621713	0.174473	0.364503	-0.0448797
C1orf109	0.0238781	-0.0916204	0.24812	0.45401	-0.0460199
YRDC	0.0358171	0.0962823	0.24119	0.445938	0.0468898
C1orf122	0.0680098	0.053427	0.250506	0.456779	0.0377133
MTF1	0.0420353	-0.0958766	0.111036	0.274785	-0.0609629
INPP5B	0.0310912	-0.148593	0.0318149	0.1258	-0.088015
SF3A3	0.231425	-0.178818	9.71739e-06	0.000870739	-0.147283
FHL3	0.0197562	0.0199272	0.817629	0.899244	0.00897911
UTP11	0.0337206	-0.11887	0.0736816	0.213466	-0.0713448
RRAGC	0.0450911	-0.104216	0.0717956	0.209981	-0.0687106
AL139260.1	0.00781722	-0.117989	0.395091	0.594098	-0.0306934
MYCBP	0.0657712	-0.154363	0.240174	0.444853	-0.0436985
AKIRIN1	0.263582	-0.0719343	0.0132667	0.0731077	-0.0635467
NDUFS5	1.03294	0.0422835	0.000748172	0.0117599	0.0413053
MACF1	0.381942	-0.128735	0.0102214	0.061905	-0.0950132
PABPC4	0.323562	-0.0264859	0.456064	0.646017	-0.019581
HPCAL4	0.0234872	-0.139555	0.186619	0.379439	-0.05248
PPIE	0.154106	-0.1165	0.0216925	0.0997819	-0.0846848
TRIT1	0.021071	-0.239094	0.00449173	0.0370942	-0.123129
CAP1	0.749849	-0.126492	0.0173413	0.0867444	-0.0899894
PPT1	0.221263	-0.102693	0.0202774	0.0956704	-0.0796101
RLF	0.111324	0.0328558	0.566171	0.730938	0.0202745
AL050341.2	0.0238781	-0.110588	0.157835	0.342975	-0.0569378
ZMPSTE24	0.0578474	-0.113797	0.0252919	0.109472	-0.0824244
SMAP2	0.241694	-0.0218619	0.711975	0.834254	-0.0131445
ZFP69B	0.00525886	-0.296548	0.0812458	0.227034	-0.0585046
ZFP69	0.00767509	-0.189854	0.174648	0.364503	-0.049571
EXO5	0.010802	-0.0702846	0.546336	0.715434	-0.0229369
ZNF684	0.00970046	0.174197	0.160891	0.346571	0.0536411
NFYC-AS1	0.0112284	-0.0872457	0.448982	0.639971	-0.0289694
NFYC	0.141492	-0.0390281	0.28407	0.490922	-0.0295667
CITED4	0.0306648	-0.0705907	0.347852	0.552254	-0.0367447
CTPS1	0.0442028	0.0810873	0.301554	0.506671	0.040875
SCMH1	0.0288526	0.0465973	0.515636	0.693814	0.0248948
HIVEP3	0.0462282	-0.0713824	0.215219	0.413515	-0.045604
FOXJ3	0.116832	-0.0920583	0.0340233	0.131647	-0.071304
PPCS	0.275344	-0.0651239	0.0210498	0.0979742	-0.0574751
CCDC30	0.0123299	0.138288	0.216735	0.415367	0.0483424
PPIH	0.210034	-0.0334099	0.207598	0.404239	-0.0271644
YBX1	2.37096	0.0359871	0.104868	0.267308	0.0310279
P3H1	0.0357815	-0.113807	0.0839041	0.231469	-0.0685524
C1orf50	0.0515936	0.0961482	0.0701652	0.206806	0.0666745
SVBP	0.158867	-0.0176151	0.570034	0.733244	-0.0130867
ERMAP	0.0117969	-0.1589	0.170311	0.359011	-0.0534931
ZNF691	0.0144619	-0.344301	0.000800878	0.0121197	-0.148123
SLC2A1	0.0418577	-0.0011935	0.984052	0.99304	-0.000710415
EBNA1BP2	0.0957965	-0.128883	0.0130327	0.0721711	-0.0931929
ELOVL1	0.113847	-0.128114	0.0492431	0.16555	-0.0787375
MED8	0.0771417	-0.0434322	0.393074	0.592254	-0.0288804
SZT2	0.0391216	-0.173191	0.00573313	0.0429219	-0.11275
HYI	0.0675123	0.0946197	0.0450887	0.156839	0.0703034
KDM4A	0.0314465	-0.0637453	0.361734	0.56538	-0.0351133
ST3GAL3	0.0297054	-0.135402	0.0562607	0.180759	-0.0777834
IPO13	0.0229187	-0.205998	0.0125853	0.0703466	-0.106486
DPH2	0.0450911	-0.1062	0.0629437	0.194104	-0.070825
ATP6V0B	0.297836	-0.0198254	0.73666	0.848722	-0.011939
DMAP1	0.119497	-0.10038	0.00426555	0.0358508	-0.085459
ERI3	0.116192	-0.0613013	0.0846418	0.232856	-0.0495564
RNF220	0.0627154	-0.142892	0.00332541	0.030445	-0.10787
TMEM53	0.00756849	-0.157597	0.263569	0.470496	-0.0403745
ARMH1	0.269978	0.0444437	0.133776	0.307674	0.0366136
RPS8	36.1555	0.0171105	0.164091	0.351007	0.0139467
PLK3	0.169705	0.184988	0.000338676	0.00703362	0.136928
EIF2B3	0.0602637	-0.134147	0.00787824	0.0525216	-0.0988883
HECTD3	0.0497459	-0.0584798	0.289556	0.49554	-0.0378184
UROD	0.116263	-0.0539384	0.375017	0.576509	-0.0326481
MUTYH	0.0760402	-0.0293186	0.505166	0.685753	-0.0203924
TOE1	0.0593753	0.175604	0.006332	0.0456065	0.112219
TESK2	0.0204669	-0.0728212	0.399028	0.597886	-0.0333573
CCDC163	0.0142487	-0.210251	0.0685558	0.203714	-0.0725517
PRDX1	0.549479	-0.141759	0.0211801	0.0983391	-0.0920584
AKR1A1	0.205593	-0.0159423	0.664849	0.801031	-0.011454
NASP	0.214618	-0.23907	0.00243807	0.0255716	-0.131484
GPBP1L1	0.142202	-0.0881463	0.0204017	0.0959566	-0.0722469
TMEM69	0.0600505	-0.269037	1.9835e-05	0.00124709	-0.180582
IPP	0.0312689	0.0231141	0.736703	0.848722	0.0126169
MAST2	0.00529439	-0.28972	0.0898581	0.242549	-0.0566736
POMGNT1	0.0262587	-0.180208	0.0168731	0.0851132	-0.100573
LRRC41	0.0785631	-0.076135	0.188684	0.381797	-0.048714
UQCRH	0.979711	-0.00280598	0.844788	0.915415	-0.00189462
NSUN4	0.030878	0.12815	0.0637671	0.195254	0.074913
MKNK1	0.0503855	-0.0601998	0.267215	0.474252	-0.0394277
MOB3C	0.0127563	-0.334592	0.00218623	0.0239995	-0.131917
ATPAF1	0.0873752	-0.123325	0.00268527	0.026995	-0.100016
EFCAB14	0.162953	-0.122259	6.87454e-05	0.002713	-0.108431
CMPK1	0.528337	-0.0464255	0.108581	0.271447	-0.0388049
SPATA6	0.00874107	-0.138802	0.289002	0.495229	-0.039362
BEND5	0.0094162	0.144224	0.26195	0.468784	0.0419954
FAF1	0.056284	-0.0477296	0.352574	0.557031	-0.0317529
CDKN2C	0.0190456	-0.0200147	0.821041	0.901269	-0.00881609
RNF11	0.136588	-0.036717	0.266954	0.474061	-0.0284892
EPS15	0.148278	-0.0593607	0.19969	0.395777	-0.0424116
OSBPL9	0.140888	-0.0779196	0.0177939	0.0880939	-0.066694
NRDC	0.205486	-0.0810471	0.00278886	0.0275736	-0.07334
TXNDC12	0.202217	-0.0819459	0.0464689	0.160088	-0.0643658
KTI12	0.0261522	0.0355435	0.695794	0.822066	0.0152817
BTF3L4	0.181182	0.00843658	0.780167	0.876696	0.00616778
ZFYVE9	0.0187613	-0.103391	0.247502	0.453117	-0.0463588
CC2D1B	0.0493906	-0.049603	0.366811	0.569872	-0.0318401
PRPF38A	0.12902	-0.191553	0.00100858	0.0142202	-0.13219
TUT4	0.297729	-0.0337952	0.477009	0.663128	-0.0229227
GPX7	0.0766087	-0.212819	6.88977e-05	0.002713	-0.155539
SHISAL2A	0.176207	-0.0706178	0.135053	0.309548	-0.0508107
COA7	0.00518779	-0.183042	0.27893	0.486619	-0.0357042
ZYG11B	0.0523754	-0.070539	0.189803	0.383176	-0.0470459
ECHDC2	0.145116	0.0340189	0.285613	0.492018	0.0264456
SCP2	0.311978	-0.0913197	0.0456889	0.158325	-0.0688265
CPT2	0.0352486	-0.0782185	0.225829	0.427192	-0.0463626
CZIB	0.10571	-0.0920865	0.0327287	0.128299	-0.0715781
MAGOH	0.350069	0.00200392	0.922629	0.960979	0.00143968
LRP8	0.00522332	-0.1485	0.387471	0.587609	-0.0281028
NDC1	0.0185481	-0.121832	0.173919	0.364024	-0.0550206
YIPF1	0.0380201	-0.0774663	0.211831	0.409334	-0.0472789
HSPB11	0.144938	-0.120813	0.00016862	0.00469206	-0.106
LRRC42	0.0200405	-0.264364	0.00261142	0.026731	-0.131574
TMEM59	0.656149	-0.0548954	0.0717709	0.209981	-0.0462575
TCEANC2	0.026543	-0.225813	0.00329608	0.0303417	-0.126608
MRPL37	0.135202	0.00770138	0.815033	0.897672	0.00557736
SSBP3	0.0455886	-0.0217972	0.705661	0.829332	-0.0132982
TTC4	0.0384465	-0.122889	0.0469801	0.160647	-0.0783817
TTC22	0.0154212	0.0034045	0.972014	0.985668	0.00136336
DHCR24	0.00614718	-0.195431	0.214901	0.413314	-0.0426514
USP24	0.0442384	-0.114723	0.123347	0.293154	-0.0621157
OMA1	0.0629997	-0.222772	0.01732	0.0867143	-0.100995
MYSM1	0.0764311	0.00459502	0.92765	0.963199	0.00296999
JUN	6.45972	0.15456	0.278168	0.486035	0.0389391
FGGY	0.00881214	-0.0717603	0.583056	0.743022	-0.0201387
HOOK1	0.0390506	-0.217607	0.000626062	0.0105736	-0.142479
NFIA	0.0251217	0.0224036	0.776684	0.87399	0.0109554
TM2D1	0.112319	-0.173292	0.00046493	0.00865941	-0.130756
PATJ	0.0890808	-0.0803289	0.0919857	0.246491	-0.0583274
USP1	0.174573	-0.126351	0.00010725	0.0035896	-0.110477
DOCK7	0.0192233	-0.109734	0.21501	0.413429	-0.049897
ATG4C	0.0318374	-0.291582	2.75737e-05	0.00158479	-0.183578
ALG6	0.0435632	-0.105131	0.0706469	0.207849	-0.0691423
ITGB3BP	0.0594819	-0.030031	0.624933	0.772877	-0.0177364
EFCAB7	0.0241623	-0.0668282	0.394617	0.5937	-0.033411
PGM1	0.0846747	-0.110986	0.00784084	0.0523336	-0.0889347
JAK1	1.18808	-0.00968925	0.673335	0.80667	-0.00715096
LEPROT	0.0717052	-0.118839	0.00915005	0.0575609	-0.0917648
PDE4B	0.201187	0.223171	0.0105017	0.0629327	0.109709
MIER1	0.277653	0.0296258	0.452058	0.642812	0.0214137
SLC35D1	0.0174821	-0.20038	0.0309715	0.123941	-0.0906359
SERBP1	0.747468	-0.0764293	0.000259268	0.00605846	-0.0720652
GADD45A	0.0507409	0.239619	0.086237	0.235851	0.0635646
LRRC40	0.0386597	-0.16871	0.00645715	0.0461572	-0.110595
SRSF11	0.673631	-0.0907857	0.000576164	0.0100256	-0.0828273
ANKRD13C	0.0857762	0.0716422	0.147456	0.327872	0.050323
HHLA3	0.0282841	-0.183024	0.0125464	0.0702304	-0.105046
CTH	0.00600505	-0.0648991	0.682776	0.81259	-0.0137661
ZRANB2	0.360694	-0.104567	0.0262181	0.111746	-0.0786249
LRRIQ3	0.00611164	-0.00684621	0.965164	0.983664	-0.00147753
FPGT	0.0138578	-0.237481	0.0259614	0.111172	-0.0921837
CRYZ	0.0582738	-0.383114	1.90052e-05	0.00123588	-0.200346
TYW3	0.0946239	-0.0773177	0.0585251	0.185107	-0.0605334
ACADM	0.0946594	-0.155027	0.00849446	0.0550893	-0.104695
RABGGTB	0.141527	0.0224	0.584151	0.743667	0.0158064
PIGK	0.0677966	-0.0905017	0.0534515	0.174342	-0.0672159
AK5	0.0840706	0.0219498	0.629195	0.776514	0.0149451
AC118549.1	0.11605	-0.0472745	0.249764	0.455833	-0.0349025
USP33	0.140674	-0.165794	6.44693e-05	0.00261089	-0.135025
MIGA1	0.0655936	0.0340833	0.473197	0.659843	0.0231282
FUBP1	0.161283	-0.090048	0.0223943	0.101331	-0.0728096
DNAJB4	0.0237004	-0.105456	0.202598	0.398983	-0.0512568
AC103591.3	0.00863447	0.0961504	0.528999	0.703765	0.0216782
IFI44L	0.0640657	-0.03273	0.833055	0.908932	-0.00716815
IFI44	0.0478982	-0.0907363	0.144961	0.324374	-0.0559609
LINC01725	0.00913193	0.132943	0.290798	0.496517	0.0397519
PRKACB	0.246136	-0.171339	0.00180377	0.0212494	-0.121975
RPF1	0.129197	0.051139	0.243103	0.447872	0.0369865
GNG5	0.553388	-0.0592322	0.20308	0.3991	-0.042195
CTBS	0.141669	0.0081817	0.800775	0.889318	0.00593901
SSX2IP	0.0122588	0.182864	0.0970628	0.254921	0.0663628
MCOLN2	0.0284263	0.0491809	0.510011	0.689424	0.0254554
MCOLN3	0.00792382	-0.414341	0.00437737	0.0364941	-0.110251
SYDE2	0.0089898	-0.0922794	0.597684	0.753984	-0.0169023
C1orf52	0.128273	0.0563772	0.280006	0.487749	0.0375931
BCL10	0.111928	0.159588	0.0323079	0.127113	0.0889706
ZNHIT6	0.0702839	-0.101262	0.0283452	0.117042	-0.0766706
ODF2L	0.2391	-0.0605588	0.0182348	0.0893677	-0.0544512
AL049597.2	0.00586291	0.0413803	0.794194	0.885463	0.0087812
SH3GLB1	0.188502	-0.049161	0.107897	0.27034	-0.0407127
SELENOF	0.514622	-0.0362601	0.19307	0.387434	-0.0294783
HS2ST1	0.0492129	-0.0605977	0.26889	0.475811	-0.0394652
LMO4	0.0632129	-0.0738933	0.196162	0.391292	-0.0475791
PKN2	0.11836	-0.0598125	0.338964	0.544739	-0.0356942
GTF2B	0.199517	0.0184174	0.780641	0.877056	0.0103153
KYAT3	0.0798778	-0.10282	0.0179889	0.0887348	-0.0804216
RBMXL1	0.0505277	0.0789619	0.286169	0.492454	0.0418893
GBP3	0.0468678	-0.235781	6.34252e-05	0.00258702	-0.163611
GBP1	0.143446	-0.2678	0.00237836	0.0251307	-0.13298
GBP2	0.274811	-0.13702	0.0115924	0.0665263	-0.0968217
GBP4	0.173969	-0.0486396	0.402258	0.60117	-0.0301761
AC099063.4	0.0133959	-0.620455	0.000172128	0.00477225	-0.162459
GBP5	0.184451	-0.194816	1.66369e-05	0.00114053	-0.153927
LRRC8B	0.0262943	0.104802	0.16238	0.348855	0.0559524
LRRC8C-DT	0.035213	0.0590843	0.369715	0.572209	0.0339489
LRRC8C	0.12774	0.0751072	0.112421	0.276902	0.0543643
LRRC8D	0.0884412	-0.1543	0.0107797	0.0638443	-0.102172
ZNF326	0.102725	0.0870752	0.227265	0.429038	0.04753
ZNF644	0.170167	-0.0102649	0.886173	0.939856	-0.00541597
CDC7	0.0139644	0.218624	0.0366157	0.137838	0.0862533
TGFBR3	0.0610809	0.24315	0.00298093	0.0285787	0.129072
BTBD8	0.0122944	-0.303072	0.00773867	0.0518952	-0.111126
GLMN	0.0496038	-0.0337248	0.536571	0.708949	-0.0213897
RPAP2	0.107096	-0.0849474	0.0360748	0.136662	-0.0674641
GFI1	0.00906087	-0.381154	0.00382858	0.0332844	-0.116852
EVI5	0.00582738	-0.330346	0.047862	0.162782	-0.0677632
RPL5	16.2405	-0.0465429	0.119136	0.287299	-0.0385235
DIPK1A	0.0409338	0.0372499	0.538222	0.709816	0.0223095
MTF2	0.126603	-0.116294	0.000761152	0.0117932	-0.0999827
TMED5	0.145045	-0.081791	0.0509236	0.168863	-0.0636827
CCDC18	0.0396546	-0.0277445	0.666368	0.802038	-0.0158828
CCDC18-AS1	0.229506	-0.0692693	0.0825909	0.229296	-0.0541277
DR1	0.174537	-0.0477324	0.138363	0.314718	-0.0386675
FNBP1L	0.00639591	-0.127776	0.413074	0.610833	-0.0279836
DNTTIP2	0.27673	0.075718	0.109215	0.272201	0.054882
GCLM	0.0660555	-0.127166	0.008546	0.0552983	-0.0956675
ABCD3	0.0502434	-0.119366	0.028041	0.116632	-0.0833008
CNN3	0.00639591	0.0651225	0.676769	0.809403	0.0141586
ALG14	0.0187258	-0.102416	0.278369	0.486088	-0.0432339
RWDD3	0.16903	0.0525884	0.117189	0.284326	0.0425616
PTBP2	0.0290303	0.078974	0.298892	0.504266	0.0409272
DPYD	0.294887	-0.0530155	0.247608	0.453238	-0.0376521
AGL	0.0545784	-0.120822	0.0518102	0.171097	-0.0766806
SLC35A3	0.0404719	-0.0803193	0.187287	0.380186	-0.0498251
MFSD14A	0.148776	0.0916105	0.171878	0.36123	0.0533423
SASS6	0.0223501	-0.109369	0.188807	0.381909	-0.052985
TRMT13	0.0361369	-0.153566	0.0171001	0.0859787	-0.0969199
DBT	0.015741	-0.0946022	0.334472	0.540283	-0.0382056
RTCA-AS1	0.0090964	-0.0690593	0.599637	0.754816	-0.0192073
RTCA	0.0962939	-0.0785267	0.0444234	0.155168	-0.0628752
CDC14A	0.314288	-0.0459483	0.158586	0.343755	-0.0368723
EXTL2	0.00774615	0.224757	0.106765	0.269278	0.0595673
SLC30A7	0.0739083	-0.0466923	0.342303	0.547416	-0.0317221
DPH5	0.0872686	-0.105735	0.0178823	0.0884401	-0.0817916
AC093157.1	0.0434211	-0.254589	2.13712e-05	0.00129364	-0.175953
AL109741.1	0.0361369	-0.187182	0.00424918	0.0357925	-0.11858
S1PR1	0.596525	0.0290865	0.465059	0.653702	0.020932
RNPC3	0.171588	-0.0609488	0.277489	0.485624	-0.0391318
AMY2B	0.00685783	-0.239621	0.105917	0.268448	-0.058071
PRMT6	0.0234517	-0.13048	0.101669	0.262342	-0.0668841
VAV3	0.00849234	0.0383773	0.771915	0.870563	0.0105513
SLC25A24	0.0685783	-0.129895	0.00631544	0.045516	-0.0987161
AL359258.2	0.00774615	-0.00272449	0.984205	0.993106	-0.000709392
FAM102B	0.00525886	-0.0804193	0.633636	0.779723	-0.0155631
HENMT1	0.0429592	-0.222899	0.000190079	0.00498954	-0.15275
PRPF38B	0.417475	-0.0998808	6.61976e-06	0.000684844	-0.0936177
STXBP3	0.0804818	-0.0542626	0.34376	0.54882	-0.0341326
CLCC1	0.0308425	-0.0741148	0.293839	0.499385	-0.0407927
WDR47	0.0221369	-0.102245	0.217958	0.417089	-0.0494655
TAF13	0.00962939	0.148863	0.236627	0.440435	0.0447291
AL356488.3	0.00547205	0.158097	0.332176	0.537413	0.0325296
TMEM167B	0.0902889	0.0384858	0.338041	0.543809	0.0281373
KIAA1324	0.0408272	-0.10241	0.0879884	0.238864	-0.0656446
SARS	0.234303	-0.166989	0.0281655	0.116818	-0.0917228
PSMA5	0.295775	-0.175508	0.0416193	0.148752	-0.0852642
ATXN7L2	0.0171979	-0.058418	0.529522	0.704214	-0.0247
CYB561D1	0.038944	-0.223691	0.000557664	0.00977846	-0.144779
AMIGO1	0.0148172	-0.211235	0.0359481	0.136409	-0.0871285
GNAI3	0.17706	-0.180503	3.10998e-05	0.00166158	-0.144844
AMPD2	0.0533348	-0.152272	0.0775599	0.219998	-0.0728816
GSTM4	0.0342536	-0.0844526	0.201135	0.396929	-0.0494561
GSTM2	0.0675123	0.030488	0.522208	0.698496	0.0205724
GSTM1	0.081761	-0.044341	0.299371	0.504717	-0.0320126
GSTM3	0.0595885	-0.164302	0.0253508	0.109526	-0.0931203
CSF1	0.0113705	-0.22018	0.0626052	0.193442	-0.0738079
AHCYL1	0.0364211	-0.251841	0.00537491	0.0412619	-0.120508
STRIP1	0.0517358	-0.174156	0.00112004	0.0152282	-0.126083
RBM15	0.0426749	0.0499529	0.401403	0.600653	0.0305465
LAMTOR5	0.235476	-0.0806973	0.0180363	0.0887649	-0.0683973
AL365361.1	0.0538677	-0.0972278	0.068579	0.203714	-0.067262
KCNA3	0.300394	-0.0268032	0.438615	0.632211	-0.0199628
CD53	0.590769	-0.199598	0.00107355	0.0148372	-0.133829
LRIF1	0.060619	-0.193214	0.00917932	0.0576162	-0.1103
DRAM2	0.124116	0.0157311	0.648861	0.78999	0.0114402
CEPT1	0.0501368	-0.204326	0.00245339	0.0256614	-0.127287
AL355816.2	0.00955833	-0.346634	0.00770497	0.0517301	-0.106653
DENND2D	0.318836	-0.311778	0.00197665	0.0225393	-0.135007
CHI3L2	0.0253704	0.0733462	0.39621	0.595184	0.033565
WDR77	0.0852077	-0.184622	0.00970987	0.0599927	-0.108632
ATP5PB	0.603383	-0.131027	0.000815222	0.012223	-0.108457
C1orf162	0.471236	-0.127302	0.0974513	0.25548	-0.0675243
RAP1A	0.555484	-0.0246016	0.403832	0.602861	-0.018834
DDX20	0.0447358	0.142914	0.0267104	0.113166	0.089488
ST7L	0.0429592	-0.0589927	0.317678	0.52356	-0.0365873
CAPZA1	0.336425	-0.0858979	0.0220321	0.100572	-0.0706217
MOV10	0.0502789	-0.150783	0.0057031	0.0427546	-0.106952
RHOC	0.0669438	0.0515374	0.491169	0.675611	0.0266434
SLC16A1	0.0299186	0.0932044	0.183847	0.376494	0.0523528
SLC16A1-AS1	0.0428526	0.00157681	0.978857	0.989465	0.000940479
LRIG2	0.031944	-0.0346162	0.611503	0.763842	-0.0191018
MAGI3	0.00788828	0.130001	0.345549	0.550241	0.034216
PHTF1	0.0158476	-0.200281	0.0412469	0.148026	-0.0848359
RSBN1	0.30377	0.0004246	0.987474	0.994662	0.000309592
PTPN22	0.0820097	-0.0267084	0.56515	0.730013	-0.0181334
AP4B1	0.0481114	-0.0354677	0.522454	0.698652	-0.0223332
DCLRE1B	0.0101269	-0.0666869	0.581137	0.741822	-0.0207521
HIPK1-AS1	0.0162385	0.0783463	0.409177	0.606987	0.03259
HIPK1	0.0609388	0.0644645	0.209595	0.406751	0.0438489
TRIM33	0.0555023	0.00018794	0.997217	0.998704	0.000118046
BCAS2	0.285577	0.180801	0.000359271	0.00730089	0.135027
NRAS	0.0472586	0.0712511	0.198172	0.393921	0.0467036
CSDE1	0.979249	-0.0387021	0.452484	0.643176	-0.0254214
SIKE1	0.0809082	-0.0126107	0.770045	0.869356	-0.00866476
TSPAN2	0.0374161	-0.0633574	0.381085	0.581957	-0.0339302
VANGL1	0.00763956	0.16378	0.241494	0.44616	0.0425123
ATP1A1	0.63291	-0.0640384	0.107499	0.270269	-0.0496265
ATP1A1-AS1	0.0210354	-0.145616	0.121774	0.29101	-0.0630383
CD58	0.0632839	-0.229159	0.0039044	0.0336606	-0.124639
CD2	0.990157	-0.104277	0.0107748	0.0638443	-0.0839692
CD101	0.00717763	-0.399616	0.00628264	0.0453946	-0.104584
TTF2	0.04168	-0.0642465	0.288295	0.494468	-0.0394005
MAN1A2	0.169705	-0.134904	0.00345881	0.0312143	-0.104319
TENT5C	0.163629	0.286211	0.0307372	0.123317	0.0835333
GDAP2	0.0419998	-0.0210666	0.722168	0.840069	-0.0126572
WDR3	0.0342892	-0.133275	0.0443689	0.155073	-0.0810559
WARS2	0.0592687	-0.0580704	0.266439	0.473615	-0.0387796
WARS2-AS1	0.0201471	0.0357669	0.680767	0.811983	0.0160712
PHGDH	0.0093096	0.0245213	0.848234	0.917402	0.00703951
NOTCH2	0.0569946	-0.0513883	0.321018	0.527307	-0.0341911
SEC22B	0.0925985	-0.102578	0.0748447	0.214897	-0.0677758
NBPF26	0.0278222	-0.0535876	0.465337	0.653828	-0.028191
AC253572.2	0.0448779	-0.191028	0.0912275	0.245228	-0.0672249
LINC00623	0.179476	-0.0370003	0.516506	0.694291	-0.0229618
SRGAP2C	0.0210354	0.00602605	0.9426	0.97075	0.00279394
LINC02591	0.0163451	0.0574321	0.546915	0.715652	0.023622
AC246785.3	0.00994919	-0.351264	0.0061744	0.0448117	-0.11065
NBPF15	0.165121	-0.0657039	0.112714	0.277458	-0.0501347
SRGAP2B	0.00902533	0.0898185	0.4865	0.671327	0.0257164
AC245014.3	0.0752585	0.0572423	0.64557	0.787533	0.0171242
NBPF20	0.0187969	-0.0729625	0.440053	0.632726	-0.0304418
GPR89A	0.0392638	0.0395549	0.515481	0.693793	0.0236546
RNF115	0.138045	-0.0369675	0.259707	0.465795	-0.0287779
POLR3C	0.0895427	-0.0759302	0.0607156	0.189786	-0.0595882
NUDT17	0.00824361	-0.117312	0.378399	0.579256	-0.0323285
PIAS3	0.0410049	-0.0918411	0.124362	0.29435	-0.0584469
PEX11B	0.0711722	-0.202415	9.32313e-06	0.000862347	-0.159518
RBM8A	0.467825	0.00656376	0.779486	0.876191	0.00480265
LIX1L-AS1	0.00650251	-0.0930651	0.534743	0.707642	-0.0215618
LIX1L	0.161141	-0.127274	3.92497e-05	0.00189981	-0.112715
AC243547.2	0.00593398	0.241212	0.126623	0.297156	0.0529727
POLR3GL	0.377643	0.0181961	0.360307	0.563924	0.0141421
TXNIP	6.86593	-0.100462	0.186377	0.379151	-0.0528134
AC239799.2	0.0165938	-0.303217	0.010722	0.0637367	-0.104584
NBPF10	0.0250151	0.0314595	0.703522	0.828079	0.0148054
AC245407.2	0.134776	0.0707	0.0406704	0.14681	0.0588523
NBPF12	0.0389795	0.0230519	0.716092	0.836494	0.0133009
PRKAB2	0.0276801	-0.0850888	0.242663	0.447497	-0.0459856
AC242426.2	0.00799488	-0.0148462	0.913375	0.955526	-0.00391108
CHD1L	0.0432079	0.00449901	0.938868	0.969294	0.00270538
BCL9	0.0194364	-0.253676	0.0044375	0.0368465	-0.123522
ACP6	0.0311623	-0.0853937	0.211909	0.409334	-0.0486643
GPR89B	0.0296699	-0.0183372	0.794918	0.885516	-0.00980856
NBPF11	0.0497815	-0.113826	0.0386483	0.142069	-0.0784004
LINC01138	0.10571	0.0716527	0.212601	0.410207	0.0458498
NBPF14	0.0502434	-0.0521452	0.35233	0.556877	-0.0331726
PDE4DIP	0.133141	-0.083708	0.0326238	0.128065	-0.0673993
NBPF9	0.0392282	0.000771115	0.990007	0.995958	0.000450818
AC245297.3	0.129055	-0.000188269	0.995618	0.998311	-0.000135124
NOTCH2NLC	0.0195075	0.10748	0.315058	0.521383	0.0393491
NBPF19	0.0939843	-0.0907867	0.121534	0.290736	-0.0585128
HIST2H2BF	0.0308425	-0.0996064	0.199848	0.395869	-0.0512847
HIST2H3D	0.010269	0.0227781	0.873376	0.931318	0.00562569
HIST2H2BE	0.0130405	-0.07158	0.609714	0.762646	-0.0182244
HIST2H2AC	0.084959	0.071538	0.298473	0.504216	0.0401302
HIST2H2AB	0.0228121	-0.055209	0.506851	0.686826	-0.0260304
BOLA1	0.0347511	-0.327818	6.15354e-06	0.000654461	-0.203415
SV2A	0.0101624	-0.0151732	0.900126	0.948669	-0.00469699
SF3B4	0.258679	-0.0921546	0.0160137	0.0822735	-0.0756152
OTUD7B	0.0154568	0.0272015	0.78132	0.87731	0.0107989
VPS45	0.062751	-0.210224	1.92341e-05	0.00124239	-0.160372
PLEKHO1	0.0725225	0.0331245	0.465592	0.653828	0.0228853
ANP32E	0.292613	-0.0434899	0.181572	0.373936	-0.034648
APH1A	0.456597	0.0717555	7.5499e-05	0.00283557	0.0686481
C1orf54	0.0295633	0.0901925	0.203241	0.399255	0.0500827
MRPS21	0.6769	-0.0321215	0.0928217	0.24767	-0.028093
PRPF3	0.10038	-0.127736	0.000986563	0.0139989	-0.10602
RPRD2	0.117614	-0.0717936	0.0450147	0.156705	-0.059025
TARS2	0.0391216	-0.160854	0.00886143	0.0564315	-0.105664
ADAMTSL4-AS1	0.00501013	-0.131265	0.445255	0.636587	-0.0247665
MCL1	0.683865	-0.118583	0.0111341	0.0649336	-0.090425
ENSA	0.38578	0.0191366	0.426076	0.621475	0.0147176
GOLPH3L	0.0277867	-0.397253	0.00643745	0.0460944	-0.104365
CTSS	0.284049	-0.0599584	0.080129	0.225208	-0.0490321
ARNT	0.0480759	-0.141807	0.0134134	0.0735282	-0.0968764
SETDB1	0.0621824	0.0345909	0.477132	0.663218	0.0232403
CERS2	0.113598	-0.0899356	0.122173	0.291474	-0.05823
MINDY1	0.0278222	-0.138365	0.168161	0.356165	-0.0553382
PRUNE1	0.0457663	-0.248452	0.000172894	0.00477555	-0.159737
C1orf56	0.0109086	-0.096225	0.4107	0.608564	-0.0314147
CDC42SE1	0.550759	-0.111547	2.76345e-08	1.74711e-05	-0.105768
MLLT11	0.027609	-0.0515881	0.485974	0.671078	-0.0269152
GABPB2	0.0422485	-0.125698	0.0355489	0.135481	-0.082441
TNFAIP8L2	0.0391572	-0.453264	0.00579918	0.0431338	-0.0997806
SCNM1	0.158263	0.031509	0.309155	0.51443	0.0244609
VPS72	0.122801	-0.18617	0.0159135	0.0819069	-0.101889
PIP5K1A	0.0441673	-0.0651601	0.258808	0.464695	-0.0412915
PSMD4	0.368191	-0.0607938	0.0413246	0.148211	-0.0523482
ZNF687	0.0311978	0.0751294	0.273857	0.481683	0.0423345
PI4KB	0.118466	0.0118067	0.73955	0.850452	0.00849405
RFX5	0.0486089	-0.118267	0.031406	0.124878	-0.0818428
PSMB4	0.249618	-0.054488	0.0951908	0.251748	-0.0447697
POGZ	0.136091	-0.120491	0.000332086	0.00696966	-0.104494
SNX27	0.0647053	-0.0962413	0.126489	0.29709	-0.0591392
MRPL9	0.199517	-0.0185327	0.49541	0.678077	-0.0140376
TDRKH	0.0192233	-0.294128	0.00110441	0.0150697	-0.144254
TDRKH-AS1	0.00614718	-0.0269966	0.861696	0.924667	-0.0059293
THEM4	0.352379	-0.106276	0.00361611	0.0321121	-0.0895203
S100A10	2.05611	0.0119649	0.640956	0.784647	0.00889272
S100A11	1.19213	-0.249948	0.0814206	0.227322	-0.0638725
S100A9	0.115162	-0.343413	0.018737	0.0909472	-0.0879573
S100A12	0.0111573	-0.333664	0.0766234	0.218267	-0.0558759
S100A8	0.0825427	-0.377118	0.0114833	0.0662377	-0.094574
S100A6	3.07274	0.00790209	0.713371	0.835202	0.00577942
S100A4	5.11488	0.0381998	0.35757	0.561339	0.0275685
AL162258.2	0.00639591	-0.00271403	0.985642	0.993587	-0.000620148
CHTOP	0.111289	-0.171057	4.5909e-05	0.0020294	-0.138804
SNAPIN	0.0796646	-0.129377	0.207122	0.403949	-0.0502507
ILF2	0.37377	-0.0280484	0.474622	0.661102	-0.0202387
INTS3	0.0537967	-0.0806036	0.132366	0.305853	-0.0545892
SLC27A3	0.0121878	-0.384251	0.000663012	0.0108876	-0.148957
GATAD2B	0.128451	-0.103501	0.00287576	0.028019	-0.0885537
DENND4B	0.0519134	-0.062494	0.242746	0.447578	-0.041398
CRTC2	0.11772	-0.0304698	0.388122	0.587895	-0.0227899
SLC39A1	0.0594464	-0.104926	0.133913	0.307856	-0.0595827
CREB3L4	0.00874107	-0.245328	0.0599601	0.188026	-0.0721998
JTB	0.661585	0.0146307	0.417713	0.614475	0.0110933
RPS27	47.6322	-0.0022104	0.940662	0.970158	-0.0016083
TPM3	1.72341	0.00820138	0.755283	0.860468	0.00603198
C1orf43	0.290339	0.0162551	0.560841	0.727335	0.0121801
UBAP2L	0.110578	-0.146726	7.41059e-05	0.00280446	-0.123996
HAX1	0.315318	-0.0248784	0.468744	0.656377	-0.0184735
ATP8B2	0.113456	-0.0913789	0.0516493	0.170714	-0.0678606
IL6R	0.235369	-0.11579	0.0772603	0.219421	-0.0701296
UBE2Q1	0.0398678	-0.0600331	0.328033	0.534969	-0.0363078
ADAR	0.40145	-0.111079	0.00157541	0.0193819	-0.0948971
PMVK	0.108837	-0.134407	0.0154843	0.0804616	-0.0934429
AL451085.1	0.015208	0.149762	0.135488	0.310384	0.0602616
PBXIP1	0.785098	-0.0424033	0.21962	0.419061	-0.0330107
PYGO2	0.0570302	-0.242989	0.00373693	0.0327377	-0.125909
AL451085.2	0.0069289	0.126038	0.383649	0.584539	0.0309046
SHC1	0.0779235	-0.151439	0.0372489	0.139347	-0.0859916
CKS1B	0.0407561	-0.132641	0.0300109	0.121761	-0.086012
FLAD1	0.0851722	-0.0508313	0.427566	0.622468	-0.0296076
ZBTB7B	0.049284	-0.320221	0.00159193	0.0195015	-0.138158
ADAM15	0.0490353	0.127282	0.0203308	0.0958094	0.0887814
EFNA4	0.0158121	0.00113465	0.9934	0.996992	0.000296753
SLC50A1	0.0995629	0.0270524	0.503437	0.684237	0.0193029
DPM3	0.208435	-0.0212585	0.562096	0.728178	-0.0154229
KRTCAP2	1.02288	0.0110889	0.670114	0.804335	0.00821621
TRIM46	0.0165583	-0.0412131	0.663021	0.800059	-0.0170293
THBS3	0.0110507	0.0889385	0.443364	0.635052	0.0292871
MTX1	0.108979	-0.0836973	0.0229946	0.103104	-0.0691695
GBA	0.0583093	-0.15471	0.0550245	0.177791	-0.0796092
FAM189B	0.0314821	-0.0539698	0.429559	0.623995	-0.0300592
SCAMP3	0.214547	-0.0699315	0.122502	0.292113	-0.0514215
CLK2	0.0302384	-0.139257	0.0489682	0.165016	-0.0804162
FDPS	0.177522	-0.079098	0.0845067	0.232685	-0.0585822
RUSC1	0.0494617	-0.0453952	0.406562	0.604713	-0.0290873
ASH1L	0.281882	-0.0736428	0.171432	0.360609	-0.0492802
ASH1L-AS1	0.0528373	0.046694	0.517366	0.694952	0.0248251
MSTO1	0.0408627	-0.012592	0.832845	0.908878	-0.00751157
AL353807.5	0.0237004	0.0073351	0.926196	0.96248	0.00357184
YY1AP1	0.11104	-0.0961904	0.0110705	0.0647722	-0.0795132
DAP3	0.348932	-0.0762799	0.000471208	0.00870511	-0.071544
GON4L	0.195075	-0.0734977	0.00801223	0.0530112	-0.0658438
SYT11	0.040614	-0.108624	0.0791998	0.223535	-0.0684358
RIT1	0.033543	-0.134483	0.0425462	0.150928	-0.0818394
KHDC4	0.0523754	0.0230562	0.70111	0.826111	0.0137538
ARHGEF2	0.107842	-0.201851	0.0132474	0.073067	-0.105533
SSR2	1.76186	0.015172	0.210923	0.408424	0.0119421
UBQLN4	0.0273603	-0.188223	0.0108187	0.0639234	-0.10759
LAMTOR2	0.17308	-0.0524894	0.421173	0.617807	-0.0302155
RAB25	0.00863447	-0.240847	0.0738711	0.213672	-0.0674421
LMNA	0.0513804	0.089017	0.369583	0.572209	0.0353897
SLC25A44	0.0123654	-0.264835	0.0165293	0.0840279	-0.0993311
PMF1	0.128202	-0.0247522	0.470224	0.657632	-0.0183814
SMG5	0.052553	-0.0201711	0.705037	0.829027	-0.0128173
TMEM79	0.0186192	-0.354366	0.000226942	0.00551839	-0.166764
GLMP	0.0741215	-0.0886749	0.0471082	0.161033	-0.0674412
CCT3	0.445439	-0.141952	6.17831e-05	0.00254743	-0.121509
MEF2D	0.0431368	0.0603816	0.372493	0.574776	0.0340152
NAXE	0.207263	0.0183924	0.490234	0.674754	0.0139531
GPATCH4	0.093096	-0.113898	0.00526992	0.0406863	-0.0922758
ISG20L2	0.09903	-0.0299675	0.445275	0.636587	-0.0216991
RRNAD1	0.022741	-0.0618801	0.442926	0.634913	-0.0301113
MRPL24	0.145471	-0.129832	0.013039	0.0721711	-0.0935109
HDGF	0.0626799	-0.0926675	0.0570897	0.182495	-0.0674977
PRCC	0.104218	-0.0606614	0.185581	0.378275	-0.0436583
SH2D2A	0.135558	-0.0784284	0.30284	0.507779	-0.0405856
ARHGEF11	0.0150304	-0.186415	0.0621456	0.192545	-0.0766862
ETV3	0.0321217	0.271409	7.80044e-05	0.00288211	0.170984
FCRL3	0.0112284	-0.501952	0.000395076	0.00779614	-0.148979
MNDA	0.00817255	-0.385699	0.036245	0.137033	-0.0679788
PYHIN1	0.142593	-0.13951	0.00288006	0.0280369	-0.107295
IFI16	0.265714	-0.167914	1.59072e-05	0.0011314	-0.139957
AIM2	0.00742636	-0.290763	0.0540021	0.175234	-0.0694929
DUSP23	0.10603	-0.044452	0.370736	0.572997	-0.0299563
TAGLN2	2.37722	0.0497768	0.0969194	0.254743	0.041571
PIGM	0.029812	-0.255494	0.000446251	0.00842178	-0.15243
IGSF8	0.116725	-0.156164	0.0165987	0.084177	-0.0977464
PEA15	0.0450201	-0.102403	0.123297	0.293145	-0.060632
DCAF8	0.14938	-0.0315691	0.320892	0.527176	-0.0243516
AL139011.1	0.00824361	-0.0357606	0.793382	0.884991	-0.00942349
PEX19	0.069289	-0.172568	0.00018955	0.00498954	-0.134537
COPA	0.187222	-0.0257954	0.540425	0.711095	-0.0181241
NCSTN	0.0871975	-0.0791469	0.0717572	0.209981	-0.059943
SLAMF6	0.0984614	-0.288895	0.0014598	0.0183767	-0.140224
CD84	0.128771	-0.122879	0.000560441	0.00981203	-0.104797
SLAMF1	0.109654	-0.287663	2.83425e-05	0.00160467	-0.182528
CD48	1.79721	-0.0274893	0.174193	0.364195	-0.0229384
LY9	0.324521	-0.200318	0.017475	0.0872598	-0.100999
F11R	0.0442384	-0.0767326	0.374237	0.576379	-0.0352066
TSTD1	0.711687	0.0500654	0.0839229	0.231469	0.0423266
USF1	0.0482891	-0.129568	0.0197312	0.0940759	-0.0897394
ARHGAP30	0.419323	-0.178893	8.02129e-05	0.00294459	-0.140803
PFDN2	0.228476	0.0943547	0.000200745	0.00515684	0.0867027
NIT1	0.0626799	-0.156269	0.0398965	0.145287	-0.085305
DEDD	0.0910351	-0.0396929	0.322092	0.528309	-0.0291168
UFC1	0.60317	-0.0357951	0.0270809	0.114014	-0.0332908
USP21	0.0471165	-0.228122	0.00198746	0.0226308	-0.132947
PPOX	0.0410404	-0.169422	0.00533377	0.0410679	-0.11261
B4GALT3	0.117116	-0.118493	0.00255326	0.0264146	-0.0976529
NDUFS2	0.205238	-0.112524	0.0256499	0.110399	-0.0818519
FCER1G	0.016807	-0.0848708	0.441886	0.634052	-0.0297195
TOMM40L	0.0152436	-0.141092	0.154287	0.337391	-0.0574195
SDHC	0.282024	-0.164925	0.000365382	0.00738552	-0.128343
DUSP12	0.12337	-0.0161721	0.638666	0.783539	-0.0117767
ATF6	0.0989944	-0.0157373	0.732799	0.846624	-0.0106011
UHMK1	0.259603	-0.0934302	0.000885528	0.0129528	-0.0842154
AL596325.1	0.00600505	0.243982	0.124104	0.29406	0.0532139
UAP1	0.0461927	0.000255632	0.996392	0.998586	0.000156766
HSD17B7	0.0464769	-0.180712	0.0109558	0.0644384	-0.106599
AL592435.1	0.00607611	-0.0698046	0.653931	0.793446	-0.0152558
MGST3	0.384607	-0.0357021	0.37869	0.579544	-0.0258635
ALDH9A1	0.120883	-0.229193	0.0037177	0.0326446	-0.125297
TMCO1	0.203887	-0.213216	0.0021657	0.0238815	-0.13002
POGK	0.0572078	-0.0589164	0.258102	0.464424	-0.0394569
TADA1	0.0412536	0.0465719	0.438659	0.632211	0.0282107
GPA33	0.0293146	-0.127465	0.0826701	0.22946	-0.0705305
POU2F1	0.0329034	0.00174893	0.9796	0.989864	0.000954553
CD247	0.698007	-0.0631573	0.0123586	0.0695212	-0.0572348
CREG1	0.0470099	-0.0661526	0.23526	0.438895	-0.0429192
RCSD1	0.576591	-0.129623	2.89418e-11	1.64679e-07	-0.123325
MPZL1	0.0101979	-0.117637	0.329931	0.536356	-0.0370425
MPC2	0.249618	0.0285141	0.241756	0.446332	0.0230482
DCAF6	0.0532282	-0.131216	0.0145394	0.0773531	-0.0930413
TIPRL	0.138329	0.00694809	0.830882	0.907519	0.005035
SFT2D2	0.0863803	-0.0615353	0.138561	0.314799	-0.0465261
ATP1B1	0.00508119	0.388565	0.0288821	0.118699	0.0728129
NME7	0.0318019	-0.285474	3.19235e-05	0.00166647	-0.181117
BLZF1	0.0323704	-0.135808	0.04393	0.154345	-0.081588
SLC19A2	0.00731976	-0.114071	0.42221	0.618611	-0.028646
F5	0.0394414	-0.145012	0.0355781	0.135547	-0.085931
C1orf112	0.012472	-0.086531	0.437282	0.630866	-0.0299685
SELL	1.91639	-0.109267	0.00316612	0.0296547	-0.0917097
METTL18	0.0435988	-0.22471	0.000138123	0.00411477	-0.15539
SCYL3	0.0424972	-0.235566	0.000102496	0.00350273	-0.160447
KIFAP3	0.0797001	-0.0218411	0.613472	0.764564	-0.0151332
GORAB	0.0324415	0.172807	0.0115412	0.0663996	0.104878
FMO4	0.00863447	-0.25989	0.0873984	0.237705	-0.0608507
PRRC2C	0.987777	-0.0316586	0.399768	0.598679	-0.0233172
VAMP4	0.0943752	-0.127208	0.00143902	0.0181754	-0.10445
EEF1AKNMT	0.0267207	-0.263128	0.0632991	0.194425	-0.0687923
PIGC	0.215791	-0.0735748	0.0649493	0.197415	-0.0579379
SUCO	0.11701	0.0314954	0.502076	0.683649	0.0214166
AL645568.1	0.0236649	-0.0249646	0.755218	0.860468	-0.0120698
PRDX6	0.502008	0.0294747	0.268466	0.47538	0.0234973
KLHL20	0.071492	0.00470008	0.918213	0.958166	0.00315639
CENPL	0.0128629	-0.339965	0.00184079	0.0215074	-0.134535
DARS2	0.0103756	-0.253475	0.0365606	0.137752	-0.0831502
GAS5	1.90292	-0.00648696	0.812461	0.896259	-0.00475294
ZBTB37	0.0198984	-0.0393103	0.652592	0.792459	-0.0176024
RC3H1	0.142735	-0.0797139	0.0289857	0.119039	-0.0657868
RABGAP1L	0.222684	-0.0868024	0.00122613	0.0162437	-0.078856
Z99127.4	0.0244466	0.103477	0.186707	0.37955	0.0529804
CACYBP	0.37576	-0.0515699	0.128712	0.300274	-0.0414519
MRPS14	0.0680098	-0.252027	0.00229178	0.0245579	-0.133056
KIAA0040	0.134279	-0.0772121	0.239781	0.444415	-0.0451346
COP1	0.0943396	-0.112382	0.00447852	0.0370389	-0.0921691
RALGPS2	0.0460505	-0.167056	0.0309902	0.123941	-0.0901885
FAM20B	0.0131471	-0.117562	0.278477	0.486128	-0.0424556
TOR3A	0.0822585	-0.0493863	0.339434	0.544846	-0.0328037
ABL2	0.0238781	0.0161802	0.837077	0.911201	0.00792938
SOAT1	0.0794158	-0.0866818	0.0437161	0.153981	-0.0670714
TOR1AIP2	0.0489642	-0.117389	0.0350044	0.133944	-0.0804679
AL353708.3	0.00977152	0.00786603	0.949349	0.974664	0.00236062
TOR1AIP1	0.147781	-0.026444	0.613208	0.764564	-0.0170309
CEP350	0.166578	-0.0964599	0.0151482	0.0794215	-0.0782088
QSOX1	0.0585225	0.00260088	0.958521	0.979845	0.00168897
ACBD6	0.185268	0.043494	0.122445	0.29206	0.0362836
XPR1	0.0421775	-0.106873	0.0792488	0.223562	-0.0680556
STX6	0.038411	-0.0736911	0.240806	0.445444	-0.0444036
MR1	0.0439541	-0.0888324	0.13399	0.307856	-0.0566911
IER5	0.0895782	-0.0207245	0.731845	0.845952	-0.0122999
GLUL	0.13872	0.0684156	0.267662	0.47475	0.0415456
RNASEL	0.0334008	-0.368062	0.000877818	0.0128756	-0.145286
RGS16	0.018939	0.221763	0.0350526	0.134039	0.0869683
NPL	0.00827915	-0.137041	0.302644	0.507617	-0.038013
AL355999.1	0.00689337	0.212566	0.149516	0.330793	0.0515456
DHX9	0.185908	-0.0246586	0.519751	0.697011	-0.0178026
SMG7	0.100949	-0.0745723	0.0532726	0.174008	-0.0596853
NCF2	0.0127918	-0.156717	0.15218	0.334521	-0.0567768
ARPC5	0.637388	-0.138487	0.0440888	0.154616	-0.0819147
RGL1	0.00774615	-0.181787	0.19206	0.386225	-0.0476252
TSEN15	0.108268	-0.0683719	0.185441	0.378126	-0.0466208
EDEM3	0.162598	0.0368842	0.223536	0.424456	0.0293701
NIBAN1	0.0692179	0.129579	0.0100886	0.0613292	0.0954193
RNF2	0.0542586	-0.123443	0.0187575	0.090989	-0.088307
TRMT1L	0.0371318	-0.296624	0.000974146	0.0138746	-0.146046
SWT1	0.0207867	-0.243483	0.00444688	0.0368845	-0.123386
IVNS1ABP	0.176172	-0.160809	0.0026527	0.0269293	-0.115861
TPR	0.654479	-0.12804	1.76953e-05	0.00119155	-0.114334
ODR4	0.0398678	-0.0961328	0.123493	0.293223	-0.0594795
ERVMER61-1	0.01034	-0.140174	0.242813	0.447597	-0.044774
RGS18	0.00643144	0.156766	0.34596	0.550454	0.0312554
RGS1	0.0969335	0.27881	0.0792399	0.223562	0.0611985
AL136454.1	0.0263653	0.0528938	0.479322	0.665125	0.0273901
RGS2	0.068223	0.0606237	0.44062	0.633272	0.0301745
UCHL5	0.124471	-0.133172	0.000672165	0.0109551	-0.110257
RO60	0.14103	-0.0114986	0.723281	0.840492	-0.00838297
GLRX2	0.0338628	-0.306644	1.3817e-05	0.0010277	-0.192309
CDC73	0.178481	-0.0100592	0.792907	0.884809	-0.00711564
CFH	0.00849234	-0.159614	0.257805	0.464212	-0.0408714
ZBTB41	0.0201826	-0.101939	0.237924	0.442053	-0.0473508
DENND1B	0.0755072	-0.0634473	0.153119	0.335936	-0.0466125
NEK7	0.0894716	-0.259649	0.000908953	0.0132438	-0.145186
PTPRC	2.84319	-0.151333	0.00321624	0.0298296	-0.111276
MIR181A1HG	0.0141776	-0.13284	0.203092	0.3991	-0.0505845
ZNF281	0.0766443	0.110977	0.108798	0.271673	0.0639553
DDX59	0.0516647	-0.0829229	0.267747	0.474826	-0.0436998
CAMSAP2	0.00643144	-0.1644	0.284796	0.491653	-0.0370701
GPR25	0.0307004	-0.388023	0.00587102	0.0434692	-0.107386
KIF21B	0.0607611	-0.0351325	0.486759	0.671433	-0.0232073
TMEM9	0.071421	-0.057862	0.203065	0.3991	-0.0416137
CSRP1	0.139502	-0.0274441	0.397639	0.596668	-0.0207921
AC096677.1	0.0071421	-0.239228	0.101733	0.262342	-0.0592079
NAV1	0.00785275	-0.182442	0.194965	0.38952	-0.0470982
IPO9-AS1	0.00778169	0.130797	0.344692	0.54963	0.0342181
IPO9	0.0652738	-0.0592794	0.215797	0.414266	-0.0416056
TIMM17A	0.0857051	0.0672969	0.254877	0.461925	0.0420652
RNPEP	0.0808727	-0.0107108	0.801011	0.889318	-0.00738259
ARL8A	0.0258324	0.0169908	0.821818	0.901773	0.00862404
PTPN7	0.130867	-0.0421397	0.428407	0.623198	-0.0273189
UBE2T	0.010269	-0.3345	0.0223458	0.101166	-0.0850806
PPP1R12B	0.0225633	-0.0580068	0.477202	0.663234	-0.0278727
KDM5B	0.0848168	0.00112633	0.982581	0.992301	0.000721737
RABIF	0.0619337	-0.0687717	0.260401	0.466671	-0.0420733
KLHL12	0.0378424	-0.125456	0.0453924	0.157646	-0.0793492
ADIPOR1	0.192837	0.00886516	0.822594	0.902277	0.00622032
CYB5R1	0.0927762	-0.166579	0.0028415	0.0278117	-0.117188
TMEM183A	0.171552	-0.0139017	0.657879	0.796345	-0.0102229
LINC01136	0.00621824	0.324945	0.0382687	0.141389	0.0737573
BTG2	0.920833	0.0823396	0.193911	0.388231	0.0496943
ATP2B4	0.138152	-0.065418	0.338	0.543809	-0.0367505
LAX1	0.0544007	-0.200586	0.000172354	0.00477225	-0.146271
ZC3H11A	0.0514515	-0.0609347	0.288228	0.49444	-0.0385778
ZBED6	0.0288882	-0.126091	0.0971252	0.254926	-0.0675027
SNRPE	0.286181	-0.0244065	0.283972	0.490875	-0.0194914
PPP1R15B	0.0820453	0.138913	0.00648532	0.0462714	0.102005
PIK3C2B	0.0191167	0.000649004	0.994741	0.997756	0.000255895
MDM4	0.20108	-0.0511194	0.336777	0.542389	-0.0334864
RBBP5	0.0467257	-0.155503	0.00651267	0.0463727	-0.107239
DSTYK	0.0450201	0.127271	0.0320052	0.126407	0.0840344
NUAK2	0.0563906	-0.293629	0.00283434	0.0278058	-0.129861
ELK4	0.0564616	-0.154471	0.00636795	0.0458074	-0.107144
NUCKS1	0.586363	-0.0291926	0.080576	0.226018	-0.0258157
RAB29	0.158192	-0.184205	0.00131279	0.0169745	-0.128154
SLC41A1	0.0209288	0.118052	0.158671	0.343807	0.0571225
SRGAP2	0.0090964	0.0750329	0.558263	0.725149	0.021638
IKBKE	0.15336	-0.0209252	0.543938	0.713696	-0.0153803
RASSF5	0.389546	-0.0504146	0.0715752	0.209767	-0.0431422
EIF2D	0.146431	-0.0441922	0.166606	0.35442	-0.035505
MAPKAPK2	0.0320861	0.0443218	0.590526	0.748266	0.0210042
FCMR	0.916391	-0.122769	0.00336042	0.0306423	-0.0987789
YOD1	0.0106243	0.0181066	0.880065	0.935557	0.00565926
CD55	0.352059	0.0278997	0.662616	0.799891	0.01604
CR2	0.00540099	-0.238722	0.168361	0.356323	-0.0451506
CR1	0.0158121	-0.0194262	0.855312	0.921031	-0.00701763
CD46	0.282735	-0.182498	1.18621e-05	0.000971156	-0.14874
MIR29B2CHG	0.0186192	-0.142739	0.11629	0.283015	-0.0641777
G0S2	0.00579185	1.11634	1.31072e-09	2.48601e-06	1.08425
TRAF3IP3	1.1545	-0.216519	0.0104156	0.0625486	-0.10976
UTP25	0.0349288	-0.155668	0.0188143	0.0911871	-0.0961151
HHAT	0.0115837	-0.103662	0.356145	0.560106	-0.0356866
RCOR3	0.0828981	-0.056838	0.184014	0.376701	-0.0420106
TRAF5	0.109974	-0.143076	0.0103707	0.0623565	-0.0996146
LINC00467	0.0106243	-0.0522596	0.673827	0.806991	-0.0156739
SLC30A1	0.0114771	-0.170495	0.139065	0.315503	-0.0580528
LPGAT1	0.0779235	-0.123638	0.0259662	0.111172	-0.0853258
INTS7	0.0155278	-0.272085	0.00623251	0.0450896	-0.117409
PPP2R5A	0.061756	-0.181499	0.000256835	0.00601396	-0.136988
PACC1	0.0195786	-0.202375	0.108953	0.271934	-0.0614943
NENF	0.146466	0.0278441	0.38493	0.585231	0.0211812
NSL1	0.137441	-0.0512413	0.117784	0.285067	-0.0416859
TATDN3	0.0597307	-0.0368506	0.550651	0.719202	-0.0217843
FLVCR1-DT	0.013005	-0.233534	0.0338839	0.131342	-0.086774
FLVCR1	0.00717763	-0.284443	0.0505419	0.168079	-0.0718786
ANGEL2	0.0774971	-0.0666272	0.147516	0.32789	-0.0483306
RPS6KC1	0.0333653	-0.215798	0.0012942	0.0169288	-0.135643
SMYD2	0.114842	-0.0496192	0.165112	0.352528	-0.0389195
CENPF	0.0118324	-0.200583	0.106578	0.268998	-0.0622707
GPATCH2	0.0437409	-0.0638823	0.276519	0.484643	-0.0399691
RRP15	0.0712078	-0.0381897	0.40921	0.606987	-0.0263679
LYPLAL1	0.0580251	-0.114944	0.0282407	0.117036	-0.081833
ZC3H11B	0.00589845	0.105148	0.505203	0.685753	0.0225946
EPRS	0.229578	-0.17575	0.000422237	0.00810065	-0.132223
BPNT1	0.027609	-0.18758	0.0571406	0.182606	-0.0784838
IARS2	0.172832	-0.122916	0.0114897	0.0662377	-0.0919641
RAB3GAP2	0.0810503	-0.0792713	0.0653999	0.19815	-0.060705
DUSP10	0.0223146	0.365523	0.00271773	0.0271296	0.125198
TAF1A	0.0112994	-0.186636	0.103317	0.264748	-0.0644482
TAF1A-AS1	0.00564972	-0.0331466	0.837805	0.911668	-0.0068166
MIA3	0.164588	-0.0758386	0.0404771	0.146435	-0.0619047
AIDA	0.117329	-0.0107418	0.767084	0.867562	-0.00768886
BROX	0.0696088	-0.0118936	0.798009	0.887559	-0.00796808
AL392172.1	0.0308425	0.0891993	0.200856	0.396805	0.0501829
DISP1	0.00636037	-0.0289778	0.848208	0.917402	-0.00658724
TLR5	0.00760402	0.101176	0.49457	0.677511	0.0238822
SUSD4	0.0355328	0.155499	0.022136	0.10069	0.093983
CAPN2	0.429236	0.0270383	0.375846	0.577055	0.0207336
TP53BP2	0.0556444	0.052462	0.522082	0.698496	0.0250524
FBXO28	0.0685783	0.163522	0.00565397	0.0425317	0.110628
DEGS1	0.231461	-0.0463904	0.215224	0.413515	-0.0354651
NVL	0.0463703	-0.210965	0.000220996	0.00545538	-0.148255
CNIH4	0.146253	-0.122517	0.0222928	0.101113	-0.0864578
WDR26	0.0598373	-0.0123144	0.805409	0.892111	-0.00802037
CNIH3	0.00657357	0.0183561	0.904963	0.951412	0.004078
LBR	0.255055	-0.116639	0.00311543	0.029349	-0.0958966
SRP9	0.53587	-0.0732629	0.151518	0.333751	-0.05061
AL591895.1	0.00579185	-0.112512	0.480071	0.665646	-0.0238466
TMEM63A	0.193227	-0.184864	0.00365256	0.0322969	-0.119646
PYCR2	0.182745	-0.0778252	0.413471	0.611078	-0.0322793
SDE2	0.056888	0.133188	0.115892	0.282591	0.0642695
H3F3A	2.54191	-0.0130368	0.519548	0.696978	-0.00975828
ACBD3	0.0316597	-0.0318607	0.643824	0.786719	-0.0174181
LIN9	0.0129695	-0.182774	0.0885458	0.23986	-0.0686457
PARP1	0.335678	-0.147121	0.0109309	0.0644194	-0.100253
ITPKB	0.124294	0.0832902	0.255381	0.462188	0.0447411
COQ8A	0.0842128	-0.0833294	0.0458203	0.158636	-0.0651426
ZNF678	0.0191877	-0.24805	0.00567503	0.0426002	-0.119664
SNAP47	0.0713499	-0.0783717	0.164727	0.351971	-0.0511771
JMJD4	0.0515226	-0.0532927	0.31675	0.522684	-0.0349987
ARF1	0.934797	0.0365708	0.0390705	0.143057	0.0334646
C1orf35	0.107487	-0.0790053	0.034653	0.133362	-0.0644988
MRPL55	0.162563	0.086477	0.00409427	0.0347967	0.0765105
GUK1	0.909249	0.0658485	0.000454203	0.0085024	0.0627466
IBA57	0.0116903	-0.11806	0.292459	0.498082	-0.0409067
OBSCN	0.0333653	-0.0441712	0.571627	0.734792	-0.0219553
TRIM11	0.0695377	-0.0637864	0.16669	0.3545	-0.045992
HIST3H2A	0.136837	0.00176033	0.983287	0.992612	0.000813039
HIST3H2BB	0.00518779	0.0596738	0.75712	0.861631	0.00931881
RNF187	0.248161	-0.0503324	0.183176	0.375728	-0.0386962
RAB4A	0.180791	-0.0913743	0.00880603	0.0561575	-0.0775767
CCSAP	0.0141421	0.0802518	0.464673	0.653401	0.0282594
[truncated: 10,318 more rows]

## Sheet: curated_clusters.16
gene	avg_expr	logFC_treatmentt6M	p_treatmentt6M	fdr_treatmentt6M	shrunken_logFC
[truncated: 11,489 more rows]

[truncated: 33 more sheets: curated_clusters.6, curated_clusters.31, curated_clusters.33, curated_clusters.11, curated_clusters.12, curated_clusters.21, curated_clusters.7, curated_clusters.22, curated_clusters.17, curated_clusters.34, curated_clusters.20, curated_clusters.8, curated_clusters.36, curated_clusters.32, curated_clusters.26, curated_clusters.25, curated_clusters.9, curated_clusters.3, curated_clusters.18, curated_clusters.13 …]
