# Supplementary material for: Transcriptomic profiling after B cell depletion reveals central and peripheral immune cell changes in multiple sclerosis
Source: J Clin Invest. 2025 Mar 11;135(11):e182790. doi: 10.1172/JCI182790 (PMC12126227; doi:10.1172/JCI182790)
Supplement: Supporting data values [file jci-135-182790-s093.xlsx]

## Sheet: Figure3E
PatientID	trt	param	param_type	value
MS1177	Pre	% CD16+ monocytes in PBMCs	freq	0.414503
MS1177	Post	% CD16+ monocytes in PBMCs	freq	0.336184
MS1212	Pre	% CD16+ monocytes in PBMCs	freq	1.34253
MS1212	Post	% CD16+ monocytes in PBMCs	freq	1.34122
MS1273	Pre	% CD16+ monocytes in PBMCs	freq	0.373501
MS1273	Post	% CD16+ monocytes in PBMCs	freq	1.25811
MS1364	Pre	% CD16+ monocytes in PBMCs	freq	0.584034
MS1364	Post	% CD16+ monocytes in PBMCs	freq	1.22424
MS1052	Pre	% CD16+ monocytes in PBMCs	freq	0.200009
MS1052	Post	% CD16+ monocytes in PBMCs	freq	1.2323
MS1054	Pre	% CD16+ monocytes in PBMCs	freq	0.011631
MS1054	Post	% CD16+ monocytes in PBMCs	freq	0.641794
MS1056	Pre	% CD16+ monocytes in PBMCs	freq	0.027675
MS1056	Post	% CD16+ monocytes in PBMCs	freq	0.426482
MS1073	Pre	% CD16+ monocytes in PBMCs	freq	0.460799
MS1073	Post	% CD16+ monocytes in PBMCs	freq	0.574493
MS1092	Pre	% CD16+ monocytes in PBMCs	freq	0.243111
MS1092	Post	% CD16+ monocytes in PBMCs	freq	0.428093
MS1142	Pre	% CD16+ monocytes in PBMCs	freq	0.385091
MS1142	Post	% CD16+ monocytes in PBMCs	freq	0.954635
MS1155	Pre	% CD16+ monocytes in PBMCs	freq	0.361127
MS1155	Post	% CD16+ monocytes in PBMCs	freq	0.878909
MS1166	Pre	% CD16+ monocytes in PBMCs	freq	0.259587
MS1166	Post	% CD16+ monocytes in PBMCs	freq	0.504101
MS1189	Pre	% CD16+ monocytes in PBMCs	freq	0.907184
MS1189	Post	% CD16+ monocytes in PBMCs	freq	0.638535
MS1214	Pre	% CD16+ monocytes in PBMCs	freq	0.323363
MS1214	Post	% CD16+ monocytes in PBMCs	freq	0.653837
MS1287	Pre	% CD16+ monocytes in PBMCs	freq	0.228498
MS1287	Post	% CD16+ monocytes in PBMCs	freq	0.52079

## Sheet: Figure4B
PatientID	trt	param	param_type	value
MS1177	Pre	%HLADR+ in CD16+ monocytes	freq	98.776
MS1177	Post	%HLADR+ in CD16+ monocytes	freq	99.1892
MS1212	Pre	%HLADR+ in CD16+ monocytes	freq	95.2123
MS1212	Post	%HLADR+ in CD16+ monocytes	freq	97.0062
MS1273	Pre	%HLADR+ in CD16+ monocytes	freq	87.5119
MS1273	Post	%HLADR+ in CD16+ monocytes	freq	99.5907
MS1364	Pre	%HLADR+ in CD16+ monocytes	freq	98.8512
MS1364	Post	%HLADR+ in CD16+ monocytes	freq	99.4898
MS1052	Pre	%HLADR+ in CD16+ monocytes	freq	96.4539
MS1052	Post	%HLADR+ in CD16+ monocytes	freq	98.5939
MS1054	Pre	%HLADR+ in CD16+ monocytes	freq	96.0784
MS1054	Post	%HLADR+ in CD16+ monocytes	freq	99.4505
MS1056	Pre	%HLADR+ in CD16+ monocytes	freq	97.0588
MS1056	Post	%HLADR+ in CD16+ monocytes	freq	95.6693
MS1073	Pre	%HLADR+ in CD16+ monocytes	freq	98.1057
MS1073	Post	%HLADR+ in CD16+ monocytes	freq	94.5471
MS1092	Pre	%HLADR+ in CD16+ monocytes	freq	89.9044
MS1092	Post	%HLADR+ in CD16+ monocytes	freq	95.5575
MS1142	Pre	%HLADR+ in CD16+ monocytes	freq	97.5022
MS1142	Post	%HLADR+ in CD16+ monocytes	freq	95.2152
MS1155	Pre	%HLADR+ in CD16+ monocytes	freq	94.1401
MS1155	Post	%HLADR+ in CD16+ monocytes	freq	98.0839
MS1166	Pre	%HLADR+ in CD16+ monocytes	freq	97.079
MS1166	Post	%HLADR+ in CD16+ monocytes	freq	96.2245
MS1189	Pre	%HLADR+ in CD16+ monocytes	freq	94.4068
MS1189	Post	%HLADR+ in CD16+ monocytes	freq	95.8205
MS1214	Pre	%HLADR+ in CD16+ monocytes	freq	96.5858
MS1214	Post	%HLADR+ in CD16+ monocytes	freq	95.3297
MS1287	Pre	%HLADR+ in CD16+ monocytes	freq	94.6058
MS1287	Post	%HLADR+ in CD16+ monocytes	freq	97.4528
MS1177	Pre	MFI CD81	MFI	679.551
MS1177	Post	MFI CD81	MFI	571.224
MS1212	Pre	MFI CD81	MFI	2348.22
MS1212	Post	MFI CD81	MFI	1673.62
MS1273	Pre	MFI CD81	MFI	596.472
MS1273	Post	MFI CD81	MFI	727.589
MS1364	Pre	MFI CD81	MFI	400.233
MS1364	Post	MFI CD81	MFI	390.51
MS1052	Pre	MFI CD81	MFI	413.977
MS1052	Post	MFI CD81	MFI	416.365
MS1054	Pre	MFI CD81	MFI	536.645
MS1054	Post	MFI CD81	MFI	1393.69
MS1056	Pre	MFI CD81	MFI	1317.77
MS1056	Post	MFI CD81	MFI	610.985
MS1073	Pre	MFI CD81	MFI	1802.28
MS1073	Post	MFI CD81	MFI	1241.56
MS1092	Pre	MFI CD81	MFI	1333.64
MS1092	Post	MFI CD81	MFI	1047.22
MS1142	Pre	MFI CD81	MFI	1021.24
MS1142	Post	MFI CD81	MFI	893.138
MS1155	Pre	MFI CD81	MFI	2369.79
MS1155	Post	MFI CD81	MFI	943.896
MS1166	Pre	MFI CD81	MFI	938.499
MS1166	Post	MFI CD81	MFI	1172.59
MS1189	Pre	MFI CD81	MFI	1055.37
MS1189	Post	MFI CD81	MFI	1071.87
MS1214	Pre	MFI CD81	MFI	1268.91
MS1214	Post	MFI CD81	MFI	1152.07
MS1287	Pre	MFI CD81	MFI	1145.32
MS1287	Post	MFI CD81	MFI	1057.41

## Sheet: Figure5D
PatientID	trt	param	param_type	value
MS1052	Pre	%TNF+ monocytes upon LPS stimulation	freq	8.65446
MS1052	Post	%TNF+ monocytes upon LPS stimulation	freq	54.3627
MS1054	Pre	%TNF+ monocytes upon LPS stimulation	freq	1.46164
MS1054	Post	%TNF+ monocytes upon LPS stimulation	freq	23.2331
MS1056	Pre	%TNF+ monocytes upon LPS stimulation	freq	1.69027
MS1056	Post	%TNF+ monocytes upon LPS stimulation	freq	50.8599
MS1073	Pre	%TNF+ monocytes upon LPS stimulation	freq	40.3103
MS1073	Post	%TNF+ monocytes upon LPS stimulation	freq	59.4572
MS1092	Pre	%TNF+ monocytes upon LPS stimulation	freq	28.2489
MS1092	Post	%TNF+ monocytes upon LPS stimulation	freq	40.4461
MS1126	Pre	%TNF+ monocytes upon LPS stimulation	freq	33.6236
MS1126	Post	%TNF+ monocytes upon LPS stimulation	freq	53.2871
MS1139	Pre	%TNF+ monocytes upon LPS stimulation	freq	28.5098
MS1139	Post	%TNF+ monocytes upon LPS stimulation	freq	30.3037
MS1142	Pre	%TNF+ monocytes upon LPS stimulation	freq	35.923
MS1142	Post	%TNF+ monocytes upon LPS stimulation	freq	48.3268
MS1155	Pre	%TNF+ monocytes upon LPS stimulation	freq	47.639
MS1155	Post	%TNF+ monocytes upon LPS stimulation	freq	47.303
MS1161	Pre	%TNF+ monocytes upon LPS stimulation	freq	56.8492
MS1161	Post	%TNF+ monocytes upon LPS stimulation	freq	65.0945
MS1166	Pre	%TNF+ monocytes upon LPS stimulation	freq	36.6683
MS1166	Post	%TNF+ monocytes upon LPS stimulation	freq	16.8733
MS1167	Pre	%TNF+ monocytes upon LPS stimulation	freq	31.4451
MS1167	Post	%TNF+ monocytes upon LPS stimulation	freq	27.5307
MS1173	Pre	%TNF+ monocytes upon LPS stimulation	freq	47.7536
MS1173	Post	%TNF+ monocytes upon LPS stimulation	freq	28.3742
MS1177	Pre	%TNF+ monocytes upon LPS stimulation	freq	39.1838
MS1177	Post	%TNF+ monocytes upon LPS stimulation	freq	55.881
MS1189	Pre	%TNF+ monocytes upon LPS stimulation	freq	53.1965
MS1189	Post	%TNF+ monocytes upon LPS stimulation	freq	63.8587
MS1196	Pre	%TNF+ monocytes upon LPS stimulation	freq	50.2843
MS1196	Post	%TNF+ monocytes upon LPS stimulation	freq	49.6635
MS1222	Pre	%TNF+ monocytes upon LPS stimulation	freq	47.1241
MS1222	Post	%TNF+ monocytes upon LPS stimulation	freq	32.5877
MS1223	Pre	%TNF+ monocytes upon LPS stimulation	freq	10.3624
MS1223	Post	%TNF+ monocytes upon LPS stimulation	freq	56.9186

## Sheet: Figure7E
	Freq. of Treg
		Pre-Tx	Post-Tx
	MS1052	4.56	7.54
	MS1054	4.74	5.74
	MS1056	4.14	8.81
	MS1073	5.24	6.77
	MS1092	9.91	11.1
	MS1142	5.53	4.43
	MS1155	6.39	8.77
	MS1166	7.84	10.3
	MS1189	12.7	11.6
	MS1214	10.6	12.1
	MS1287	5.16	6.94
	MS1092	7.62	6.92
	MS1228	4.08	4.99
	MS1485	2.26	2.41
	MS1525	2.7	2.24
	NS1528	3.65	5.14
	MS1571	4.2	5.29
	MS1603	3.76	4.61
	MS1605	3.86	2.78
	MS1606	2.65	3.11

## Sheet: Figure7F
	Freq. of TIGIT expression in Treg
		Pre-Tx	Post-Tx
	MS1052	28.2	29.5
	MS1054	21.5	30.8
	MS1056	29.1	29.1
	MS1073	24.4	27.1
	MS1092	35.1	39.1
	MS1142	28	35.1
	MS1155	43.2	57.2
	MS1166	44.4	41.4
	MS1189	45.5	40.9
	MS1214	39.4	48.1
	MS1287	32.2	40.5
	MS1092	36.4	36.8
	MS1228	19.2	24.8
	MS1485	37.9	39.8
	MS1525	20.7	26.2
	NS1528	20	28.4
	MS1571	25.4	23.2
	MS1603	20.4	29.7
	MS1605	23.4	25.2
	MS1606	20	18.2

## Sheet: Figure7G
		Pre-Tx	Post-Tx
	MS1139	0.42	0.086
	MS1142	0.58	0.1
	MS1212	0.5	0.076
	MS1214	0.73	0.21
	MS1265	0.79	0.037
	MS1287	0.6	0.099
	MS1364	2.37	0.44

## Sheet: Figure7H
		Pre-Tx	Post-Tx				Pre-Tx	Post-Tx
	MS1139	9.52	5.41			MS1139	28.1	14
	MS1142	4.92	2.01			MS1142	37.8	30.2
	MS1212	10.7	8.84			MS1212	62.4	27.9
	MS1214	5.7	5.06			MS1214	33.2	24.1
	MS1265	3.22	1.59			MS1265	23.8	20
	MS1287	7.24	2.67			MS1287	44.8	48.1
	MS1364	5.34	2.24			MS1364	26	13.3

## Sheet: Sup Fig 8C
		CLIP	Myelin
		0.00363	0.049
		0.0087	1.19
		0.00338	0.034
		0.014	0.77
		0	0.81
		0.017	1.05

## Sheet: Sup Fig 13A
	Freq. of Tetramer double positive (DP)
		Pre-Tx	Post-Tx
	MS1092	0.035	0.024
	MS1228	0.18	0.083
	MS1485	0.12	0.067
	MS1525	0.05	0.057
	NS1528	0.12	0.068
	MS1571	0.054	0.038
	MS1603	0.18	0.12
	MS1605	0.19	0.08
	MS1606	0.17	0.074

## Sheet: Sup Fig 13B
	Freq. of CD45RA- CXCR5+ in Tetramer DP				Freq. of CCR6+ CXCR3- in Tetramer DP
		Pre-Tx	Post-Tx			Pre-Tx	Post-Tx
	MS1092	10.3	1.14		MS1092	24.6	18.2
	MS1228	3.03	4.88		MS1228	2.27	2.44
	MS1485	0.35	0		MS1485	29.9	15.5
	MS1525	4.17	0		MS1525	0	0
	NS1528	3.64	4.08		NS1528	7.27	10.2
	MS1571	13	10.3		MS1571	22.2	17.2
	MS1603	7.14	4.55		MS1603	5.56	0
	MS1605	10.7	4.55		MS1605	15.7	6.06
	MS1606	10.5	8.06		MS1606	13.3	12.9

[truncated: 1 more sheets: Sup Fig 13C]
